# Supplementary material for: Genome-wide analysis exploring mechanisms used by Shigella sonnei to survive long-term nutrient starvation
Source: mSystems. 2026 Mar 16;11(4):e00088-26. doi: 10.1128/msystems.00088-26 (PMC13098226; doi:10.1128/msystems.00088-26)
Supplement: Table S1 — Essential genes. [file msystems.00088-26-s0002.xlsx]

## Sheet: Legend
Supplementary Table 1. S. sonnei TraDIS essential genes. For each S. sonnei 53G locus tag the gene name, genome position, strand, gene length and predicted function (‘fcn’) is reported. The read count, insertion index and insertion count is then reported for each replicate and a binary call of essentiality made (‘essential?’). The cumulative results are reported in the final column with binary es…

## Sheet: All-Chr
							Replicate 1				Replicate 2				Replicate 3				Replicate 4				Cumulative results
locus_tag	gene_name	start	end	strand	gene_length	fcn	read_count	ins_index	ins_count	essential?	read_count	ins_index	ins_count	essential?	read_count	ins_index	ins_count	essential?	read_count	ins_index	ins_count	essential?	overall reads counts	consensus essential?
SSON53G_RS00145	rpsT	27201	27464	-1	264	30S ribosomal protein S20	0	0	0	1	0	0	0	1	0	0	0	1	0	0	0	1	0	1
SSON53G_RS00160	ileS	28777	31593	1	2817	isoleucine--tRNA ligase	0	0	0	1	0	0	0	1	0	0	0	1	0	0	0	1	0	1
SSON53G_RS00165	lspA	31593	32087	1	495	signal peptidase II	0	0	0	1	0	0	0	1	0	0	0	1	0	0	0	1	0	1
SSON53G_RS00175	ispH	32663	33613	1	951	4-hydroxy-3-methylbut-2-enyl diphosphate reductase	0	0	0	1	0	0	0	1	0	0	0	1	0	0	0	1	0	1
SSON53G_RS00185	dapB	34760	35581	1	822	4-hydroxy-tetrahydrodipicolinate reductase	0	0	0	1	0	0	0	1	0	0	0	1	0	0	0	1	0	1
SSON53G_RS00330	lptD	62043	64397	-1	2355	LPS assembly protein LptD	0	0	0	1	0	0	0	1	0	0	0	1	0	0	0	1	0	1
SSON53G_RS35045	SSON53G_RS35045	85224	85311	1	88	pseudogene	0	0	0	1	0	0	0	1	0	0	0	1	0	0	0	1	0	1
SSON53G_RS00485	ftsI	98702	100468	1	1767	peptidoglycan glycosyltransferase FtsI	0	0	0	1	0	0	0	1	0	0	0	1	0	0	0	1	0	1
SSON53G_RS00490	murE	100455	101948	1	1494	UDP-N-acetylmuramoyl-L-alanyl-D-glutamate--2	0	0	0	1	0	0	0	1	0	0	0	1	0	0	0	1	0	1
SSON53G_RS00500	mraY	103297	104379	1	1083	phospho-N-acetylmuramoyl-pentapeptide- transferase	0	0	0	1	0	0	0	1	0	0	0	1	0	0	0	1	0	1
SSON53G_RS00510	ftsW	105698	106942	1	1245	cell division protein FtsW	0	0	0	1	0	0	0	1	0	0	0	1	0	0	0	1	0	1
SSON53G_RS00515	murG	106939	108006	1	1068	undecaprenyldiphospho-muramoylpentapeptide beta-N-acetylglucosaminyltransferase	0	0	0	1	0	0	0	1	0	0	0	1	0	0	0	1	0	1
SSON53G_RS00520	murC	108060	109535	1	1476	UDP-N-acetylmuramate--L-alanine ligase	0	0	0	1	0	0	0	1	0	0	0	1	0	0	0	1	0	1
SSON53G_RS00530	ftsQ	110450	111280	1	831	cell division protein FtsQ	0	0	0	1	0	0	0	1	0	0	0	1	0	0	0	1	0	1
SSON53G_RS00535	ftsA	111277	112539	1	1263	cell division protein FtsA	0	0	0	1	0	0	0	1	0	0	0	1	0	0	0	1	0	1
SSON53G_RS00540	ftsZ	112600	113751	1	1152	cell division protein FtsZ	0	0	0	1	0	0	0	1	0	0	0	1	0	0	0	1	0	1
SSON53G_RS00545	lpxC	113852	114769	1	918	UDP-3-O-acyl-N-acetylglucosamine deacetylase	0	0	0	1	0	0	0	1	0	0	0	1	0	0	0	1	0	1
SSON53G_RS00555	secA	115574	118279	1	2706	preprotein translocase subunit SecA	0	0	0	1	0	0	0	1	0	0	0	1	0	0	0	1	0	1
SSON53G_RS34295	SSON53G_RS34295	120423	120467	1	45	protein YacM	0	0	0	1	0	0	0	1	0	0	0	1	0	0	0	1	0	1
SSON53G_RS00695	can	148935	149597	-1	663	carbonate dehydratase	0	0	0	1	0	0	0	1	0	0	0	1	0	0	0	1	0	1
SSON53G_RS34305	yadX	185427	185474	1	48	protein YadX	0	0	0	1	0	0	0	1	0	0	0	1	0	0	0	1	0	1
SSON53G_RS33285	yadW	186931	186996	1	66	small protein YadW	0	0	0	1	0	0	0	1	0	0	0	1	0	0	0	1	0	1
SSON53G_RS00965	rpsB	201031	201756	1	726	30S ribosomal protein S2	0	0	0	1	0	0	0	1	0	0	0	1	0	0	0	1	0	1
SSON53G_RS00970	tsf	202014	202865	1	852	translation elongation factor Ts	0	0	0	1	0	0	0	1	0	0	0	1	0	0	0	1	0	1
SSON53G_RS00975	pyrH	203012	203737	1	726	UMP kinase	0	0	0	1	0	0	0	1	0	0	0	1	0	0	0	1	0	1
SSON53G_RS00980	frr	204029	204586	1	558	ribosome recycling factor	0	0	0	1	0	0	0	1	0	0	0	1	0	0	0	1	0	1
SSON53G_RS00985	ispC	204678	205874	1	1197	1-deoxy-D-xylulose-5-phosphate reductoisomerase	0	0	0	1	0	0	0	1	0	0	0	1	0	0	0	1	0	1
SSON53G_RS00990	ispU	206063	206821	1	759	(2E	0	0	0	1	0	0	0	1	0	0	0	1	0	0	0	1	0	1
SSON53G_RS00995	cdsA	206834	207691	1	858	phosphatidate cytidylyltransferase	0	0	0	1	0	0	0	1	0	0	0	1	0	0	0	1	0	1
SSON53G_RS01000	rseP	207703	209055	1	1353	sigma E protease regulator RseP	0	0	0	1	0	0	0	1	0	0	0	1	0	0	0	1	0	1
SSON53G_RS01005	bamA	209085	211517	1	2433	outer membrane protein assembly factor BamA	0	0	0	1	0	0	0	1	0	0	0	1	0	0	0	1	0	1
SSON53G_RS01015	lpxD	212128	213153	1	1026	UDP-3-O-(3-hydroxymyristoyl)glucosamine N-acyltransferase	0	0	0	1	0	0	0	1	0	0	0	1	0	0	0	1	0	1
SSON53G_RS01020	fabZ	213258	213713	1	456	3-hydroxyacyl-ACP dehydratase FabZ	0	0	0	1	0	0	0	1	0	0	0	1	0	0	0	1	0	1
SSON53G_RS01025	lpxA	213717	214505	1	789	acyl-ACP--UDP-N-acetylglucosamine O-acyltransferase	0	0	0	1	0	0	0	1	0	0	0	1	0	0	0	1	0	1
SSON53G_RS01030	lpxB	214505	215653	1	1149	lipid-A-disaccharide synthase	0	0	0	1	0	0	0	1	0	0	0	1	0	0	0	1	0	1
SSON53G_RS01040	dnaE	216283	219765	1	3483	DNA polymerase III subunit alpha	0	0	0	1	0	0	0	1	0	0	0	1	0	0	0	1	0	1
SSON53G_RS01045	accA	219778	220737	1	960	acetyl-CoA carboxylase carboxyl transferase subunit alpha	0	0	0	1	0	0	0	1	0	0	0	1	0	0	0	1	0	1
SSON53G_RS01100	proS	229606	231324	-1	1719	proline--tRNA ligase	0	0	0	1	0	0	0	1	0	0	0	1	0	0	0	1	0	1
SSON53G_RS01205	dnaQ	248755	249486	1	732	DNA polymerase III subunit epsilon	0	0	0	1	0	0	0	1	0	0	0	1	0	0	0	1	0	1
SSON53G_RS01220	ykfM	250947	251426	-1	480	protein YkfM	0	0	0	1	0	0	0	1	0	0	0	1	0	0	0	1	0	1
SSON53G_RS35060	SSON53G_RS35060	377052	377171	1	120	hypothetical protein	0	0	0	1	0	0	0	1	0	0	0	1	0	0	0	1	0	1
SSON53G_RS01860	hemB	381838	382812	-1	975	porphobilinogen synthase	0	0	0	1	0	0	0	1	0	0	0	1	0	0	0	1	0	1
SSON53G_RS34325	SSON53G_RS34325	397120	397209	1	90	pseudogene	0	0	0	1	0	0	0	1	0	0	0	1	0	0	0	1	0	1
SSON53G_RS02100	ribE	428743	429213	1	471	6	0	0	0	1	0	0	0	1	0	0	0	1	0	0	0	1	0	1
SSON53G_RS02105	nusB	429233	429652	1	420	transcription antitermination factor NusB	0	0	0	1	0	0	0	1	0	0	0	1	0	0	0	1	0	1
SSON53G_RS02125	dxs	432286	434148	-1	1863	1-deoxy-D-xylulose-5-phosphate synthase	0	0	0	1	0	0	0	1	0	0	0	1	0	0	0	1	0	1
SSON53G_RS02190	SSON53G_RS02190	444116	444427	-1	312	DUF1778 domain-containing protein	0	0	0	1	0	0	0	1	0	0	0	1	0	0	0	1	0	1
SSON53G_RS27835	ffs	475521	475617	1	97		0	0	0	1	0	0	0	1	0	0	0	1	0	0	0	1	0	1
SSON53G_RS02425	dnaX	491154	493079	1	1926	DNA polymerase III subunit gamma/tau	0	0	0	1	0	0	0	1	0	0	0	1	0	0	0	1	0	1
SSON53G_RS02445	adk	496231	496875	1	645	adenylate kinase	0	0	0	1	0	0	0	1	0	0	0	1	0	0	0	1	0	1
SSON53G_RS02450	hemH	497007	497969	1	963	ferrochelatase	0	0	0	1	0	0	0	1	0	0	0	1	0	0	0	1	0	1
SSON53G_RS02590	folD	526411	527277	1	867	bifunctional methylenetetrahydrofolate dehydrogenase/methenyltetrahydrofolate cyclohydrolase FolD	0	0	0	1	0	0	0	1	0	0	0	1	0	0	0	1	0	1
SSON53G_RS02605	cysS	528156	529541	-1	1386	cysteine--tRNA ligase	0	0	0	1	0	0	0	1	0	0	0	1	0	0	0	1	0	1
SSON53G_RS34865	yldA	609099	609188	-1	90	small membrane protein YldA	0	0	0	1	0	0	0	1	0	0	0	1	0	0	0	1	0	1
SSON53G_RS03115	mrdB	633251	634363	-1	1113	peptidoglycan glycosyltransferase MrdB	0	0	0	1	0	0	0	1	0	0	0	1	0	0	0	1	0	1
SSON53G_RS03140	nadD	637981	638622	-1	642	nicotinate-nucleotide adenylyltransferase	0	0	0	1	0	0	0	1	0	0	0	1	0	0	0	1	0	1
SSON53G_RS03150	lptE	639655	640236	-1	582	LPS assembly lipoprotein LptE	0	0	0	1	0	0	0	1	0	0	0	1	0	0	0	1	0	1
SSON53G_RS03155	leuS	640251	642833	-1	2583	leucine--tRNA ligase	0	0	0	1	0	0	0	1	0	0	0	1	0	0	0	1	0	1
SSON53G_RS03285	SSON53G_RS03285	665835	665919	-1	85		0	0	0	1	0	0	0	1	0	0	0	1	0	0	0	1	0	1
SSON53G_RS03335	glnS	675797	677461	1	1665	glutamine--tRNA ligase	0	0	0	1	0	0	0	1	0	0	0	1	0	0	0	1	0	1
SSON53G_RS03365	fldA	680641	681171	-1	531	flavodoxin FldA	0	0	0	1	0	0	0	1	0	0	0	1	0	0	0	1	0	1
SSON53G_RS03625	cydB	741095	742234	1	1140	cytochrome d ubiquinol oxidase subunit II	0	0	0	1	0	0	0	1	0	0	0	1	0	0	0	1	0	1
SSON53G_RS03630	cydX	742249	742362	1	114	cytochrome bd-I oxidase subunit CydX	0	0	0	1	0	0	0	1	0	0	0	1	0	0	0	1	0	1
SSON53G_RS28455	SSON53G_RS28455	770089	770313	-1	225	excisionase	0	0	0	1	0	0	0	1	0	0	0	1	0	0	0	1	0	1
SSON53G_RS03825	SSON53G_RS03825	770418	770606	-1	189	DUF1187 family protein	0	0	0	1	0	0	0	1	0	0	0	1	0	0	0	1	0	1
SSON53G_RS33345	SSON53G_RS33345	855532	855597	1	66	protein YliM	0	0	0	1	0	0	0	1	0	0	0	1	0	0	0	1	0	1
SSON53G_RS34350	SSON53G_RS34350	866657	866809	-1	153	hypothetical protein	0	0	0	1	0	0	0	1	0	0	0	1	0	0	0	1	0	1
SSON53G_RS34355	yljB	936006	936080	1	75	protein YljB	0	0	0	1	0	0	0	1	0	0	0	1	0	0	0	1	0	1
SSON53G_RS04755	infA	939553	939771	-1	219	translation initiation factor IF-1	0	0	0	1	0	0	0	1	0	0	0	1	0	0	0	1	0	1
SSON53G_RS04765	cydC	940802	942523	-1	1722	heme ABC transporter ATP-binding protein/permease CydC	0	0	0	1	0	0	0	1	0	0	0	1	0	0	0	1	0	1
SSON53G_RS04770	cydD	942524	944290	-1	1767	heme ABC transporter permease/ATP-binding protein CydD	0	0	0	1	0	0	0	1	0	0	0	1	0	0	0	1	0	1
SSON53G_RS04790	lolA	950774	951385	1	612	outer membrane lipoprotein chaperone LolA	0	0	0	1	0	0	0	1	0	0	0	1	0	0	0	1	0	1
SSON53G_RS04800	serS	952830	954122	1	1293	serine--tRNA ligase	0	0	0	1	0	0	0	1	0	0	0	1	0	0	0	1	0	1
SSON53G_RS04880	serC	971834	972922	1	1089	3-phosphoserine/phosphohydroxythreonine transaminase	0	0	0	1	0	0	0	1	0	0	0	1	0	0	0	1	0	1
SSON53G_RS04935	msbA	983576	985324	1	1749	lipid A ABC transporter ATP-binding protein/permease MsbA	0	0	0	1	0	0	0	1	0	0	0	1	0	0	0	1	0	1
SSON53G_RS04940	lpxK	985321	986307	1	987	tetraacyldisaccharide 4'-kinase	0	0	0	1	0	0	0	1	0	0	0	1	0	0	0	1	0	1
SSON53G_RS04955	kdsB	987807	988553	1	747	3-deoxy-manno-octulosonate cytidylyltransferase	0	0	0	1	0	0	0	1	0	0	0	1	0	0	0	1	0	1
SSON53G_RS04975	mukF	991274	992596	1	1323	chromosome partition protein MukF	0	0	0	1	0	0	0	1	0	0	0	1	0	0	0	1	0	1
SSON53G_RS04980	mukE	992577	993281	1	705	chromosome partition protein MukE	0	0	0	1	0	0	0	1	0	0	0	1	0	0	0	1	0	1
SSON53G_RS04985	mukB	993281	997741	1	4461	chromosome partition protein MukB	0	0	0	1	0	0	0	1	0	0	0	1	0	0	0	1	0	1
SSON53G_RS05025	asnS	1005976	1007376	-1	1401	asparagine--tRNA ligase	0	0	0	1	0	0	0	1	0	0	0	1	0	0	0	1	0	1
SSON53G_RS05150	fabA	1035290	1035808	-1	519	bifunctional 3-hydroxydecanoyl-ACP dehydratase/trans-2-decenoyl-ACP isomerase	0	0	0	1	0	0	0	1	0	0	0	1	0	0	0	1	0	1
SSON53G_RS05245	SSON53G_RS05245	1050961	1051048	-1	88		0	0	0	1	0	0	0	1	0	0	0	1	0	0	0	1	0	1
SSON53G_RS05365	SSON53G_RS05365	1073622	1073795	1	174	GnsA/GnsB family addiction module toxin	0	0	0	1	0	0	0	1	0	0	0	1	0	0	0	1	0	1
SSON53G_RS05415	SSON53G_RS05415	1085337	1086483	1	1147	pseudogene	0	0	0	1	0	0	0	1	0	0	0	1	0	0	0	1	0	1
SSON53G_RS05440	SSON53G_RS05440	1089273	1089446	1	174	general stress protein	0	0	0	1	0	0	0	1	0	0	0	1	0	0	0	1	0	1
SSON53G_RS28665	SSON53G_RS28665	1116730	1116873	-1	144	pseudogene	0	0	0	1	0	0	0	1	0	0	0	1	0	0	0	1	0	1
SSON53G_RS05820	murJ	1153698	1155233	1	1536	murein biosynthesis integral membrane protein MurJ	0	0	0	1	0	0	0	1	0	0	0	1	0	0	0	1	0	1
SSON53G_RS05935	fabD	1175569	1176498	1	930	ACP S-malonyltransferase	0	0	0	1	0	0	0	1	0	0	0	1	0	0	0	1	0	1
SSON53G_RS05940	fabG	1176511	1177245	1	735	3-oxoacyl-ACP reductase FabG	0	0	0	1	0	0	0	1	0	0	0	1	0	0	0	1	0	1
SSON53G_RS05945	acpP	1177456	1177692	1	237	acyl carrier protein	0	0	0	1	0	0	0	1	0	0	0	1	0	0	0	1	0	1
SSON53G_RS05965	tmk	1180965	1181606	1	642	dTMP kinase	0	0	0	1	0	0	0	1	0	0	0	1	0	0	0	1	0	1
SSON53G_RS06060	lolD	1202479	1203180	1	702	lipoprotein-releasing ABC transporter ATP-binding protein LolD	0	0	0	1	0	0	0	1	0	0	0	1	0	0	0	1	0	1
SSON53G_RS06065	lolE	1203180	1204424	1	1245	lipoprotein-releasing ABC transporter permease subunit LolE	0	0	0	1	0	0	0	1	0	0	0	1	0	0	0	1	0	1
SSON53G_RS06250	SSON53G_RS06250	1232536	1232829	1	294	YcgL domain-containing protein	0	0	0	1	0	0	0	1	0	0	0	1	0	0	0	1	0	1
SSON53G_RS35105	SSON53G_RS35105	1246543	1246683	1	141	pseudogene	0	0	0	1	0	0	0	1	0	0	0	1	0	0	0	1	0	1
SSON53G_RS06385	SSON53G_RS06385	1256569	1256769	1	201	pseudogene	0	0	0	1	0	0	0	1	0	0	0	1	0	0	0	1	0	1
SSON53G_RS06440	pgsA	1265624	1266172	1	549	CDP-diacylglycerol--glycerol-3-phosphate 3-phosphatidyltransferase	0	0	0	1	0	0	0	1	0	0	0	1	0	0	0	1	0	1
SSON53G_RS06450	SSON53G_RS06450	1266454	1266527	1	74		0	0	0	1	0	0	0	1	0	0	0	1	0	0	0	1	0	1
SSON53G_RS06455	SSON53G_RS06455	1266540	1266626	1	87		0	0	0	1	0	0	0	1	0	0	0	1	0	0	0	1	0	1
SSON53G_RS31735	azuC	1273126	1273212	1	87	stress response protein AzuC	0	0	0	1	0	0	0	1	0	0	0	1	0	0	0	1	0	1
SSON53G_RS06500	yecJ	1273327	1273578	1	252	DUF2766 family protein YecJ	0	0	0	1	0	0	0	1	0	0	0	1	0	0	0	1	0	1
SSON53G_RS34380	yecV	1300646	1300690	1	45	protein YecV	0	0	0	1	0	0	0	1	0	0	0	1	0	0	0	1	0	1
SSON53G_RS06640	argS	1300732	1302468	-1	1737	arginine--tRNA ligase	0	0	0	1	0	0	0	1	0	0	0	1	0	0	0	1	0	1
SSON53G_RS06715	SSON53G_RS06715	1314694	1314984	1	291	hypothetical protein	0	0	0	1	0	0	0	1	0	0	0	1	0	0	0	1	0	1
SSON53G_RS06770	SSON53G_RS06770	1320775	1320850	-1	76		0	0	0	1	0	0	0	1	0	0	0	1	0	0	0	1	0	1
SSON53G_RS06860	aspS	1332732	1334504	1	1773	aspartate--tRNA ligase	0	0	0	1	0	0	0	1	0	0	0	1	0	0	0	1	0	1
SSON53G_RS31775	yobI	1337077	1337142	1	66	stress response small protein YobI	0	0	0	1	0	0	0	1	0	0	0	1	0	0	0	1	0	1
SSON53G_RS07150	SSON53G_RS07150	1381825	1381983	-1	159	pseudogene	0	0	0	1	0	0	0	1	0	0	0	1	0	0	0	1	0	1
SSON53G_RS33870	SSON53G_RS33870	1382755	1382838	-1	84	pseudogene	0	0	0	1	0	0	0	1	0	0	0	1	0	0	0	1	0	1
SSON53G_RS34875	SSON53G_RS34875	1402577	1402735	1	159	protein YoaL	0	0	0	1	0	0	0	1	0	0	0	1	0	0	0	1	0	1
SSON53G_RS07325	tsaB	1413817	1414512	1	696	tRNA (adenosine(37)-N6)-threonylcarbamoyltransferase complex dimerization subunit type 1 TsaB	0	0	0	1	0	0	0	1	0	0	0	1	0	0	0	1	0	1
SSON53G_RS07425	yoaI	1431095	1431199	1	105	small membrane protein YoaI	0	0	0	1	0	0	0	1	0	0	0	1	0	0	0	1	0	1
SSON53G_RS07445	SSON53G_RS07445	1434193	1435668	-1	1476	sensor domain-containing diguanylate cyclase	0	0	0	1	0	0	0	1	0	0	0	1	0	0	0	1	0	1
SSON53G_RS07450	SSON53G_RS07450	1435815	1437098	-1	1284	YeaH/YhbH family protein	0	0	0	1	0	0	0	1	0	0	0	1	0	0	0	1	0	1
SSON53G_RS07455	yeaG	1437211	1439145	-1	1935	protein kinase YeaG	0	0	0	1	0	0	0	1	0	0	0	1	0	0	0	1	0	1
SSON53G_RS07460	SSON53G_RS07460	1439225	1441159	1	1935	recombinase family protein	0	0	0	1	0	0	0	1	0	0	0	1	0	0	0	1	0	1
SSON53G_RS07465	SSON53G_RS07465	1441482	1441856	1	375	hypothetical protein	0	0	0	1	0	0	0	1	0	0	0	1	0	0	0	1	0	1
SSON53G_RS07470	SSON53G_RS07470	1442295	1442480	1	186	hypothetical protein	0	0	0	1	0	0	0	1	0	0	0	1	0	0	0	1	0	1
SSON53G_RS07475	SSON53G_RS07475	1442470	1442772	1	303	hypothetical protein	0	0	0	1	0	0	0	1	0	0	0	1	0	0	0	1	0	1
SSON53G_RS27735	SSON53G_RS27735	1442827	1443381	1	555	HNH endonuclease signature motif containing protein	0	0	0	1	0	0	0	1	0	0	0	1	0	0	0	1	0	1
SSON53G_RS07490	SSON53G_RS07490	1443503	1443964	1	462	hypothetical protein	0	0	0	1	0	0	0	1	0	0	0	1	0	0	0	1	0	1
SSON53G_RS33400	SSON53G_RS33400	1451385	1451687	1	303	hypothetical protein	0	0	0	1	0	0	0	1	0	0	0	1	0	0	0	1	0	1
SSON53G_RS07575	SSON53G_RS07575	1456180	1456668	1	489	hypothetical protein	0	0	0	1	0	0	0	1	0	0	0	1	0	0	0	1	0	1
SSON53G_RS07590	SSON53G_RS07590	1459982	1460305	1	324	hypothetical protein	0	0	0	1	0	0	0	1	0	0	0	1	0	0	0	1	0	1
SSON53G_RS07595	SSON53G_RS07595	1460307	1460699	1	393	hypothetical protein	0	0	0	1	0	0	0	1	0	0	0	1	0	0	0	1	0	1
SSON53G_RS07605	SSON53G_RS07605	1463427	1463900	1	474	phage tail tube protein	0	0	0	1	0	0	0	1	0	0	0	1	0	0	0	1	0	1
SSON53G_RS07610	SSON53G_RS07610	1463952	1464251	1	300	hypothetical protein	0	0	0	1	0	0	0	1	0	0	0	1	0	0	0	1	0	1
SSON53G_RS07615	SSON53G_RS07615	1464284	1464646	1	363	hypothetical protein	0	0	0	1	0	0	0	1	0	0	0	1	0	0	0	1	0	1
SSON53G_RS07625	SSON53G_RS07625	1466860	1467432	-1	573	hypothetical protein	0	0	0	1	0	0	0	1	0	0	0	1	0	0	0	1	0	1
SSON53G_RS07635	SSON53G_RS07635	1468075	1468614	1	540	DUF2163 domain-containing protein	0	0	0	1	0	0	0	1	0	0	0	1	0	0	0	1	0	1
SSON53G_RS07690	SSON53G_RS07690	1476064	1476336	1	273	PspA/IM30 family protein	0	0	0	1	0	0	0	1	0	0	0	1	0	0	0	1	0	1
SSON53G_RS07695	SSON53G_RS07695	1476375	1476824	-1	450	glycoside hydrolase family protein	0	0	0	1	0	0	0	1	0	0	0	1	0	0	0	1	0	1
SSON53G_RS07700	SSON53G_RS07700	1476864	1477295	1	432	hypothetical protein	0	0	0	1	0	0	0	1	0	0	0	1	0	0	0	1	0	1
SSON53G_RS33405	SSON53G_RS33405	1477305	1477883	1	579	hypothetical protein	0	0	0	1	0	0	0	1	0	0	0	1	0	0	0	1	0	1
SSON53G_RS07710	SSON53G_RS07710	1477880	1478191	1	312	hypothetical protein	0	0	0	1	0	0	0	1	0	0	0	1	0	0	0	1	0	1
SSON53G_RS07715	SSON53G_RS07715	1478188	1478481	1	294	3TM-type holin	0	0	0	1	0	0	0	1	0	0	0	1	0	0	0	1	0	1
SSON53G_RS07720	SSON53G_RS07720	1478542	1479336	1	795	HNH endonuclease signature motif containing protein	0	0	0	1	0	0	0	1	0	0	0	1	0	0	0	1	0	1
SSON53G_RS07750	gapA	1483780	1484775	-1	996	glyceraldehyde-3-phosphate dehydrogenase	0	0	0	1	0	0	0	1	0	0	0	1	0	0	0	1	0	1
SSON53G_RS07940	nadE	1517579	1518406	-1	828	ammonia-dependent NAD(+) synthetase	0	0	0	1	0	0	0	1	0	0	0	1	0	0	0	1	0	1
SSON53G_RS08035	yniD	1535602	1535709	-1	108	small membrane protein YniD	0	0	0	1	0	0	0	1	0	0	0	1	0	0	0	1	0	1
SSON53G_RS08050	thrS	1538304	1540232	1	1929	threonine--tRNA ligase	0	0	0	1	0	0	0	1	0	0	0	1	0	0	0	1	0	1
SSON53G_RS08055	infC	1540236	1540778	1	543	translation initiation factor IF-3	0	0	0	1	0	0	0	1	0	0	0	1	0	0	0	1	0	1
SSON53G_RS08060	rpmI	1540875	1541072	1	198	50S ribosomal protein L35	0	0	0	1	0	0	0	1	0	0	0	1	0	0	0	1	0	1
SSON53G_RS08065	rplT	1541125	1541481	1	357	50S ribosomal protein L20	0	0	0	1	0	0	0	1	0	0	0	1	0	0	0	1	0	1
SSON53G_RS33415	pheM	1541604	1541648	1	45	pheST operon leader peptide PheM	0	0	0	1	0	0	0	1	0	0	0	1	0	0	0	1	0	1
SSON53G_RS08075	pheS	1541931	1542914	1	984	phenylalanine--tRNA ligase subunit alpha	0	0	0	1	0	0	0	1	0	0	0	1	0	0	0	1	0	1
SSON53G_RS08090	SSON53G_RS08090	1545927	1546067	-1	141	Hok/Gef family protein	0	0	0	1	0	0	0	1	0	0	0	1	0	0	0	1	0	1
SSON53G_RS35125	SSON53G_RS35125	1550587	1550679	1	93	pseudogene	0	0	0	1	0	0	0	1	0	0	0	1	0	0	0	1	0	1
SSON53G_RS08140	SSON53G_RS08140	1553218	1553373	1	156	GpE family phage tail protein	0	0	0	1	0	0	0	1	0	0	0	1	0	0	0	1	0	1
SSON53G_RS35130	SSON53G_RS35130	1564999	1565169	-1	171	pseudogene	0	0	0	1	0	0	0	1	0	0	0	1	0	0	0	1	0	1
SSON53G_RS08220	SSON53G_RS08220	1565963	1566265	-1	303	hypothetical protein	0	0	0	1	0	0	0	1	0	0	0	1	0	0	0	1	0	1
SSON53G_RS08265	SSON53G_RS08265	1573454	1573693	-1	240	DUF7446 family protein	0	0	0	1	0	0	0	1	0	0	0	1	0	0	0	1	0	1
SSON53G_RS34400	SSON53G_RS34400	1578818	1578937	-1	120	pseudogene	0	0	0	1	0	0	0	1	0	0	0	1	0	0	0	1	0	1
SSON53G_RS08320	SSON53G_RS08320	1580157	1580495	-1	339	DUF4761 family protein	0	0	0	1	0	0	0	1	0	0	0	1	0	0	0	1	0	1
SSON53G_RS08325	SSON53G_RS08325	1580510	1580788	-1	279	hypothetical protein	0	0	0	1	0	0	0	1	0	0	0	1	0	0	0	1	0	1
SSON53G_RS08330	SSON53G_RS08330	1580884	1581195	1	312	helix-turn-helix transcriptional regulator	0	0	0	1	0	0	0	1	0	0	0	1	0	0	0	1	0	1
SSON53G_RS08625	ribE	1636311	1636952	1	642	riboflavin synthase	0	0	0	1	0	0	0	1	0	0	0	1	0	0	0	1	0	1
SSON53G_RS08650	cydH	1642008	1642097	1	90	cytochrome bd-I accessory subunit CydH	0	0	0	1	0	0	0	1	0	0	0	1	0	0	0	1	0	1
SSON53G_RS34410	SSON53G_RS34410	1645202	1645354	1	153	hypothetical protein	0	0	0	1	0	0	0	1	0	0	0	1	0	0	0	1	0	1
SSON53G_RS34415	SSON53G_RS34415	1708643	1708732	-1	90	pseudogene	0	0	0	1	0	0	0	1	0	0	0	1	0	0	0	1	0	1
SSON53G_RS31930	SSON53G_RS31930	1709967	1710125	-1	159	pseudogene	0	0	0	1	0	0	0	1	0	0	0	1	0	0	0	1	0	1
SSON53G_RS29065	SSON53G_RS29065	1745516	1745779	-1	264	helix-turn-helix domain-containing protein	0	0	0	1	0	0	0	1	0	0	0	1	0	0	0	1	0	1
SSON53G_RS09195	SSON53G_RS09195	1745906	1746391	1	486	helix-turn-helix domain-containing protein	0	0	0	1	0	0	0	1	0	0	0	1	0	0	0	1	0	1
SSON53G_RS09200	SSON53G_RS09200	1746411	1746605	1	195	hypothetical protein	0	0	0	1	0	0	0	1	0	0	0	1	0	0	0	1	0	1
SSON53G_RS09210	SSON53G_RS09210	1747174	1747326	1	153	DUF1391 family protein	0	0	0	1	0	0	0	1	0	0	0	1	0	0	0	1	0	1
SSON53G_RS35135	SSON53G_RS35135	1764916	1765035	-1	120	KPN_01571 family protein	0	0	0	1	0	0	0	1	0	0	0	1	0	0	0	1	0	1
SSON53G_RS09425	safA	1788523	1788720	1	198	two-component system connector SafA	0	0	0	1	0	0	0	1	0	0	0	1	0	0	0	1	0	1
SSON53G_RS33440	SSON53G_RS33440	1792814	1792936	-1	123	hypothetical protein	0	0	0	1	0	0	0	1	0	0	0	1	0	0	0	1	0	1
SSON53G_RS09530	sra	1816539	1816676	1	138	stationary-phase-induced ribosome-associated protein	0	0	0	1	0	0	0	1	0	0	0	1	0	0	0	1	0	1
SSON53G_RS33895	SSON53G_RS33895	1818550	1818669	1	120	pseudogene	0	0	0	1	0	0	0	1	0	0	0	1	0	0	0	1	0	1
SSON53G_RS33900	SSON53G_RS33900	1826123	1826605	1	483	pseudogene	0	0	0	1	0	0	0	1	0	0	0	1	0	0	0	1	0	1
SSON53G_RS09635	pptA	1840312	1840539	-1	228	tautomerase PptA	0	0	0	1	0	0	0	1	0	0	0	1	0	0	0	1	0	1
SSON53G_RS34450	SSON53G_RS34450	1843407	1843583	-1	177	hypothetical protein	0	0	0	1	0	0	0	1	0	0	0	1	0	0	0	1	0	1
SSON53G_RS09715	SSON53G_RS09715	1862398	1862610	-1	213	YncH family protein	0	0	0	1	0	0	0	1	0	0	0	1	0	0	0	1	0	1
SSON53G_RS35150	SSON53G_RS35150	1870755	1870847	-1	93	pseudogene	0	0	0	1	0	0	0	1	0	0	0	1	0	0	0	1	0	1
SSON53G_RS09790	ortT	1874034	1874207	-1	174	orphan toxin OrtT	0	0	0	1	0	0	0	1	0	0	0	1	0	0	0	1	0	1
SSON53G_RS33445	SSON53G_RS33445	1875269	1875370	-1	102	pseudogene	0	0	0	1	0	0	0	1	0	0	0	1	0	0	0	1	0	1
SSON53G_RS09930	SSON53G_RS09930	1895672	1895896	-1	225	YdcH family protein	0	0	0	1	0	0	0	1	0	0	0	1	0	0	0	1	0	1
SSON53G_RS34460	yncP	1902603	1902671	-1	69	hypothetical protein	0	0	0	1	0	0	0	1	0	0	0	1	0	0	0	1	0	1
SSON53G_RS09990	SSON53G_RS09990	1905935	1906102	1	168	pseudogene	0	0	0	1	0	0	0	1	0	0	0	1	0	0	0	1	0	1
SSON53G_RS09995	SSON53G_RS09995	1906144	1906689	-1	546	pseudogene	0	0	0	1	0	0	0	1	0	0	0	1	0	0	0	1	0	1
SSON53G_RS33450	SSON53G_RS33450	1906690	1906821	1	132	pseudogene	0	0	0	1	0	0	0	1	0	0	0	1	0	0	0	1	0	1
SSON53G_RS10000	aldA	1907018	1907920	1	903	pseudogene	0	0	0	1	0	0	0	1	0	0	0	1	0	0	0	1	0	1
SSON53G_RS10160	SSON53G_RS10160	1941231	1941725	-1	495	DUF1441 family protein	0	0	0	1	0	0	0	1	0	0	0	1	0	0	0	1	0	1
SSON53G_RS34465	SSON53G_RS34465	1942083	1942259	1	177	hypothetical protein	0	0	0	1	0	0	0	1	0	0	0	1	0	0	0	1	0	1
SSON53G_RS10285	SSON53G_RS10285	1951669	1951887	-1	219	DUF4014 family protein	0	0	0	1	0	0	0	1	0	0	0	1	0	0	0	1	0	1
SSON53G_RS10340	SSON53G_RS10340	1957599	1958018	1	420	helix-turn-helix domain-containing protein	0	0	0	1	0	0	0	1	0	0	0	1	0	0	0	1	0	1
SSON53G_RS27755	SSON53G_RS27755	1958324	1958479	1	156	DUF1391 family protein	0	0	0	1	0	0	0	1	0	0	0	1	0	0	0	1	0	1
SSON53G_RS10370	SSON53G_RS10370	1961825	1962100	1	276	hypothetical protein	0	0	0	1	0	0	0	1	0	0	0	1	0	0	0	1	0	1
SSON53G_RS34895	ynaL	1973440	1973613	-1	174	protein YnaL	0	0	0	1	0	0	0	1	0	0	0	1	0	0	0	1	0	1
SSON53G_RS35160	SSON53G_RS35160	1990705	1990779	-1	75	pseudogene	0	0	0	1	0	0	0	1	0	0	0	1	0	0	0	1	0	1
SSON53G_RS33460	SSON53G_RS33460	2029558	2029722	1	165	protein YmjE	0	0	0	1	0	0	0	1	0	0	0	1	0	0	0	1	0	1
SSON53G_RS10820	fabI	2037860	2038648	1	789	enoyl-ACP reductase FabI	0	0	0	1	0	0	0	1	0	0	0	1	0	0	0	1	0	1
SSON53G_RS32095	SSON53G_RS32095	2041999	2042102	-1	104	pseudogene	0	0	0	1	0	0	0	1	0	0	0	1	0	0	0	1	0	1
SSON53G_RS34485	ymiD	2044128	2044256	-1	129	protein YmiD	0	0	0	1	0	0	0	1	0	0	0	1	0	0	0	1	0	1
SSON53G_RS10910	SSON53G_RS10910	2053613	2053753	-1	141	YmiA family putative membrane protein	0	0	0	1	0	0	0	1	0	0	0	1	0	0	0	1	0	1
SSON53G_RS10920	cysB	2054848	2055822	-1	975	HTH-type transcriptional regulator CysB	0	0	0	1	0	0	0	1	0	0	0	1	0	0	0	1	0	1
SSON53G_RS33470	trpL	2065813	2065857	1	45	trp operon leader peptide	0	0	0	1	0	0	0	1	0	0	0	1	0	0	0	1	0	1
SSON53G_RS29375	SSON53G_RS29375	2076722	2076805	-1	84	pseudogene	0	0	0	1	0	0	0	1	0	0	0	1	0	0	0	1	0	1
SSON53G_RS29390	SSON53G_RS29390	2094038	2094112	-1	75	pseudogene	0	0	0	1	0	0	0	1	0	0	0	1	0	0	0	1	0	1
SSON53G_RS11185	SSON53G_RS11185	2101275	2101350	-1	76		0	0	0	1	0	0	0	1	0	0	0	1	0	0	0	1	0	1
SSON53G_RS34500	SSON53G_RS34500	2106907	2107062	-1	156	pseudogene	0	0	0	1	0	0	0	1	0	0	0	1	0	0	0	1	0	1
SSON53G_RS11260	SSON53G_RS11260	2109809	2110021	1	213	hypothetical protein	0	0	0	1	0	0	0	1	0	0	0	1	0	0	0	1	0	1
SSON53G_RS11265	SSON53G_RS11265	2110054	2110185	1	132	pseudogene	0	0	0	1	0	0	0	1	0	0	0	1	0	0	0	1	0	1
SSON53G_RS11405	hns	2136615	2137028	1	414	histone-like nucleoid-structuring protein H-NS	0	0	0	1	0	0	0	1	0	0	0	1	0	0	0	1	0	1
SSON53G_RS11515	SSON53G_RS11515	2158955	2159062	1	108	type I toxin-antitoxin system toxin Ldr family protein	0	0	0	1	0	0	0	1	0	0	0	1	0	0	0	1	0	1
SSON53G_RS33490	SSON53G_RS33490	2159490	2159597	1	108	type I toxin-antitoxin system toxin Ldr family protein	0	0	0	1	0	0	0	1	0	0	0	1	0	0	0	1	0	1
SSON53G_RS11525	kdsA	2159746	2160600	-1	855	3-deoxy-8-phosphooctulonate synthase	0	0	0	1	0	0	0	1	0	0	0	1	0	0	0	1	0	1
SSON53G_RS11545	prfA	2162671	2163753	-1	1083	peptide chain release factor 1	0	0	0	1	0	0	0	1	0	0	0	1	0	0	0	1	0	1
SSON53G_RS11555	lolB	2165265	2165888	1	624	lipoprotein insertase outer membrane protein LolB	0	0	0	1	0	0	0	1	0	0	0	1	0	0	0	1	0	1
SSON53G_RS11560	ispE	2165888	2166739	1	852	4-(cytidine 5'-diphospho)-2-C-methyl-D-erythritol kinase	0	0	0	1	0	0	0	1	0	0	0	1	0	0	0	1	0	1
SSON53G_RS11565	prs	2166890	2167837	1	948	ribose-phosphate diphosphokinase	0	0	0	1	0	0	0	1	0	0	0	1	0	0	0	1	0	1
SSON53G_RS11580	pth	2170250	2170834	1	585	aminoacyl-tRNA hydrolase	0	0	0	1	0	0	0	1	0	0	0	1	0	0	0	1	0	1
SSON53G_RS11980	SSON53G_RS11980	2238058	2238372	-1	315	pseudogene	0	0	0	1	0	0	0	1	0	0	0	1	0	0	0	1	0	1
SSON53G_RS33505	yoeI	2269785	2269847	-1	63	membrane protein YoeI	0	0	0	1	0	0	0	1	0	0	0	1	0	0	0	1	0	1
SSON53G_RS12185	yefM	2272195	2272446	-1	252	YoeB-YefM toxin-antitoxin system antitoxin YefM	0	0	0	1	0	0	0	1	0	0	0	1	0	0	0	1	0	1
SSON53G_RS34515	SSON53G_RS34515	2300107	2300256	1	150	hypothetical protein	0	0	0	1	0	0	0	1	0	0	0	1	0	0	0	1	0	1
SSON53G_RS12680	SSON53G_RS12680	2379205	2379312	1	108	protein YohO	0	0	0	1	0	0	0	1	0	0	0	1	0	0	0	1	0	1
SSON53G_RS12815	folE	2406459	2407127	-1	669	GTP cyclohydrolase I FolE	0	0	0	1	0	0	0	1	0	0	0	1	0	0	0	1	0	1
SSON53G_RS13260	gyrA	2501369	2503996	-1	2628	DNA topoisomerase (ATP-hydrolyzing) subunit A	0	0	0	1	0	0	0	1	0	0	0	1	0	0	0	1	0	1
SSON53G_RS13295	nrdA	2510777	2513062	1	2286	class 1a ribonucleoside-diphosphate reductase subunit alpha	0	0	0	1	0	0	0	1	0	0	0	1	0	0	0	1	0	1
SSON53G_RS13300	nrdB	2513296	2514426	1	1131	class Ia ribonucleoside-diphosphate reductase subunit beta	0	0	0	1	0	0	0	1	0	0	0	1	0	0	0	1	0	1
SSON53G_RS13490	SSON53G_RS13490	2550343	2550771	1	429	pseudogene	0	0	0	1	0	0	0	1	0	0	0	1	0	0	0	1	0	1
SSON53G_RS13715	accD	2595422	2596336	-1	915	acetyl-CoA carboxylase	0	0	0	1	0	0	0	1	0	0	0	1	0	0	0	1	0	1
SSON53G_RS13750	fabB	2602805	2604025	-1	1221	beta-ketoacyl-ACP synthase I	0	0	0	1	0	0	0	1	0	0	0	1	0	0	0	1	0	1
SSON53G_RS13885	SSON53G_RS13885	2631038	2631112	1	75		0	0	0	1	0	0	0	1	0	0	0	1	0	0	0	1	0	1
SSON53G_RS14025	SSON53G_RS14025	2655825	2656031	-1	207	phage head-tail joining protein	0	0	0	1	0	0	0	1	0	0	0	1	0	0	0	1	0	1
SSON53G_RS14085	SSON53G_RS14085	2662441	2662899	-1	459	lysis protein	0	0	0	1	0	0	0	1	0	0	0	1	0	0	0	1	0	1
SSON53G_RS32355	ypdK	2702160	2702231	1	72	membrane protein YpdK	0	0	0	1	0	0	0	1	0	0	0	1	0	0	0	1	0	1
SSON53G_RS35180	SSON53G_RS35180	2717928	2718017	-1	90	hypothetical protein	0	0	0	1	0	0	0	1	0	0	0	1	0	0	0	1	0	1
SSON53G_RS14420	gltX	2723148	2724563	-1	1416	glutamate--tRNA ligase	0	0	0	1	0	0	0	1	0	0	0	1	0	0	0	1	0	1
SSON53G_RS14465	ligA	2728058	2730073	-1	2016	NAD-dependent DNA ligase LigA	0	0	0	1	0	0	0	1	0	0	0	1	0	0	0	1	0	1
SSON53G_RS14470	zipA	2730144	2731130	-1	987	cell division protein ZipA	0	0	0	1	0	0	0	1	0	0	0	1	0	0	0	1	0	1
SSON53G_RS14730	dapE	2784980	2786107	1	1128	succinyl-diaminopimelate desuccinylase	0	0	0	1	0	0	0	1	0	0	0	1	0	0	0	1	0	1
SSON53G_RS14770	dapA	2792240	2793118	-1	879	4-hydroxy-tetrahydrodipicolinate synthase	0	0	0	1	0	0	0	1	0	0	0	1	0	0	0	1	0	1
SSON53G_RS14955	der	2830741	2832213	-1	1473	ribosome biogenesis GTPase Der	0	0	0	1	0	0	0	1	0	0	0	1	0	0	0	1	0	1
SSON53G_RS14970	hisS	2834158	2835432	-1	1275	histidine--tRNA ligase	0	0	0	1	0	0	0	1	0	0	0	1	0	0	0	1	0	1
SSON53G_RS14975	ispG	2835543	2836661	-1	1119	flavodoxin-dependent (E)-4-hydroxy-3-methylbut-2-enyl-diphosphate synthase	0	0	0	1	0	0	0	1	0	0	0	1	0	0	0	1	0	1
SSON53G_RS15065	suhB	2857949	2858752	1	804	inositol-1-monophosphatase	0	0	0	1	0	0	0	1	0	0	0	1	0	0	0	1	0	1
SSON53G_RS15160	glyA	2879534	2880787	-1	1254	serine hydroxymethyltransferase	0	0	0	1	0	0	0	1	0	0	0	1	0	0	0	1	0	1
SSON53G_RS15200	tadA	2892634	2893137	-1	504	tRNA adenosine(34) deaminase TadA	0	0	0	1	0	0	0	1	0	0	0	1	0	0	0	1	0	1
SSON53G_RS15235	SSON53G_RS15235	2899547	2900284	-1	738	hypothetical protein	0	0	0	1	0	0	0	1	0	0	0	1	0	0	0	1	0	1
SSON53G_RS15240	SSON53G_RS15240	2900238	2900438	-1	201	Com family DNA-binding transcriptional regulator	0	0	0	1	0	0	0	1	0	0	0	1	0	0	0	1	0	1
SSON53G_RS15245	SSON53G_RS15245	2900728	2900988	1	261	hypothetical protein	0	0	0	1	0	0	0	1	0	0	0	1	0	0	0	1	0	1
SSON53G_RS15250	SSON53G_RS15250	2901156	2901410	-1	255	DUF826 domain-containing protein	0	0	0	1	0	0	0	1	0	0	0	1	0	0	0	1	0	1
SSON53G_RS15255	SSON53G_RS15255	2901446	2901628	-1	183	DUF1378 family protein	0	0	0	1	0	0	0	1	0	0	0	1	0	0	0	1	0	1
SSON53G_RS15260	SSON53G_RS15260	2901773	2903827	-1	2055	DUF6645 domain-containing protein	0	0	0	1	0	0	0	1	0	0	0	1	0	0	0	1	0	1
SSON53G_RS15265	SSON53G_RS15265	2903913	2904485	-1	573	recombinase family protein	0	0	0	1	0	0	0	1	0	0	0	1	0	0	0	1	0	1
SSON53G_RS32405	SSON53G_RS32405	2904550	2904924	1	375	pseudogene	0	0	0	1	0	0	0	1	0	0	0	1	0	0	0	1	0	1
SSON53G_RS15275	SSON53G_RS15275	2904976	2905497	1	522	tail fiber assembly protein	0	0	0	1	0	0	0	1	0	0	0	1	0	0	0	1	0	1
SSON53G_RS32410	SSON53G_RS32410	2905529	2906410	-1	882	hypothetical protein	0	0	0	1	0	0	0	1	0	0	0	1	0	0	0	1	0	1
SSON53G_RS15285	SSON53G_RS15285	2906410	2906970	-1	561	YmfQ family protein	0	0	0	1	0	0	0	1	0	0	0	1	0	0	0	1	0	1
SSON53G_RS15290	SSON53G_RS15290	2906961	2908043	-1	1083	baseplate J/gp47 family protein	0	0	0	1	0	0	0	1	0	0	0	1	0	0	0	1	0	1
SSON53G_RS15295	SSON53G_RS15295	2908043	2908480	-1	438	phage GP46 family protein	0	0	0	1	0	0	0	1	0	0	0	1	0	0	0	1	0	1
SSON53G_RS15300	SSON53G_RS15300	2908473	2909087	-1	615	phage baseplate assembly protein V	0	0	0	1	0	0	0	1	0	0	0	1	0	0	0	1	0	1
SSON53G_RS15305	SSON53G_RS15305	2909077	2910201	-1	1125	phage baseplate assembly protein	0	0	0	1	0	0	0	1	0	0	0	1	0	0	0	1	0	1
SSON53G_RS15310	SSON53G_RS15310	2910185	2911543	-1	1359	DNA circularization protein	0	0	0	1	0	0	0	1	0	0	0	1	0	0	0	1	0	1
SSON53G_RS15315	SSON53G_RS15315	2911530	2913587	-1	2058	tape measure protein	0	0	0	1	0	0	0	1	0	0	0	1	0	0	0	1	0	1
SSON53G_RS15320	SSON53G_RS15320	2913715	2914194	-1	480	phage tail assembly protein	0	0	0	1	0	0	0	1	0	0	0	1	0	0	0	1	0	1
SSON53G_RS15325	SSON53G_RS15325	2914209	2914574	-1	366	phage tail tube protein	0	0	0	1	0	0	0	1	0	0	0	1	0	0	0	1	0	1
SSON53G_RS15330	SSON53G_RS15330	2914583	2916085	-1	1503	phage tail sheath subtilisin-like domain-containing protein	0	0	0	1	0	0	0	1	0	0	0	1	0	0	0	1	0	1
SSON53G_RS15335	SSON53G_RS15335	2916085	2916363	-1	279	DUF2635 domain-containing protein	0	0	0	1	0	0	0	1	0	0	0	1	0	0	0	1	0	1
SSON53G_RS15340	SSON53G_RS15340	2916367	2916930	-1	564	DUF1834 family protein	0	0	0	1	0	0	0	1	0	0	0	1	0	0	0	1	0	1
SSON53G_RS15345	SSON53G_RS15345	2916927	2917346	-1	420	gp436 family protein	0	0	0	1	0	0	0	1	0	0	0	1	0	0	0	1	0	1
SSON53G_RS15350	SSON53G_RS15350	2917343	2917696	-1	354	HI1506-related protein	0	0	0	1	0	0	0	1	0	0	0	1	0	0	0	1	0	1
SSON53G_RS15355	SSON53G_RS15355	2917740	2918687	-1	948	Mu-like prophage major head subunit gpT family protein	0	0	0	1	0	0	0	1	0	0	0	1	0	0	0	1	0	1
SSON53G_RS15360	SSON53G_RS15360	2918687	2919811	-1	1125	phage protease	0	0	0	1	0	0	0	1	0	0	0	1	0	0	0	1	0	1
SSON53G_RS15365	SSON53G_RS15365	2919989	2920462	-1	474	phage virion morphogenesis protein	0	0	0	1	0	0	0	1	0	0	0	1	0	0	0	1	0	1
SSON53G_RS33530	SSON53G_RS33530	2920503	2920582	1	80		0	0	0	1	0	0	0	1	0	0	0	1	0	0	0	1	0	1
SSON53G_RS15370	SSON53G_RS15370	2920584	2921915	-1	1332	phage head morphogenesis protein	0	0	0	1	0	0	0	1	0	0	0	1	0	0	0	1	0	1
SSON53G_RS15375	SSON53G_RS15375	2921899	2923488	-1	1590	DUF935 domain-containing protein	0	0	0	1	0	0	0	1	0	0	0	1	0	0	0	1	0	1
SSON53G_RS15380	SSON53G_RS15380	2923488	2925152	-1	1665	hypothetical protein	0	0	0	1	0	0	0	1	0	0	0	1	0	0	0	1	0	1
SSON53G_RS15385	SSON53G_RS15385	2925152	2925400	-1	249	hypothetical protein	0	0	0	1	0	0	0	1	0	0	0	1	0	0	0	1	0	1
SSON53G_RS15390	SSON53G_RS15390	2925411	2925992	-1	582	phage protein Gp27 family protein	0	0	0	1	0	0	0	1	0	0	0	1	0	0	0	1	0	1
SSON53G_RS15395	SSON53G_RS15395	2925995	2926285	-1	291	hypothetical protein	0	0	0	1	0	0	0	1	0	0	0	1	0	0	0	1	0	1
SSON53G_RS15400	SSON53G_RS15400	2926282	2926584	-1	303	DUF2730 family protein	0	0	0	1	0	0	0	1	0	0	0	1	0	0	0	1	0	1
SSON53G_RS15405	SSON53G_RS15405	2926565	2926792	-1	228	TraR/DksA family transcriptional regulator	0	0	0	1	0	0	0	1	0	0	0	1	0	0	0	1	0	1
SSON53G_RS33535	lysC	2926803	2927021	-1	219	Rz1-like lysis system protein LysC	0	0	0	1	0	0	0	1	0	0	0	1	0	0	0	1	0	1
SSON53G_RS33540	SSON53G_RS33540	2927005	2927403	-1	399	hypothetical protein	0	0	0	1	0	0	0	1	0	0	0	1	0	0	0	1	0	1
SSON53G_RS15420	SSON53G_RS15420	2927468	2927968	-1	501	lysozyme	0	0	0	1	0	0	0	1	0	0	0	1	0	0	0	1	0	1
SSON53G_RS15425	SSON53G_RS15425	2928040	2928462	-1	423	Mor transcription activator family protein	0	0	0	1	0	0	0	1	0	0	0	1	0	0	0	1	0	1
SSON53G_RS15430	SSON53G_RS15430	2928533	2929045	-1	513	gp16 family protein	0	0	0	1	0	0	0	1	0	0	0	1	0	0	0	1	0	1
SSON53G_RS15435	SSON53G_RS15435	2929110	2929520	1	411	DUF2513 domain-containing protein	0	0	0	1	0	0	0	1	0	0	0	1	0	0	0	1	0	1
SSON53G_RS15440	SSON53G_RS15440	2929482	2929790	-1	309	hypothetical protein	0	0	0	1	0	0	0	1	0	0	0	1	0	0	0	1	0	1
SSON53G_RS15445	SSON53G_RS15445	2929806	2930156	-1	351	hypothetical protein	0	0	0	1	0	0	0	1	0	0	0	1	0	0	0	1	0	1
SSON53G_RS15450	SSON53G_RS15450	2930153	2930482	-1	330	hypothetical protein	0	0	0	1	0	0	0	1	0	0	0	1	0	0	0	1	0	1
SSON53G_RS15455	SSON53G_RS15455	2930479	2931030	-1	552	SANT/Myb-like DNA-binding domain-containing protein	0	0	0	1	0	0	0	1	0	0	0	1	0	0	0	1	0	1
SSON53G_RS15460	SSON53G_RS15460	2931034	2931549	-1	516	hypothetical protein	0	0	0	1	0	0	0	1	0	0	0	1	0	0	0	1	0	1
SSON53G_RS15465	SSON53G_RS15465	2931549	2932082	-1	534	hypothetical protein	0	0	0	1	0	0	0	1	0	0	0	1	0	0	0	1	0	1
SSON53G_RS15470	SSON53G_RS15470	2932228	2932758	-1	531	host-nuclease inhibitor Gam family protein	0	0	0	1	0	0	0	1	0	0	0	1	0	0	0	1	0	1
SSON53G_RS15475	SSON53G_RS15475	2932770	2933063	-1	294	hypothetical protein	0	0	0	1	0	0	0	1	0	0	0	1	0	0	0	1	0	1
SSON53G_RS15480	SSON53G_RS15480	2933068	2933340	-1	273	hypothetical protein	0	0	0	1	0	0	0	1	0	0	0	1	0	0	0	1	0	1
SSON53G_RS15485	SSON53G_RS15485	2933337	2933618	-1	282	hypothetical protein	0	0	0	1	0	0	0	1	0	0	0	1	0	0	0	1	0	1
SSON53G_RS15490	SSON53G_RS15490	2933620	2933874	-1	255	hypothetical protein	0	0	0	1	0	0	0	1	0	0	0	1	0	0	0	1	0	1
SSON53G_RS15495	SSON53G_RS15495	2933887	2934108	-1	222	hypothetical protein	0	0	0	1	0	0	0	1	0	0	0	1	0	0	0	1	0	1
SSON53G_RS15500	SSON53G_RS15500	2934111	2935043	-1	933	AAA family ATPase	0	0	0	1	0	0	0	1	0	0	0	1	0	0	0	1	0	1
SSON53G_RS15505	SSON53G_RS15505	2935126	2937216	-1	2091	Mu transposase C-terminal domain-containing protein	0	0	0	1	0	0	0	1	0	0	0	1	0	0	0	1	0	1
SSON53G_RS15510	SSON53G_RS15510	2937218	2937466	-1	249	helix-turn-helix domain-containing protein	0	0	0	1	0	0	0	1	0	0	0	1	0	0	0	1	0	1
SSON53G_RS15515	SSON53G_RS15515	2937657	2938187	1	531	hypothetical protein	0	0	0	1	0	0	0	1	0	0	0	1	0	0	0	1	0	1
SSON53G_RS15775	era	2979178	2980083	-1	906	GTPase Era	0	0	0	1	0	0	0	1	0	0	0	1	0	0	0	1	0	1
SSON53G_RS33550	rseD	2986707	2986862	-1	156	rpoE leader peptide RseD	0	0	0	1	0	0	0	1	0	0	0	1	0	0	0	1	0	1
SSON53G_RS15905	pssA	3001470	3002825	1	1356	CDP-diacylglycerol--serine O-phosphatidyltransferase	0	0	0	1	0	0	0	1	0	0	0	1	0	0	0	1	0	1
SSON53G_RS16105	nadK	3039498	3040376	-1	879	NAD(+) kinase	0	0	0	1	0	0	0	1	0	0	0	1	0	0	0	1	0	1
SSON53G_RS16125	ffh	3043412	3044773	1	1362	signal recognition particle protein	0	0	0	1	0	0	0	1	0	0	0	1	0	0	0	1	0	1
SSON53G_RS16130	rpsP	3045022	3045270	1	249	30S ribosomal protein S16	0	0	0	1	0	0	0	1	0	0	0	1	0	0	0	1	0	1
SSON53G_RS16575	SSON53G_RS16575	3112832	3112924	-1	93		0	0	0	1	0	0	0	1	0	0	0	1	0	0	0	1	0	1
SSON53G_RS16585	alaS	3113660	3116290	-1	2631	alanine--tRNA ligase	0	0	0	1	0	0	0	1	0	0	0	1	0	0	0	1	0	1
SSON53G_RS16690	SSON53G_RS16690	3136955	3137374	-1	420	helix-turn-helix domain-containing protein	0	0	0	1	0	0	0	1	0	0	0	1	0	0	0	1	0	1
SSON53G_RS16875	ispF	3169290	3169769	-1	480	2-C-methyl-D-erythritol 2	0	0	0	1	0	0	0	1	0	0	0	1	0	0	0	1	0	1
SSON53G_RS16880	ispD	3169769	3170479	-1	711	2-C-methyl-D-erythritol 4-phosphate cytidylyltransferase	0	0	0	1	0	0	0	1	0	0	0	1	0	0	0	1	0	1
SSON53G_RS16885	ftsB	3170498	3170809	-1	312	cell division protein FtsB	0	0	0	1	0	0	0	1	0	0	0	1	0	0	0	1	0	1
SSON53G_RS17090	eno	3209064	3210362	-1	1299	phosphopyruvate hydratase	0	0	0	1	0	0	0	1	0	0	0	1	0	0	0	1	0	1
SSON53G_RS17335	thyA	3266671	3267465	-1	795	thymidylate synthase	0	0	0	1	0	0	0	1	0	0	0	1	0	0	0	1	0	1
SSON53G_RS17340	lgt	3267472	3268347	-1	876	prolipoprotein diacylglyceryl transferase	0	0	0	1	0	0	0	1	0	0	0	1	0	0	0	1	0	1
SSON53G_RS17480	yqeK	3295766	3296190	-1	425	pseudogene	0	0	0	1	0	0	0	1	0	0	0	1	0	0	0	1	0	1
SSON53G_RS17665	prfB	3334653	3335751	-1	1099	peptide chain release factor 2	0	0	0	1	0	0	0	1	0	0	0	1	0	0	0	1	0	1
SSON53G_RS33590	SSON53G_RS33590	3350425	3350508	1	84	hypothetical protein	0	0	0	1	0	0	0	1	0	0	0	1	0	0	0	1	0	1
SSON53G_RS17845	fbaA	3370633	3371712	-1	1080	class II fructose-bisphosphate aldolase	0	0	0	1	0	0	0	1	0	0	0	1	0	0	0	1	0	1
SSON53G_RS17850	pgk	3371927	3373090	-1	1164	phosphoglycerate kinase	0	0	0	1	0	0	0	1	0	0	0	1	0	0	0	1	0	1
SSON53G_RS33600	SSON53G_RS33600	3378289	3378366	-1	78	pseudogene	0	0	0	1	0	0	0	1	0	0	0	1	0	0	0	1	0	1
SSON53G_RS17940	metK	3387911	3389065	1	1155	methionine adenosyltransferase	0	0	0	1	0	0	0	1	0	0	0	1	0	0	0	1	0	1
SSON53G_RS18015	SSON53G_RS18015	3400953	3401141	1	189	pseudogene	0	0	0	1	0	0	0	1	0	0	0	1	0	0	0	1	0	1
SSON53G_RS18025	SSON53G_RS18025	3401909	3402472	1	564	pseudogene	0	0	0	1	0	0	0	1	0	0	0	1	0	0	0	1	0	1
SSON53G_RS18035	SSON53G_RS18035	3403759	3404247	-1	489	pseudogene	0	0	0	1	0	0	0	1	0	0	0	1	0	0	0	1	0	1
SSON53G_RS34610	SSON53G_RS34610	3439851	3440024	1	174	hypothetical protein	0	0	0	1	0	0	0	1	0	0	0	1	0	0	0	1	0	1
SSON53G_RS18410	parC	3474048	3476306	-1	2259	DNA topoisomerase IV subunit A	0	0	0	1	0	0	0	1	0	0	0	1	0	0	0	1	0	1
SSON53G_RS18450	parE	3481020	3482912	-1	1893	DNA topoisomerase IV subunit B	0	0	0	1	0	0	0	1	0	0	0	1	0	0	0	1	0	1
SSON53G_RS18510	ribB	3491328	3491981	-1	654	3	0	0	0	1	0	0	0	1	0	0	0	1	0	0	0	1	0	1
SSON53G_RS18605	folB	3511536	3511904	-1	369	bifunctional dihydroneopterin aldolase/7	0	0	0	1	0	0	0	1	0	0	0	1	0	0	0	1	0	1
SSON53G_RS18640	rpsU	3518096	3518311	1	216	30S ribosomal protein S21	0	0	0	1	0	0	0	1	0	0	0	1	0	0	0	1	0	1
SSON53G_RS18645	dnaG	3518422	3520167	1	1746	DNA primase	0	0	0	1	0	0	0	1	0	0	0	1	0	0	0	1	0	1
SSON53G_RS18650	rpoD	3520362	3522203	1	1842	RNA polymerase sigma factor RpoD	0	0	0	1	0	0	0	1	0	0	0	1	0	0	0	1	0	1
SSON53G_RS34620	tdcR	3584822	3585040	1	219	transcriptional activator TdcR	0	0	0	1	0	0	0	1	0	0	0	1	0	0	0	1	0	1
SSON53G_RS19205	glmM	3634942	3636279	-1	1338	phosphoglucosamine mutase	0	0	0	1	0	0	0	1	0	0	0	1	0	0	0	1	0	1
SSON53G_RS19215	ftsH	3637210	3639144	-1	1935	ATP-dependent zinc metalloprotease FtsH	0	0	0	1	0	0	0	1	0	0	0	1	0	0	0	1	0	1
SSON53G_RS19250	rpmA	3645071	3645328	-1	258	50S ribosomal protein L27	0	0	0	1	0	0	0	1	0	0	0	1	0	0	0	1	0	1
SSON53G_RS19260	ispB	3645919	3646890	1	972	octaprenyl diphosphate synthase	0	0	0	1	0	0	0	1	0	0	0	1	0	0	0	1	0	1
SSON53G_RS19270	murA	3647444	3648703	-1	1260	UDP-N-acetylglucosamine 1-carboxyvinyltransferase	0	0	0	1	0	0	0	1	0	0	0	1	0	0	0	1	0	1
SSON53G_RS19325	lptA	3655589	3656146	1	558	lipopolysaccharide ABC transporter substrate-binding protein LptA	0	0	0	1	0	0	0	1	0	0	0	1	0	0	0	1	0	1
SSON53G_RS19330	lptB	3656153	3656878	1	726	LPS export ABC transporter ATP-binding protein	0	0	0	1	0	0	0	1	0	0	0	1	0	0	0	1	0	1
SSON53G_RS19455	rplM	3683051	3683479	-1	429	50S ribosomal protein L13	0	0	0	1	0	0	0	1	0	0	0	1	0	0	0	1	0	1
SSON53G_RS19555	mreB	3706030	3707073	-1	1044	rod shape-determining protein MreB	0	0	0	1	0	0	0	1	0	0	0	1	0	0	0	1	0	1
SSON53G_RS19590	accB	3711422	3711892	1	471	acetyl-CoA carboxylase biotin carboxyl carrier protein	0	0	0	1	0	0	0	1	0	0	0	1	0	0	0	1	0	1
SSON53G_RS19595	accC	3711903	3713252	1	1350	acetyl-CoA carboxylase biotin carboxylase subunit	0	0	0	1	0	0	0	1	0	0	0	1	0	0	0	1	0	1
SSON53G_RS19825	SSON53G_RS19825	3747552	3748541	-1	990	DNA-directed RNA polymerase subunit alpha	0	0	0	1	0	0	0	1	0	0	0	1	0	0	0	1	0	1
SSON53G_RS19835	rpsK	3749221	3749610	-1	390	30S ribosomal protein S11	0	0	0	1	0	0	0	1	0	0	0	1	0	0	0	1	0	1
SSON53G_RS19850	secY	3750278	3751609	-1	1332	preprotein translocase subunit SecY	0	0	0	1	0	0	0	1	0	0	0	1	0	0	0	1	0	1
SSON53G_RS19855	rplO	3751617	3752051	-1	435	50S ribosomal protein L15	0	0	0	1	0	0	0	1	0	0	0	1	0	0	0	1	0	1
SSON53G_RS19860	rpmD	3752055	3752234	-1	180	50S ribosomal protein L30	0	0	0	1	0	0	0	1	0	0	0	1	0	0	0	1	0	1
SSON53G_RS19865	rpsE	3752238	3752741	-1	504	30S ribosomal protein S5	0	0	0	1	0	0	0	1	0	0	0	1	0	0	0	1	0	1
SSON53G_RS19870	rplR	3752756	3753109	-1	354	50S ribosomal protein L18	0	0	0	1	0	0	0	1	0	0	0	1	0	0	0	1	0	1
SSON53G_RS19875	rplF	3753119	3753652	-1	534	50S ribosomal protein L6	0	0	0	1	0	0	0	1	0	0	0	1	0	0	0	1	0	1
SSON53G_RS19880	rpsH	3753665	3754057	-1	393	30S ribosomal protein S8	0	0	0	1	0	0	0	1	0	0	0	1	0	0	0	1	0	1
SSON53G_RS19885	rpsN	3754091	3754396	-1	306	30S ribosomal protein S14	0	0	0	1	0	0	0	1	0	0	0	1	0	0	0	1	0	1
SSON53G_RS19890	rplE	3754411	3754950	-1	540	50S ribosomal protein L5	0	0	0	1	0	0	0	1	0	0	0	1	0	0	0	1	0	1
SSON53G_RS19895	rplX	3754965	3755279	-1	315	50S ribosomal protein L24	0	0	0	1	0	0	0	1	0	0	0	1	0	0	0	1	0	1
SSON53G_RS19900	rplN	3755290	3755661	-1	372	50S ribosomal protein L14	0	0	0	1	0	0	0	1	0	0	0	1	0	0	0	1	0	1
SSON53G_RS19905	rpsQ	3755826	3756080	-1	255	30S ribosomal protein S17	0	0	0	1	0	0	0	1	0	0	0	1	0	0	0	1	0	1
SSON53G_RS19910	rpmC	3756080	3756271	-1	192	50S ribosomal protein L29	0	0	0	1	0	0	0	1	0	0	0	1	0	0	0	1	0	1
SSON53G_RS19915	rplP	3756271	3756681	-1	411	50S ribosomal protein L16	0	0	0	1	0	0	0	1	0	0	0	1	0	0	0	1	0	1
SSON53G_RS19920	rpsC	3756694	3757395	-1	702	30S ribosomal protein S3	0	0	0	1	0	0	0	1	0	0	0	1	0	0	0	1	0	1
SSON53G_RS19925	rplV	3757413	3757745	-1	333	50S ribosomal protein L22	0	0	0	1	0	0	0	1	0	0	0	1	0	0	0	1	0	1
SSON53G_RS19930	rpsS	3757760	3758038	-1	279	30S ribosomal protein S19	0	0	0	1	0	0	0	1	0	0	0	1	0	0	0	1	0	1
SSON53G_RS19940	rplW	3758894	3759196	-1	303	50S ribosomal protein L23	0	0	0	1	0	0	0	1	0	0	0	1	0	0	0	1	0	1
SSON53G_RS19945	rplD	3759193	3759798	-1	606	50S ribosomal protein L4	0	0	0	1	0	0	0	1	0	0	0	1	0	0	0	1	0	1
SSON53G_RS19950	rplC	3759809	3760438	-1	630	50S ribosomal protein L3	0	0	0	1	0	0	0	1	0	0	0	1	0	0	0	1	0	1
SSON53G_RS19955	rpsJ	3760471	3760782	-1	312	30S ribosomal protein S10	0	0	0	1	0	0	0	1	0	0	0	1	0	0	0	1	0	1
SSON53G_RS19995	fusA	3767224	3769338	-1	2115	elongation factor G	0	0	0	1	0	0	0	1	0	0	0	1	0	0	0	1	0	1
SSON53G_RS20000	rpsG	3769435	3769905	-1	471	30S ribosomal protein S7	0	0	0	1	0	0	0	1	0	0	0	1	0	0	0	1	0	1
SSON53G_RS20005	rpsL	3770002	3770376	-1	375	30S ribosomal protein S12	0	0	0	1	0	0	0	1	0	0	0	1	0	0	0	1	0	1
SSON53G_RS20220	trpS	3808329	3809333	-1	1005	tryptophan--tRNA ligase	0	0	0	1	0	0	0	1	0	0	0	1	0	0	0	1	0	1
SSON53G_RS20520	asd	3877143	3878246	-1	1104	aspartate-semialdehyde dehydrogenase	0	0	0	1	0	0	0	1	0	0	0	1	0	0	0	1	0	1
SSON53G_RS20680	ftsY	3906844	3908340	-1	1497	signal recognition particle-docking protein FtsY	0	0	0	1	0	0	0	1	0	0	0	1	0	0	0	1	0	1
SSON53G_RS21100	yidC	3989421	3991067	-1	1647	membrane protein insertase YidC	0	0	0	1	0	0	0	1	0	0	0	1	0	0	0	1	0	1
SSON53G_RS21110	rnpA	3991291	3991650	-1	360	ribonuclease P protein component	0	0	0	1	0	0	0	1	0	0	0	1	0	0	0	1	0	1
SSON53G_RS21115	rpmH	3991667	3991807	-1	141	50S ribosomal protein L34	0	0	0	1	0	0	0	1	0	0	0	1	0	0	0	1	0	1
SSON53G_RS21120	dnaA	3992414	3993817	1	1404	chromosomal replication initiator protein DnaA	0	0	0	1	0	0	0	1	0	0	0	1	0	0	0	1	0	1
SSON53G_RS21125	dnaN	3993822	3994922	1	1101	DNA polymerase III subunit beta	0	0	0	1	0	0	0	1	0	0	0	1	0	0	0	1	0	1
SSON53G_RS21135	gyrB	3996024	3998438	1	2415	DNA topoisomerase (ATP-hydrolyzing) subunit B	0	0	0	1	0	0	0	1	0	0	0	1	0	0	0	1	0	1
SSON53G_RS21410	sat	4039738	4041249	-1	1512	pseudogene	0	0	0	1	0	0	0	1	0	0	0	1	0	0	0	1	0	1
SSON53G_RS21610	gmk	4081910	4082533	-1	624	guanylate kinase	0	0	0	1	0	0	0	1	0	0	0	1	0	0	0	1	0	1
SSON53G_RS21650	dut	4089578	4090036	-1	459	dUTP diphosphatase	0	0	0	1	0	0	0	1	0	0	0	1	0	0	0	1	0	1
SSON53G_RS21675	rpmB	4093068	4093304	1	237	50S ribosomal protein L28	0	0	0	1	0	0	0	1	0	0	0	1	0	0	0	1	0	1
SSON53G_RS21690	coaD	4094438	4094917	-1	480	pantetheine-phosphate adenylyltransferase	0	0	0	1	0	0	0	1	0	0	0	1	0	0	0	1	0	1
SSON53G_RS21805	secB	4118255	4118722	1	468	protein-export chaperone SecB	0	0	0	1	0	0	0	1	0	0	0	1	0	0	0	1	0	1
SSON53G_RS21990	glyQ	4159005	4159916	1	912	glycine--tRNA ligase subunit alpha	0	0	0	1	0	0	0	1	0	0	0	1	0	0	0	1	0	1
SSON53G_RS22515	SSON53G_RS22515	4273584	4273659	1	76		0	0	0	1	0	0	0	1	0	0	0	1	0	0	0	1	0	1
SSON53G_RS22690	wzxE	4307153	4308403	1	1251	lipid III flippase WzxE	0	0	0	1	0	0	0	1	0	0	0	1	0	0	0	1	0	1
SSON53G_RS22715	SSON53G_RS22715	4313250	4313326	1	77		0	0	0	1	0	0	0	1	0	0	0	1	0	0	0	1	0	1
SSON53G_RS22720	SSON53G_RS22720	4313385	4313460	1	76		0	0	0	1	0	0	0	1	0	0	0	1	0	0	0	1	0	1
SSON53G_RS22730	SSON53G_RS22730	4313610	4313686	1	77		0	0	0	1	0	0	0	1	0	0	0	1	0	0	0	1	0	1
SSON53G_RS23695	priA	4494124	4496322	-1	2199	primosomal protein N'	0	0	0	1	0	0	0	1	0	0	0	1	0	0	0	1	0	1
SSON53G_RS34950	SSON53G_RS34950	4507519	4507653	-1	135	hypothetical protein	0	0	0	1	0	0	0	1	0	0	0	1	0	0	0	1	0	1
SSON53G_RS23935	murB	4546660	4547688	1	1029	UDP-N-acetylmuramate dehydrogenase	0	0	0	1	0	0	0	1	0	0	0	1	0	0	0	1	0	1
SSON53G_RS23985	nusG	4552346	4552891	1	546	transcription termination/antitermination protein NusG	0	0	0	1	0	0	0	1	0	0	0	1	0	0	0	1	0	1
SSON53G_RS23990	rplK	4553050	4553478	1	429	50S ribosomal protein L11	0	0	0	1	0	0	0	1	0	0	0	1	0	0	0	1	0	1
SSON53G_RS24005	rplL	4555163	4555528	1	366	50S ribosomal protein L7/L12	0	0	0	1	0	0	0	1	0	0	0	1	0	0	0	1	0	1
SSON53G_RS24010	rpoB	4555848	4559876	1	4029	DNA-directed RNA polymerase subunit beta	0	0	0	1	0	0	0	1	0	0	0	1	0	0	0	1	0	1
SSON53G_RS24060	hemE	4571400	4572464	1	1065	uroporphyrinogen decarboxylase	0	0	0	1	0	0	0	1	0	0	0	1	0	0	0	1	0	1
SSON53G_RS24360	plsB	4633938	4636361	-1	2424	glycerol-3-phosphate 1-O-acyltransferase PlsB	0	0	0	1	0	0	0	1	0	0	0	1	0	0	0	1	0	1
SSON53G_RS24415	dnaB	4644209	4645624	1	1416	replicative DNA helicase	0	0	0	1	0	0	0	1	0	0	0	1	0	0	0	1	0	1
SSON53G_RS24420	alr	4645677	4646756	1	1080	alanine racemase	0	0	0	1	0	0	0	1	0	0	0	1	0	0	0	1	0	1
SSON53G_RS34735	SSON53G_RS34735	4648706	4648946	-1	241	pseudogene	0	0	0	1	0	0	0	1	0	0	0	1	0	0	0	1	0	1
SSON53G_RS24455	ssb1	4654059	4654595	1	537	single-stranded DNA-binding protein SSB1	0	0	0	1	0	0	0	1	0	0	0	1	0	0	0	1	0	1
SSON53G_RS24970	SSON53G_RS24970	4753338	4753631	1	294	co-chaperone GroES	0	0	0	1	0	0	0	1	0	0	0	1	0	0	0	1	0	1
SSON53G_RS24975	groL	4753675	4755321	1	1647	chaperonin GroEL	0	0	0	1	0	0	0	1	0	0	0	1	0	0	0	1	0	1
SSON53G_RS25080	orn	4774470	4775015	1	546	oligoribonuclease	0	0	0	1	0	0	0	1	0	0	0	1	0	0	0	1	0	1
SSON53G_RS25110	tsaE	4778572	4779033	1	462	tRNA (adenosine(37)-N6)-threonylcarbamoyltransferase complex ATPase subunit type 1 TsaE	0	0	0	1	0	0	0	1	0	0	0	1	0	0	0	1	0	1
SSON53G_RS25395	ppa	4831734	4832264	-1	531	inorganic diphosphatase	0	0	0	1	0	0	0	1	0	0	0	1	0	0	0	1	0	1
SSON53G_RS25580	valS	4867646	4870501	-1	2856	valine--tRNA ligase	0	0	0	1	0	0	0	1	0	0	0	1	0	0	0	1	0	1
SSON53G_RS34740	ytgA	4872743	4872793	1	51	protein YtgA	0	0	0	1	0	0	0	1	0	0	0	1	0	0	0	1	0	1
SSON53G_RS25595	lptF	4872856	4873956	1	1101	LPS export ABC transporter permease LptF	0	0	0	1	0	0	0	1	0	0	0	1	0	0	0	1	0	1
SSON53G_RS34755	SSON53G_RS34755	4898095	4898225	-1	131	pseudogene	0	0	0	1	0	0	0	1	0	0	0	1	0	0	0	1	0	1
SSON53G_RS25995	dnaC	4947287	4948024	-1	738	DNA replication protein DnaC	0	0	0	1	0	0	0	1	0	0	0	1	0	0	0	1	0	1
SSON53G_RS26000	dnaT	4948027	4948566	-1	540	primosomal protein DnaT	0	0	0	1	0	0	0	1	0	0	0	1	0	0	0	1	0	1
SSON53G_RS26060	holD	4955630	4956043	1	414	DNA polymerase III subunit psi	0	0	0	1	0	0	0	1	0	0	0	1	0	0	0	1	0	1
SSON53G_RS01065	tilS	224927	226225	1	1299	tRNA lysidine(34) synthetase TilS	1	0.000854701	1	0	0	0	0	1	0	0	0	1	0	0	0	1	1	0
SSON53G_RS03240	ybeY	660746	661213	-1	468	rRNA maturation RNase YbeY	1	0.00236967	1	0	0	0	0	1	0	0	0	1	0	0	0	1	1	0
SSON53G_RS08135	SSON53G_RS08135	1552844	1553209	1	366	tail protein	0	0	0	1	0	0	0	1	0	0	0	1	1	0.0030303	1	0	1	0
SSON53G_RS10905	yciX	2053443	2053610	-1	168	protein YciX	0	0	0	1	0	0	0	1	0	0	0	1	1	0.00657895	1	0	1	0
SSON53G_RS11510	SSON53G_RS11510	2158419	2158526	1	108	type I toxin-antitoxin system toxin Ldr family protein	0	0	0	1	0	0	0	1	0	0	0	1	1	0.0102041	1	0	1	0
SSON53G_RS35170	SSON53G_RS35170	2172884	2172967	1	84	pseudogene	0	0	0	1	0	0	0	1	0	0	0	1	1	0.0131579	1	0	1	0
SSON53G_RS12445	gatB	2335308	2335592	-1	285	PTS galactitol transporter subunit IIB	0	0	0	1	1	0.00389105	1	0	0	0	0	1	0	0	0	1	1	0
SSON53G_RS12540	SSON53G_RS12540	2353474	2354016	-1	543	fimbrial protein	0	0	0	1	0	0	0	1	1	0.00204499	1	0	0	0	0	1	1	0
SSON53G_RS34900	ypaB	2510506	2510649	-1	144	protein YpaB	0	0	0	1	0	0	0	1	1	0.00769231	1	0	0	0	0	1	1	0
SSON53G_RS16345	SSON53G_RS16345	3073968	3075446	-1	1479	DUF5507 domain-containing protein	0	0	0	1	0	0	0	1	0	0	0	1	1	0.000750751	1	0	1	0
SSON53G_RS16580	csrA	3113240	3113425	-1	186	carbon storage regulator CsrA	1	0.00595238	1	0	0	0	0	1	0	0	0	1	0	0	0	1	1	0
SSON53G_RS17500	SSON53G_RS17500	3297335	3297826	1	492	tetratricopeptide repeat protein	0	0	0	1	0	0	0	1	0	0	0	1	1	0.00225734	1	0	1	0
SSON53G_RS19830	rpsD	3748567	3749187	-1	621	30S ribosomal protein S4	1	0.00178891	1	0	0	0	0	1	0	0	0	1	0	0	0	1	1	0
SSON53G_RS25275	rpsR	4807817	4808044	1	228	30S ribosomal protein S18	0	0	0	1	1	0.00485437	1	0	0	0	0	1	0	0	0	1	1	0
SSON53G_RS04950	ycaR	987628	987810	1	183	protein YcaR	0	0	0	1	0	0	0	1	0	0	0	1	2	0.00606061	1	0	2	0
SSON53G_RS06125	purB	1215189	1216559	-1	1371	adenylosuccinate lyase	2	0.00162075	2	0	0	0	0	1	0	0	0	1	0	0	0	1	2	0
SSON53G_RS33420	SSON53G_RS33420	1579495	1579608	-1	114	hypothetical protein	0	0	0	1	0	0	0	1	2	0.00970874	1	0	0	0	0	1	2	0
SSON53G_RS11550	hemA	2163795	2165051	-1	1257	glutamyl-tRNA reductase	0	0	0	1	0	0	0	1	2	0.000883392	1	0	0	0	0	1	2	0
SSON53G_RS15960	bamD	3014813	3015550	1	738	outer membrane protein assembly factor BamD	2	0.00150376	1	0	0	0	0	1	0	0	0	1	0	0	0	1	2	0
SSON53G_RS19255	rplU	3645349	3645660	-1	312	50S ribosomal protein L21	2	0.00355872	1	0	0	0	0	1	0	0	0	1	0	0	0	1	2	0
SSON53G_RS22760	hemC	4319156	4320097	-1	942	hydroxymethylbilane synthase	2	0.00117925	1	0	0	0	0	1	0	0	0	1	0	0	0	1	2	0
SSON53G_RS23035	hemG	4372049	4372594	1	546	menaquinone-dependent protoporphyrinogen IX dehydrogenase	0	0	0	1	2	0.00203252	1	0	0	0	0	1	0	0	0	1	2	0
SSON53G_RS00495	murF	101945	103303	1	1359	UDP-N-acetylmuramoyl-tripeptide--D-alanyl-D- alanine ligase	3	0.000816993	1	0	0	0	0	1	0	0	0	1	0	0	0	1	3	0
SSON53G_RS02060	secD	421743	423590	1	1848	protein translocase subunit SecD	3	0.000600962	1	0	0	0	0	1	0	0	0	1	0	0	0	1	3	0
SSON53G_RS08755	tyrS	1662268	1663542	1	1275	tyrosine--tRNA ligase	0	0	0	1	3	0.00087108	1	0	0	0	0	1	0	0	0	1	3	0
SSON53G_RS07725	SSON53G_RS07725	1479447	1479818	-1	372	hypothetical protein	0	0	0	1	4	0.00298507	1	0	0	0	0	1	0	0	0	1	4	0
SSON53G_RS14875	SSON53G_RS14875	2812932	2813633	-1	702	DnaA inactivator Hda	4	0.00158228	1	0	0	0	0	1	0	0	0	1	0	0	0	1	4	0
SSON53G_RS19210	folP	3636272	3637120	-1	849	dihydropteroate synthase	4	0.00130719	1	0	0	0	0	1	0	0	0	1	0	0	0	1	4	0
SSON53G_RS25265	rpsF	4807096	4807491	1	396	30S ribosomal protein S6	5	0.00280112	1	0	0	0	0	1	0	0	0	1	0	0	0	1	5	0
SSON53G_RS17095	pyrG	3210450	3212087	-1	1638	glutamine hydrolyzing CTP synthase	8	0.00135593	2	0	0	0	0	1	0	0	0	1	0	0	0	1	8	0
SSON53G_RS10885	ribA	2049741	2050331	1	591	GTP cyclohydrolase II	9	0.0018797	1	0	0	0	0	1	0	0	0	1	0	0	0	1	9	0
SSON53G_RS22700	wzyE	4309476	4310828	1	1353	ECA oligosaccharide polymerase	9	0.00328407	4	0	0	0	0	1	0	0	0	1	0	0	0	1	9	0
SSON53G_RS23980	secE	4551961	4552344	1	384	preprotein translocase subunit SecE	11	0.00578035	2	0	0	0	0	1	0	0	0	1	0	0	0	1	11	0
SSON53G_RS17780	rpiA	3358524	3359183	-1	660	ribose-5-phosphate isomerase RpiA	13	0.00505051	3	0	0	0	0	1	0	0	0	1	0	0	0	1	13	0
SSON53G_RS22265	glmS	4217532	4219361	-1	1830	glutamine--fructose-6-phosphate transaminase (isomerizing)	18	0.00303582	5	0	0	0	0	1	0	0	0	1	0	0	0	1	18	0
SSON53G_RS15785	lepB	2981033	2982007	-1	975	signal peptidase I	21	0.0022779	2	0	0	0	0	1	0	0	0	1	0	0	0	1	21	0
SSON53G_RS19475	degS	3687028	3688095	1	1068	outer membrane-stress sensor serine endopeptidase DegS	37	0.00727651	7	0	0	0	0	1	0	0	0	1	0	0	0	1	37	0
SSON53G_RS10870	lapB	2047174	2048343	-1	1170	lipopolysaccharide assembly protein LapB	61	0.00949668	10	0	0	0	0	1	0	0	0	1	0	0	0	1	61	0
SSON53G_RS24370	lexA	4637010	4637618	1	609	transcriptional repressor LexA	159	0.00364299	2	0	0	0	0	1	0	0	0	1	0	0	0	1	159	0
SSON53G_RS22670	rffG	4303397	4304464	1	1068	dTDP-glucose 4	762	0.0446985	43	0	0	0	0	1	0	0	0	1	0	0	0	1	762	0
SSON53G_RS00960	map	199869	200663	-1	795	type I methionyl aminopeptidase	1	0.00139665	1	0	0	0	0	1	0	0	0	1	1	0.00139665	1	0	2	0
SSON53G_RS01190	gloB	246715	247470	-1	756	hydroxyacylglutathione hydrolase	0	0	0	1	0	0	0	1	1	0.00146843	1	0	1	0.00146843	1	0	2	0
SSON53G_RS33580	SSON53G_RS33580	3204487	3204597	1	111	hypothetical protein	0	0	0	1	0	0	0	1	1	0.01	1	0	1	0.01	1	0	2	0
SSON53G_RS00895	erpA	186989	187333	1	345	iron-sulfur cluster insertion protein ErpA	2	0.00321543	1	0	1	0.00321543	1	0	0	0	0	1	0	0	0	1	3	0
SSON53G_RS02110	thiL	429730	430707	1	978	thiamine-phosphate kinase	0	0	0	1	1	0.00113507	1	0	0	0	0	1	2	0.00113507	1	0	3	0
SSON53G_RS33365	SSON53G_RS33365	1221905	1222015	-1	111	hypothetical protein	0	0	0	1	2	0.01	1	0	0	0	0	1	1	0.01	1	0	3	0
SSON53G_RS08080	pheT	1542929	1545316	1	2388	phenylalanine--tRNA ligase subunit beta	0	0	0	1	0	0	0	1	2	0.000465116	1	0	1	0.000465116	1	0	3	0
SSON53G_RS28960	SSON53G_RS28960	1601786	1601857	-1	72	pseudogene	0	0	0	1	2	0.0153846	1	0	1	0.0153846	1	0	0	0	0	1	3	0
SSON53G_RS12535	SSON53G_RS12535	2352720	2353394	-1	675	fimbria/pilus periplasmic chaperone	0	0	0	1	2	0.00164474	1	0	0	0	0	1	1	0.00164474	1	0	3	0
SSON53G_RS16110	grpE	3040499	3041092	1	594	nucleotide exchange factor GrpE	0	0	0	1	2	0.00186916	1	0	0	0	0	1	1	0.00186916	1	0	3	0
SSON53G_RS19785	fmt	3741726	3742673	1	948	methionyl-tRNA formyltransferase	2	0.00117096	1	0	0	0	0	1	1	0.00117096	1	0	0	0	0	1	3	0
SSON53G_RS29485	hisL	2272729	2272779	1	51	his operon leader peptide	2	0.0217391	1	0	0	0	0	1	2	0.0217391	1	0	0	0	0	1	4	0
SSON53G_RS12990	rplY	2445902	2446186	1	285	50S ribosomal protein L25	0	0	0	1	3	0.0077821	2	0	1	0.00389105	1	0	0	0	0	1	4	0
SSON53G_RS02130	ispA	434173	435072	-1	900	(2E	3	0.00123457	1	0	0	0	0	1	2	0.00123457	1	0	0	0	0	1	5	0
SSON53G_RS17495	SSON53G_RS17495	3296620	3297110	1	491	pseudogene	0	0	0	1	0	0	0	1	3	0.00226244	1	0	2	0.00226244	1	0	5	0
SSON53G_RS24395	SSON53G_RS24395	4640216	4641201	1	986	pseudogene	0	0	0	1	4	0.00225225	2	0	1	0.00112613	1	0	0	0	0	1	5	0
SSON53G_RS05235	tusE	1049675	1050004	-1	330	sulfurtransferase TusE	0	0	0	1	4	0.00673401	2	0	0	0	0	1	2	0.003367	1	0	6	0
SSON53G_RS07550	SSON53G_RS07550	1452432	1452977	1	546	terminase small subunit	5	0.00203252	1	0	0	0	0	1	0	0	0	1	2	0.00203252	1	0	7	0
SSON53G_RS35070	SSON53G_RS35070	502428	502523	-1	96	pseudogene	4	0.0114943	1	0	0	0	0	1	0	0	0	1	4	0.0114943	1	0	8	0
SSON53G_RS03620	cydA	739511	741079	1	1569	cytochrome ubiquinol oxidase subunit I	7	0.00141543	2	0	0	0	0	1	0	0	0	1	2	0.000707714	1	0	9	0
SSON53G_RS23125	yihA	4389427	4390059	-1	633	ribosome biogenesis GTP-binding protein YihA/YsxC	8	0.00175439	1	0	1	0.00175439	1	0	0	0	0	1	0	0	0	1	9	0
SSON53G_RS25075	rsgA	4773323	4774375	-1	1053	small ribosomal subunit biogenesis GTPase RsgA	6	0.0021097	2	0	0	0	0	1	4	0.0021097	2	0	0	0	0	1	10	0
SSON53G_RS25350	ytfI	4820809	4821720	1	912	protein YtfI	0	0	0	1	9	0.00243605	2	0	0	0	0	1	5	0.00243605	2	0	14	0
SSON53G_RS18755	higA	3545612	3546028	-1	417	type II toxin-antitoxin system antitoxin HigA	32	0.00531915	2	0	1	0.00265957	1	0	0	0	0	1	0	0	0	1	33	0
SSON53G_RS22305	atpE	4226641	4226880	-1	240	F0F1 ATP synthase subunit C	139	0.0601852	13	0	0	0	0	1	1	0.00462963	1	0	0	0	0	1	140	0
SSON53G_RS14940	guaB	2827462	2828928	-1	1467	IMP dehydrogenase	237	0.012112	16	0	0	0	0	1	0	0	0	1	1	0.000757002	1	0	238	0
SSON53G_RS15805	rseA	2985452	2986102	-1	651	anti-sigma-E factor RseA	404	0.0273038	16	0	2	0.00341297	2	0	0	0	0	1	0	0	0	1	406	0
SSON53G_RS22680	rffC	4305342	4306016	1	675	dTDP-4-amino-4	520	0.0411184	25	0	2	0.00328947	2	0	0	0	0	1	0	0	0	1	522	0
SSON53G_RS21695	waaA	4094925	4096202	-1	1278	lipid IV(A) 3-deoxy-D-manno-octulosonic acid transferase	0	0	0	1	1	0.00086881	1	0	1	0.00086881	1	0	1	0.00086881	1	0	3	0
SSON53G_RS09430	ydeO	1788795	1789556	1	762	acid stress response transcriptional regulator YdeO	1	0.00145773	1	0	4	0.00291545	2	0	1	0.00145773	1	0	0	0	0	1	6	0
SSON53G_RS22970	ubiB	4357857	4359497	1	1641	ubiquinone biosynthesis regulatory protein kinase UbiB	3	0.0013541	2	0	1	0.000677048	1	0	2	0.0013541	2	0	0	0	0	1	6	0
SSON53G_RS06215	ymgI	1228078	1228251	-1	174	protein YmgI	0	0	0	1	1	0.00636943	1	0	1	0.00636943	1	0	5	0.00636943	1	0	7	0
SSON53G_RS21815	cysE	4119821	4120642	1	822	serine O-acetyltransferase	0	0	0	1	3	0.00135135	1	0	1	0.00135135	1	0	3	0.00135135	1	0	7	0
SSON53G_RS07925	ves	1515927	1516502	1	576	environmental stress-induced protein Ves	6	0.00192678	1	0	0	0	0	1	1	0.00192678	1	0	3	0.00192678	1	0	10	0
SSON53G_RS03355	uof	680345	680431	-1	87	fur leader peptide	0	0	0	1	3	0.0126582	1	0	4	0.0126582	1	0	4	0.0126582	1	0	11	0
SSON53G_RS12450	gatA	2335623	2336075	-1	453	PTS galactitol transporter subunit IIA	0	0	0	1	5	0.00735294	3	0	2	0.00490196	2	0	5	0.00735294	3	0	12	0
SSON53G_RS06705	SSON53G_RS06705	1314083	1314373	1	291	hypothetical protein	0	0	0	1	6	0.0114504	3	0	2	0.00381679	1	0	6	0.00763359	2	0	14	0
SSON53G_RS34730	SSON53G_RS34730	4415065	4415181	1	117	pseudogene	0	0	0	1	3	0.00943396	1	0	3	0.0283019	3	0	8	0.0283019	3	0	14	0
SSON53G_RS08085	ihfA	1545321	1545620	1	300	integration host factor subunit alpha	10	0.00740741	2	0	1	0.0037037	1	0	0	0	0	1	4	0.00740741	2	0	15	0
SSON53G_RS12035	pduA	2247133	2247417	1	285	propanediol utilization microcompartment protein PduA	4	0.0077821	2	0	0	0	0	1	2	0.00389105	1	0	9	0.00389105	1	0	15	0
SSON53G_RS12875	SSON53G_RS12875	2418739	2419437	1	699	transcriptional regulator YeiL	4	0.0015873	1	0	6	0.0031746	2	0	0	0	0	1	5	0.0031746	2	0	15	0
SSON53G_RS19450	rpsI	3682643	3683035	-1	393	30S ribosomal protein S9	10	0.00564972	2	0	0	0	0	1	2	0.00282486	1	0	4	0.00564972	2	0	16	0
SSON53G_RS19820	rplQ	3747128	3747511	-1	384	50S ribosomal protein L17	13	0.00289017	1	0	3	0.00289017	1	0	0	0	0	1	1	0.00289017	1	0	17	0
SSON53G_RS34600	SSON53G_RS34600	3295650	3295730	-1	81	hypothetical protein	0	0	0	1	7	0.0136986	1	0	3	0.0136986	1	0	10	0.0136986	1	0	20	0
SSON53G_RS00300	folA	57111	57590	1	480	type 3 dihydrofolate reductase	2	0.00231481	1	0	11	0.00231481	1	0	0	0	0	1	10	0.00231481	1	0	23	0
SSON53G_RS09520	osmC	1815446	1815877	-1	432	peroxiredoxin OsmC	15	0.00257069	1	0	7	0.00257069	1	0	0	0	0	1	2	0.00257069	1	0	24	0
SSON53G_RS33325	SSON53G_RS33325	722907	723014	-1	108	hypothetical protein	0	0	0	1	12	0.0102041	1	0	5	0.0102041	1	0	9	0.0102041	1	0	26	0
SSON53G_RS17700	ygfZ	3340782	3341762	1	981	tRNA-modifying protein YgfZ	14	0.00226501	2	0	5	0.00226501	2	0	8	0.00339751	3	0	0	0	0	1	27	0
SSON53G_RS18595	cca	3509223	3510461	1	1239	fused tRNA nucleotidyltransferase/2'	18	0.00358423	4	0	6	0.00268817	3	0	0	0	0	1	5	0.00358423	4	0	29	0
SSON53G_RS15050	iscS	2854849	2856063	-1	1215	cysteine desulfurase	27	0.00457038	5	0	3	0.00182815	2	0	0	0	0	1	4	0.00182815	2	0	34	0
SSON53G_RS24000	rplJ	4554599	4555096	1	498	50S ribosomal protein L10	0	0	0	1	11	0.00222717	1	0	11	0.00222717	1	0	12	0.00222717	1	0	34	0
SSON53G_RS27865	SSON53G_RS27865	1110283	1110419	-1	137		0	0	0	1	13	0.00806452	1	0	11	0.00806452	1	0	14	0.00806452	1	0	38	0
SSON53G_RS10075	SSON53G_RS10075	1922666	1922851	-1	186	YnbE family lipoprotein	0	0	0	1	20	0.00595238	1	0	10	0.00595238	1	0	10	0.00595238	1	0	40	0
SSON53G_RS27850	SSON53G_RS27850	749309	749440	1	132		0	0	0	1	24	0.0336134	4	0	21	0.0336134	4	0	28	0.0336134	4	0	73	0
SSON53G_RS14230	SSON53G_RS14230	2682949	2683167	1	219	pseudogene	0	0	0	1	31	0.010101	2	0	15	0.010101	2	0	27	0.010101	2	0	73	0
SSON53G_RS22300	atpF	4226109	4226579	-1	471	F0F1 ATP synthase subunit B	139	0.0353774	15	0	1	0.00235849	1	0	3	0.00707547	3	0	0	0	0	1	143	0
SSON53G_RS14935	guaA	2825816	2827393	-1	1578	glutamine-hydrolyzing GMP synthase	355	0.0168895	24	0	0	0	0	1	1	0.00070373	1	0	1	0.00070373	1	0	357	0
SSON53G_RS19935	rplB	3758055	3758876	-1	822	50S ribosomal protein L2	1	0.00135135	1	0	3	0.00135135	1	0	2	0.00135135	1	0	1	0.00135135	1	0	7	0
SSON53G_RS25525	SSON53G_RS25525	4858779	4859426	1	648	pseudogene	1	0.00171233	1	0	1	0.00171233	1	0	2	0.00171233	1	0	4	0.00171233	1	0	8	0
SSON53G_RS09005	SSON53G_RS09005	1708731	1708814	-1	84	pseudogene	4	0.0131579	1	0	1	0.0131579	1	0	1	0.0131579	1	0	3	0.0263158	2	0	9	0
SSON53G_RS29300	SSON53G_RS29300	1970430	1970921	1	492	pseudogene	1	0.00225734	1	0	2	0.00225734	1	0	5	0.00225734	1	0	2	0.00225734	1	0	10	0
SSON53G_RS00140	espX1	25296	26716	-1	1421	pseudogene	3	0.000781861	1	0	2	0.000781861	1	0	3	0.00156372	2	0	3	0.000781861	1	0	11	0
SSON53G_RS07210	mgrB	1395542	1395685	1	144	PhoP/PhoQ regulator MgrB	5	0.00769231	1	0	2	0.0153846	2	0	2	0.00769231	1	0	3	0.0230769	3	0	12	0
SSON53G_RS00155	ribF	27793	28734	1	942	bifunctional riboflavin kinase/FAD synthetase	6	0.00117925	1	0	2	0.00117925	1	0	3	0.00117925	1	0	3	0.00117925	1	0	14	0
SSON53G_RS01590	rclB	324374	324610	-1	237	reactive chlorine resistance periplasmic protein RclB	2	0.0046729	1	0	5	0.00934579	2	0	4	0.0046729	1	0	3	0.0046729	1	0	14	0
SSON53G_RS00950	dapD	196280	197104	-1	825	2	2	0.0013459	1	0	2	0.0013459	1	0	1	0.0013459	1	0	10	0.0013459	1	0	15	0
SSON53G_RS12740	yohP	2392573	2392656	1	84	small membrane protein YohP	2	0.0131579	1	0	6	0.0131579	1	0	1	0.0131579	1	0	6	0.0131579	1	0	15	0
SSON53G_RS33660	ilvX	4280045	4280095	1	51	peptide IlvX	1	0.0217391	1	0	2	0.0217391	1	0	4	0.0217391	1	0	8	0.0217391	1	0	15	0
SSON53G_RS11180	SSON53G_RS11180	2101191	2101267	-1	77		4	0.0142857	1	0	5	0.0142857	1	0	6	0.0142857	1	0	3	0.0142857	1	0	18	0
SSON53G_RS14645	eutN	2765133	2765420	-1	288	ethanolamine utilization microcompartment protein EutN	8	0.00384615	1	0	2	0.00384615	1	0	3	0.00384615	1	0	5	0.00384615	1	0	18	0
SSON53G_RS06055	lolC	1201287	1202486	1	1200	lipoprotein-releasing ABC transporter permease subunit LolC	2	0.000925926	1	0	6	0.000925926	1	0	7	0.000925926	1	0	4	0.000925926	1	0	19	0
SSON53G_RS05930	fabH	1174600	1175553	1	954	beta-ketoacyl-ACP synthase III	6	0.00116414	1	0	6	0.00116414	1	0	5	0.00232829	2	0	3	0.00232829	2	0	20	0
SSON53G_RS34430	mgtT	1729337	1729441	1	105	protein MgtT	6	0.0105263	1	0	1	0.0105263	1	0	7	0.0105263	1	0	6	0.0105263	1	0	20	0
SSON53G_RS10400	SSON53G_RS10400	1966325	1966486	1	162	pseudogene	1	0.00684932	1	0	6	0.0136986	2	0	7	0.00684932	1	0	6	0.0136986	2	0	20	0
SSON53G_RS03925	SSON53G_RS03925	781132	781419	1	288	hypothetical protein	6	0.00384615	1	0	6	0.00384615	1	0	2	0.00384615	1	0	7	0.00384615	1	0	21	0
SSON53G_RS09240	SSON53G_RS09240	1750908	1751099	1	192	DUF1482 family protein	4	0.00578035	1	0	6	0.00578035	1	0	6	0.00578035	1	0	6	0.00578035	1	0	22	0
SSON53G_RS12070	pduJ	2253322	2253597	1	276	propanediol utilization microcompartment protein PduJ	4	0.00401606	1	0	6	0.00401606	1	0	5	0.00401606	1	0	7	0.00401606	1	0	22	0
SSON53G_RS35175	SSON53G_RS35175	2368854	2368919	1	66	pseudogene	1	0.0166667	1	0	6	0.0166667	1	0	9	0.0333333	2	0	6	0.0333333	2	0	22	0
SSON53G_RS12405	SSON53G_RS12405	2328108	2328440	1	333	YegP family protein	4	0.00333333	1	0	7	0.00333333	1	0	9	0.00333333	1	0	3	0.00333333	1	0	23	0
SSON53G_RS15550	SSON53G_RS15550	2941405	2941602	-1	198	transposase	1	0.00558659	1	0	9	0.0111732	2	0	9	0.0111732	2	0	4	0.00558659	1	0	23	0
SSON53G_RS02405	rsmS	489172	489333	-1	162	pleiotropic regulatory protein RsmS	5	0.0136986	2	0	5	0.0136986	2	0	7	0.00684932	1	0	7	0.0136986	2	0	24	0
SSON53G_RS32000	SSON53G_RS32000	1826720	1827274	1	555	pseudogene	5	0.002	1	0	9	0.002	1	0	3	0.004	2	0	7	0.002	1	0	24	0
SSON53G_RS11875	hiuH	2215542	2215955	1	414	hydroxyisourate hydrolase	6	0.00268097	1	0	5	0.00268097	1	0	5	0.00268097	1	0	8	0.00268097	1	0	24	0
SSON53G_RS34560	SSON53G_RS34560	2959412	2959513	-1	102	pseudogene	2	0.0108696	1	0	9	0.0217391	2	0	5	0.0108696	1	0	8	0.0217391	2	0	24	0
SSON53G_RS22415	SSON53G_RS22415	4251540	4251851	1	312	pseudogene	4	0.00355872	1	0	3	0.00355872	1	0	7	0.00355872	1	0	10	0.00355872	1	0	24	0
SSON53G_RS07680	SSON53G_RS07680	1475059	1475355	1	297	hypothetical protein	12	0.00373134	1	0	4	0.00746269	2	0	3	0.011194	3	0	6	0.00746269	2	0	25	0
SSON53G_RS09340	SSON53G_RS09340	1769162	1769245	1	84	hypothetical protein	3	0.0131579	1	0	9	0.0131579	1	0	7	0.0131579	1	0	6	0.0131579	1	0	25	0
SSON53G_RS30875	tabA	4857427	4857564	1	138	pseudogene	3	0.008	1	0	6	0.008	1	0	9	0.008	1	0	7	0.008	1	0	25	0
SSON53G_RS17975	ruvX	3394717	3395133	1	417	Holliday junction resolvase RuvX	5	0.00265957	1	0	9	0.00265957	1	0	6	0.00265957	1	0	6	0.00265957	1	0	26	0
SSON53G_RS10875	lapA	2048350	2048658	-1	309	lipopolysaccharide assembly protein LapA	3	0.00716846	2	0	8	0.00358423	1	0	8	0.00716846	2	0	8	0.00716846	2	0	27	0
SSON53G_RS12560	metG	2356075	2358108	1	2034	methionine--tRNA ligase	6	0.00054615	1	0	5	0.00054615	1	0	6	0.00054615	1	0	10	0.00054615	1	0	27	0
SSON53G_RS15045	iscU	2854435	2854821	-1	387	Fe-S cluster assembly scaffold IscU	14	0.00859599	3	0	2	0.00573066	2	0	4	0.00859599	3	0	7	0.0114613	4	0	27	0
SSON53G_RS32750	SSON53G_RS32750	4015476	4015550	-1	75	pseudogene	6	0.0147059	1	0	3	0.0294118	2	0	4	0.0294118	2	0	14	0.0294118	2	0	27	0
SSON53G_RS23995	rplA	4553482	4554186	1	705	50S ribosomal protein L1	7	0.00787402	5	0	5	0.00629921	4	0	6	0.00472441	3	0	9	0.00787402	5	0	27	0
SSON53G_RS28745	SSON53G_RS28745	1294117	1294353	1	237	pseudogene	4	0.0046729	1	0	10	0.00934579	2	0	7	0.00934579	2	0	7	0.0046729	1	0	28	0
SSON53G_RS34480	ydaN	1974885	1974932	-1	48	protein YnaN	1	0.0227273	1	0	9	0.0227273	1	0	7	0.0227273	1	0	11	0.0454545	2	0	28	0
SSON53G_RS28480	SSON53G_RS28480	795019	795114	1	96	pseudogene	15	0.0229885	2	0	3	0.0114943	1	0	4	0.0114943	1	0	7	0.0229885	2	0	29	0
SSON53G_RS07540	SSON53G_RS07540	1450725	1451165	1	441	hypothetical protein	2	0.00251889	1	0	18	0.00251889	1	0	4	0.00251889	1	0	5	0.00251889	1	0	29	0
SSON53G_RS12140	sbmC	2263522	2263995	-1	474	DNA gyrase inhibitor SbmC	8	0.00468384	2	0	10	0.00468384	2	0	7	0.00468384	2	0	4	0.00468384	2	0	29	0
SSON53G_RS17475	yqeJ	3295134	3295616	1	483	protein YqeJ	10	0.00689655	3	0	2	0.00229885	1	0	3	0.0045977	2	0	14	0.0045977	2	0	29	0
SSON53G_RS34660	ysdE	4020531	4020605	1	75	protein YsdE	16	0.0294118	2	0	2	0.0147059	1	0	7	0.0147059	1	0	5	0.0147059	1	0	30	0
SSON53G_RS06135	mnmA	1217240	1218346	-1	1107	tRNA 2-thiouridine(34) synthase MnmA	2	0.00100301	1	0	13	0.00702106	7	0	2	0.00200602	2	0	14	0.00702106	7	0	31	0
SSON53G_RS07380	SSON53G_RS07380	1425692	1425874	1	183	DUF1869 domain-containing protein	3	0.00606061	1	0	9	0.00606061	1	0	10	0.00606061	1	0	9	0.00606061	1	0	31	0
SSON53G_RS13710	folC	2594084	2595352	-1	1269	bifunctional tetrahydrofolate synthase/dihydrofolate synthase	17	0.000874891	1	0	5	0.000874891	1	0	3	0.000874891	1	0	6	0.000874891	1	0	31	0
SSON53G_RS18405	plsC	3473078	3473815	-1	738	1-acylglycerol-3-phosphate O-acyltransferase	13	0.00150376	1	0	7	0.00150376	1	0	5	0.00150376	1	0	6	0.00150376	1	0	31	0
SSON53G_RS23955	SSON53G_RS23955	4549991	4550066	1	76		13	0.0434783	3	0	5	0.057971	4	0	7	0.0289855	2	0	6	0.0289855	2	0	31	0
SSON53G_RS06885	ruvA	1337281	1337892	1	612	Holliday junction branch migration protein RuvA	14	0.00181488	1	0	4	0.00362976	2	0	7	0.00362976	2	0	7	0.00362976	2	0	32	0
SSON53G_RS34290	SSON53G_RS34290	91979	92023	-1	45	hypothetical protein	6	0.0243902	1	0	9	0.0243902	1	0	7	0.0243902	1	0	11	0.0243902	1	0	33	0
SSON53G_RS03280	SSON53G_RS03280	665737	665811	-1	75		11	0.0294118	2	0	7	0.0294118	2	0	3	0.0147059	1	0	12	0.0294118	2	0	33	0
SSON53G_RS09235	dicB	1750696	1750911	1	216	pseudogene	14	0.00512821	1	0	10	0.00512821	1	0	3	0.00512821	1	0	6	0.00512821	1	0	33	0
SSON53G_RS27945	rnpB	3588442	3588818	-1	377		14	0.00294118	1	0	6	0.00294118	1	0	11	0.00294118	1	0	2	0.00294118	1	0	33	0
SSON53G_RS05160	matP	1037823	1038275	1	453	macrodomain Ter protein MatP	3	0.00245098	1	0	13	0.00245098	1	0	8	0.00245098	1	0	10	0.00245098	1	0	34	0
SSON53G_RS34650	SSON53G_RS34650	3938876	3938929	-1	54	hypothetical protein	2	0.0204082	1	0	17	0.0204082	1	0	7	0.0204082	1	0	8	0.0204082	1	0	34	0
SSON53G_RS25600	lptG	4873956	4875038	1	1083	LPS export ABC transporter permease LptG	14	0.00102564	1	0	6	0.00102564	1	0	4	0.00102564	1	0	10	0.00102564	1	0	34	0
SSON53G_RS02615	lpxH	530212	530934	1	723	UDP-2	29	0.0015361	1	0	2	0.0015361	1	0	1	0.0015361	1	0	3	0.0015361	1	0	35	0
SSON53G_RS33555	pheL	3056963	3057010	-1	48	pheA operon leader peptide PheL	11	0.0227273	1	0	7	0.0227273	1	0	8	0.0227273	1	0	10	0.0227273	1	0	36	0
SSON53G_RS13265	ubiG	2504143	2504865	1	723	bifunctional 2-polyprenyl-6-hydroxyphenol methylase/3-demethylubiquinol 3-O-methyltransferase UbiG	25	0.00460829	3	0	6	0.00460829	3	0	5	0.00614439	4	0	1	0.0015361	1	0	37	0
SSON53G_RS34315	SSON53G_RS34315	314392	314550	1	159	hypothetical protein	6	0.00694444	1	0	8	0.00694444	1	0	11	0.00694444	1	0	13	0.00694444	1	0	38	0
SSON53G_RS20935	SSON53G_RS20935	3955752	3956867	1	1116	pseudogene	7	0.00298507	3	0	7	0.00298507	3	0	6	0.0039801	4	0	18	0.0039801	4	0	38	0
SSON53G_RS21655	coaBC	4090014	4091234	-1	1221	bifunctional phosphopantothenoylcysteine decarboxylase/phosphopantothenate--cysteine ligase CoaBC	24	0.000909918	1	0	7	0.000909918	1	0	3	0.000909918	1	0	4	0.000909918	1	0	38	0
SSON53G_RS04735	cspD	935632	935856	-1	225	cold shock-like protein CspD	8	0.00492611	1	0	9	0.00985222	2	0	7	0.00492611	1	0	15	0.00492611	1	0	39	0
SSON53G_RS06150	icd	1219696	1220946	1	1251	NADP-dependent isocitrate dehydrogenase	33	0.0053286	6	0	3	0.0017762	2	0	2	0.000888099	1	0	1	0.000888099	1	0	39	0
SSON53G_RS11785	yodD	2200863	2201090	1	228	peroxide/acid resistance protein YodD	8	0.00485437	1	0	7	0.00485437	1	0	18	0.00485437	1	0	6	0.00485437	1	0	39	0
SSON53G_RS14075	SSON53G_RS14075	2661488	2661745	-1	258	hypothetical protein	7	0.00858369	2	0	11	0.0171674	4	0	7	0.0128755	3	0	14	0.0171674	4	0	39	0
SSON53G_RS34605	yqgH	3418395	3418478	-1	84	protein YqgH	9	0.0131579	1	0	10	0.0131579	1	0	9	0.0131579	1	0	11	0.0131579	1	0	39	0
SSON53G_RS32370	ypfM	2784179	2784238	-1	60	protein YpfM	10	0.0185185	1	0	9	0.037037	2	0	11	0.037037	2	0	10	0.037037	2	0	40	0
SSON53G_RS15760	acpS	2977315	2977695	-1	381	holo-ACP synthase	35	0.00291545	1	0	1	0.00291545	1	0	1	0.00291545	1	0	3	0.00291545	1	0	40	0
SSON53G_RS19155	infB	3623417	3626089	-1	2673	translation initiation factor IF-2	27	0.00166251	4	0	3	0.00124688	3	0	4	0.000831255	2	0	6	0.000831255	2	0	40	0
SSON53G_RS20010	tusB	3770502	3770789	-1	288	sulfurtransferase complex subunit TusB	16	0.0153846	4	0	7	0.0153846	4	0	8	0.0153846	4	0	9	0.0153846	4	0	40	0
SSON53G_RS11205	SSON53G_RS11205	2103840	2104220	-1	381	RusA family crossover junction endodeoxyribonuclease	5	0.00291545	1	0	13	0.00291545	1	0	5	0.00291545	1	0	18	0.00291545	1	0	41	0
SSON53G_RS22270	glmU	4219523	4220893	-1	1371	bifunctional UDP-N-acetylglucosamine diphosphorylase/glucosamine-1-phosphate N-acetyltransferase GlmU	3	0.000810373	1	0	13	0.000810373	1	0	9	0.000810373	1	0	16	0.000810373	1	0	41	0
SSON53G_RS16570	SSON53G_RS16570	3112752	3112828	-1	77		10	0.0285714	2	0	13	0.0571429	4	0	10	0.0571429	4	0	9	0.0428571	3	0	42	0
SSON53G_RS01825	SSON53G_RS01825	375271	375831	-1	561	hypothetical protein	30	0.0039604	2	0	2	0.0039604	2	0	4	0.0039604	2	0	7	0.00594059	3	0	43	0
SSON53G_RS34395	SSON53G_RS34395	1453021	1453335	1	315	phage terminase large subunit family protein	8	0.0105634	3	0	14	0.0105634	3	0	6	0.00704225	2	0	15	0.0105634	3	0	43	0
SSON53G_RS13805	SSON53G_RS13805	2613079	2613549	-1	471	fimbrial protein	6	0.00471698	2	0	13	0.00235849	1	0	5	0.00235849	1	0	19	0.00235849	1	0	43	0
SSON53G_RS16080	ratA	3035045	3035482	1	438	type II toxin-antitoxin system toxin RatA	23	0.0126582	5	0	3	0.00506329	2	0	8	0.0101266	4	0	9	0.0151899	6	0	43	0
SSON53G_RS34075	SSON53G_RS34075	3152939	3153073	-1	135	hypothetical protein	5	0.00819672	1	0	12	0.0163934	2	0	14	0.0163934	2	0	12	0.0163934	2	0	43	0
SSON53G_RS17455	SSON53G_RS17455	3292590	3293222	1	633	helix-turn-helix transcriptional regulator	19	0.00526316	3	0	6	0.00526316	3	0	10	0.00701754	4	0	8	0.00350877	2	0	43	0
SSON53G_RS00150	SSON53G_RS00150	27567	27785	1	219	DUF2575 family protein	16	0.00505051	1	0	5	0.010101	2	0	11	0.010101	2	0	12	0.010101	2	0	44	0
SSON53G_RS34910	ygdT	3271640	3271786	-1	147	protein YgdT	31	0.0075188	1	0	5	0.0075188	1	0	7	0.0075188	1	0	1	0.0075188	1	0	44	0
SSON53G_RS07515	SSON53G_RS07515	1447289	1447555	1	267	hypothetical protein	6	0.00414938	1	0	11	0.00414938	1	0	12	0.00414938	1	0	16	0.00414938	1	0	45	0
SSON53G_RS19170	SSON53G_RS19170	3628288	3628364	-1	77		9	0.0285714	2	0	17	0.0142857	1	0	3	0.0285714	2	0	16	0.0285714	2	0	45	0
SSON53G_RS22755	hemD	4318419	4319159	-1	741	uroporphyrinogen-III synthase	13	0.00749625	5	0	13	0.00449775	3	0	11	0.00449775	3	0	8	0.00149925	1	0	45	0
SSON53G_RS09785	ydcY	1873715	1873948	-1	234	DUF2526 family protein YdcY	17	0.00473934	1	0	11	0.00473934	1	0	10	0.00473934	1	0	8	0.00473934	1	0	46	0
SSON53G_RS12280	wcaE	2291459	2292205	-1	747	colanic acid biosynthesis glycosyltransferase WcaE	14	0.00445765	3	0	8	0.00297177	2	0	9	0.00445765	3	0	15	0.00297177	2	0	46	0
SSON53G_RS33585	SSON53G_RS33585	3332409	3332480	-1	72	protein YqfH	8	0.0153846	1	0	17	0.0153846	1	0	7	0.0153846	1	0	14	0.0153846	1	0	46	0
SSON53G_RS34645	yhiY	3928894	3929007	-1	114	protein YhiY	9	0.00970874	1	0	14	0.0194175	2	0	12	0.00970874	1	0	11	0.00970874	1	0	46	0
SSON53G_RS24330	SSON53G_RS24330	4627637	4628229	1	593	pseudogene	5	0.00187266	1	0	13	0.00561798	3	0	10	0.00374532	2	0	18	0.00374532	2	0	46	0
SSON53G_RS01625	ykgH	330740	331408	-1	669	protein YkgH	5	0.00497512	3	0	10	0.0066335	4	0	9	0.00331675	2	0	23	0.00829187	5	0	47	0
SSON53G_RS34985	SSON53G_RS34985	1318816	1318920	1	105	pseudogene	10	0.0736842	7	0	5	0.0526316	5	0	17	0.0842105	8	0	15	0.0947368	9	0	47	0
SSON53G_RS08550	lpp	1621896	1622132	-1	237	murein lipoprotein Lpp	14	0.0186916	4	0	17	0.0186916	4	0	7	0.00934579	2	0	9	0.0140187	3	0	47	0
SSON53G_RS11790	SSON53G_RS11790	2201388	2202203	1	816	mannosyl-3-phosphoglycerate phosphatase-related protein	12	0.00408163	3	0	10	0.00136054	1	0	7	0.00136054	1	0	18	0.00136054	1	0	47	0
SSON53G_RS33380	yecU	1262610	1262786	-1	177	protein YecU	9	0.00625	1	0	14	0.00625	1	0	7	0.00625	1	0	18	0.00625	1	0	48	0
SSON53G_RS35120	SSON53G_RS35120	1322432	1322554	-1	123	pseudogene	7	0.00900901	1	0	18	0.00900901	1	0	10	0.00900901	1	0	13	0.00900901	1	0	48	0
SSON53G_RS14115	SSON53G_RS14115	2666697	2666837	-1	141	YlcG family protein	5	0.00787402	1	0	17	0.015748	2	0	9	0.015748	2	0	17	0.015748	2	0	48	0
SSON53G_RS07065	SSON53G_RS07065	1370381	1370569	-1	189	DUF1187 family protein	2	0.00584795	1	0	20	0.00584795	1	0	14	0.00584795	1	0	13	0.00584795	1	0	49	0
SSON53G_RS03120	mrdA	634366	636267	-1	1902	peptidoglycan DD-transpeptidase MrdA	13	0.000584112	1	0	11	0.000584112	1	0	11	0.000584112	1	0	15	0.000584112	1	0	50	0
SSON53G_RS01230	SSON53G_RS01230	252419	252901	-1	483	Hcp family type VI secretion system effector	7	0.00229885	1	0	13	0.0045977	2	0	16	0.0045977	2	0	15	0.0045977	2	0	51	0
SSON53G_RS02055	yajC	421383	421715	1	333	preprotein translocase subunit YajC	41	0.0133333	4	0	4	0.00666667	2	0	1	0.00333333	1	0	5	0.00666667	2	0	51	0
SSON53G_RS08385	hemP	1589959	1590150	-1	192	hemin uptake protein HemP	18	0.00578035	1	0	10	0.00578035	1	0	9	0.00578035	1	0	14	0.00578035	1	0	51	0
SSON53G_RS09515	SSON53G_RS09515	1814494	1815390	1	897	oligopeptide/dipeptide ABC transporter ATP-binding protein	20	0.00123762	1	0	10	0.00123762	1	0	10	0.00123762	1	0	11	0.00123762	1	0	51	0
SSON53G_RS10715	pspD	2019466	2019687	-1	222	phage shock protein PspD	16	0.005	1	0	11	0.005	1	0	13	0.005	1	0	11	0.005	1	0	51	0
SSON53G_RS21995	glyS	4159926	4161995	1	2070	glycine--tRNA ligase subunit beta	24	0.000536769	1	0	11	0.000536769	1	0	11	0.000536769	1	0	5	0.000536769	1	0	51	0
SSON53G_RS07945	osmE	1518608	1518946	1	339	osmotically-inducible lipoprotein OsmE	34	0.00326797	1	0	8	0.00326797	1	0	4	0.00326797	1	0	6	0.00326797	1	0	52	0
SSON53G_RS31990	SSON53G_RS31990	1785522	1785662	1	141	pseudogene	4	0.023622	3	0	21	0.023622	3	0	8	0.015748	2	0	19	0.0393701	5	0	52	0
SSON53G_RS17505	ygeH	3298161	3298616	1	456	pseudogene	8	0.00729927	3	0	17	0.00729927	3	0	10	0.00729927	3	0	17	0.00729927	3	0	52	0
SSON53G_RS03835	SSON53G_RS03835	771760	772056	-1	297	host-nuclease inhibitor Gam family protein	3	0.00746269	2	0	18	0.011194	3	0	12	0.00373134	1	0	20	0.00746269	2	0	53	0
SSON53G_RS04270	ybiI	842096	842362	-1	267	C4-type zinc finger protein YbiI	9	0.00829876	2	0	17	0.00829876	2	0	8	0.00829876	2	0	19	0.00829876	2	0	53	0
SSON53G_RS34880	SSON53G_RS34880	1704581	1704676	-1	96	pseudogene	7	0.0114943	1	0	20	0.0114943	1	0	11	0.0114943	1	0	15	0.0114943	1	0	53	0
SSON53G_RS12530	SSON53G_RS12530	2352285	2352704	-1	420	pseudogene	20	0.00529101	2	0	12	0.00529101	2	0	6	0.00529101	2	0	15	0.00529101	2	0	53	0
SSON53G_RS18635	tsaD	3516846	3517859	-1	1014	tRNA (adenosine(37)-N6)-threonylcarbamoyltransferase complex transferase subunit TsaD	11	0.00109529	1	0	21	0.00109529	1	0	11	0.00109529	1	0	10	0.00109529	1	0	53	0
SSON53G_RS18665	SSON53G_RS18665	3524352	3524427	1	76		8	0.0289855	2	0	20	0.0289855	2	0	11	0.0289855	2	0	14	0.0289855	2	0	53	0
SSON53G_RS25585	holC	4870501	4870944	-1	444	DNA polymerase III subunit chi	7	0.0025	1	0	14	0.0025	1	0	9	0.0025	1	0	23	0.0025	1	0	53	0
SSON53G_RS00505	murD	104382	105698	1	1317	UDP-N-acetylmuramoyl-L-alanine--D-glutamate ligase	8	0.00084317	1	0	14	0.00084317	1	0	20	0.00168634	2	0	12	0.00084317	1	0	54	0
SSON53G_RS13690	ubiX	2590467	2591036	-1	570	flavin prenyltransferase UbiX	41	0.00974659	5	0	7	0.00389864	2	0	4	0.00584795	3	0	2	0.00389864	2	0	54	0
SSON53G_RS19760	tsaC	3738355	3738927	-1	573	L-threonylcarbamoyladenylate synthase type 1 TsaC	9	0.00193798	1	0	19	0.00193798	1	0	10	0.00193798	1	0	16	0.00193798	1	0	54	0
SSON53G_RS01565	SSON53G_RS01565	320914	321162	1	249	hypothetical protein	16	0.00888889	2	0	12	0.00888889	2	0	15	0.00888889	2	0	12	0.00888889	2	0	55	0
SSON53G_RS06140	nudJ	1218400	1218861	-1	462	phosphatase NudJ	7	0.00240385	1	0	15	0.00721154	3	0	13	0.00480769	2	0	20	0.00480769	2	0	55	0
SSON53G_RS09110	ydeI	1730701	1731093	-1	393	YdeI family stress tolerance OB fold protein	17	0.00282486	1	0	14	0.00282486	1	0	10	0.00282486	1	0	14	0.00282486	1	0	55	0
SSON53G_RS34575	SSON53G_RS34575	3023036	3023146	1	111	pseudogene	6	0.01	1	0	16	0.01	1	0	18	0.01	1	0	15	0.01	1	0	55	0
SSON53G_RS22780	dapF	4324170	4324994	1	825	diaminopimelate epimerase	16	0.00403769	3	0	9	0.00269179	2	0	12	0.00269179	2	0	18	0.00269179	2	0	55	0
SSON53G_RS06220	minE	1229096	1229362	-1	267	cell division topological specificity factor MinE	10	0.00414938	1	0	24	0.00414938	1	0	11	0.00414938	1	0	12	0.00414938	1	0	57	0
SSON53G_RS09695	SSON53G_RS09695	1853910	1854878	-1	969	pseudogene	30	0.00229095	2	0	10	0.00229095	2	0	10	0.00343643	3	0	7	0.0045819	4	0	57	0
SSON53G_RS29355	SSON53G_RS29355	2073329	2073469	-1	141	pseudogene	10	0.015748	2	0	17	0.00787402	1	0	9	0.00787402	1	0	21	0.00787402	1	0	57	0
SSON53G_RS23945	coaA	4548679	4549629	-1	951	type I pantothenate kinase	3	0.00116822	1	0	13	0.00116822	1	0	25	0.00116822	1	0	16	0.00116822	1	0	57	0
SSON53G_RS20865	dinQ	3945938	3946021	-1	84	damage-inducible type I toxin DinQ	20	0.0131579	1	0	12	0.0131579	1	0	15	0.0131579	1	0	11	0.0131579	1	0	58	0
SSON53G_RS35225	SSON53G_RS35225	4898318	4898416	1	99	protein YthB	12	0.0111111	1	0	19	0.0111111	1	0	11	0.0111111	1	0	16	0.0111111	1	0	58	0
SSON53G_RS03685	SSON53G_RS03685	748878	748953	1	76		4	0.0289855	2	0	18	0.057971	4	0	15	0.057971	4	0	22	0.057971	4	0	59	0
SSON53G_RS03875	SSON53G_RS03875	775704	775859	-1	156	DUF1391 family protein	8	0.0070922	1	0	15	0.0070922	1	0	19	0.0070922	1	0	17	0.0070922	1	0	59	0
SSON53G_RS35100	SSON53G_RS35100	1228652	1228714	1	63	pseudogene	22	0.0175439	1	0	11	0.0175439	1	0	8	0.0175439	1	0	18	0.0175439	1	0	59	0
SSON53G_RS32070	SSON53G_RS32070	1987067	1987270	1	204	pseudogene	12	0.0163043	3	0	18	0.0163043	3	0	8	0.0108696	2	0	21	0.0163043	3	0	59	0
SSON53G_RS08150	SSON53G_RS08150	1556180	1556668	1	489	phage tail protein	16	0.00453515	2	0	15	0.00453515	2	0	11	0.00453515	2	0	18	0.00453515	2	0	60	0
SSON53G_RS03730	SSON53G_RS03730	754828	755208	-1	381	YbgS-like family protein	14	0.0058309	2	0	20	0.0058309	2	0	10	0.00291545	1	0	17	0.0058309	2	0	61	0
SSON53G_RS11125	SSON53G_RS11125	2093056	2093451	-1	396	phage minor tail U family protein	28	0.00560224	2	0	10	0.00560224	2	0	14	0.00280112	1	0	9	0.00560224	2	0	61	0
SSON53G_RS21275	tisB	4020729	4020818	-1	90	type I toxin-antitoxin system toxin TisB	23	0.0246914	2	0	14	0.0246914	2	0	11	0.0246914	2	0	13	0.0246914	2	0	61	0
SSON53G_RS15810	rpoE	2986135	2986710	-1	576	RNA polymerase sigma factor RpoE	12	0.00192678	1	0	22	0.00192678	1	0	18	0.00192678	1	0	10	0.00192678	1	0	62	0
SSON53G_RS19840	rpsM	3749627	3749983	-1	357	30S ribosomal protein S13	13	0.00310559	1	0	31	0.00310559	1	0	2	0.00310559	1	0	16	0.00310559	1	0	62	0
SSON53G_RS20800	SSON53G_RS20800	3931081	3932688	-1	1608	DUF4049 domain-containing protein	7	0.00345304	5	0	21	0.00414365	6	0	13	0.00414365	6	0	21	0.00621547	9	0	62	0
SSON53G_RS03230	lnt	658215	659753	-1	1539	apolipoprotein N-acyltransferase	22	0.001443	2	0	8	0.000721501	1	0	16	0.000721501	1	0	17	0.000721501	1	0	63	0
SSON53G_RS04645	SSON53G_RS04645	915662	917431	1	1770	pentapeptide repeat-containing protein	16	0.000627746	1	0	25	0.00125549	2	0	6	0.000627746	1	0	17	0.00188324	3	0	64	0
SSON53G_RS22855	SSON53G_RS22855	4336453	4336599	1	147	pseudogene	29	0.0150376	2	0	16	0.0150376	2	0	8	0.0150376	2	0	11	0.0150376	2	0	64	0
SSON53G_RS00455	SSON53G_RS00455	94372	94458	1	87	fruR/shl operon leader peptide	6	0.0126582	1	0	11	0.0126582	1	0	22	0.0126582	1	0	26	0.0126582	1	0	65	0
SSON53G_RS08980	SSON53G_RS08980	1705439	1705627	-1	189	pseudogene	38	0.0116959	2	0	11	0.0116959	2	0	6	0.0116959	2	0	10	0.0116959	2	0	65	0
SSON53G_RS19545	mreD	3704373	3704861	-1	489	rod shape-determining protein MreD	33	0.00226757	1	0	6	0.00453515	2	0	11	0.00226757	1	0	15	0.00226757	1	0	65	0
SSON53G_RS07145	SSON53G_RS07145	1381529	1381720	-1	192	YebW family protein	8	0.0115607	2	0	16	0.0115607	2	0	19	0.0115607	2	0	23	0.017341	3	0	66	0
SSON53G_RS09615	narI	1836973	1837653	1	681	respiratory nitrate reductase subunit gamma	36	0.00326264	2	0	6	0.00326264	2	0	7	0.00326264	2	0	17	0.00326264	2	0	66	0
SSON53G_RS34455	SSON53G_RS34455	1849104	1849223	1	120	pseudogene	9	0.0462963	5	0	20	0.0555556	6	0	19	0.0648148	7	0	18	0.0740741	8	0	66	0
SSON53G_RS29400	SSON53G_RS29400	2112838	2112927	1	90	pseudogene	19	0.0123457	1	0	17	0.0123457	1	0	18	0.0123457	1	0	12	0.0123457	1	0	66	0
SSON53G_RS29770	SSON53G_RS29770	2943209	2943406	-1	198	pseudogene	21	0.0111732	2	0	7	0.0111732	2	0	20	0.0111732	2	0	18	0.0111732	2	0	66	0
SSON53G_RS34445	SSON53G_RS34445	1828427	1829207	1	781	pseudogene	7	0.00426743	3	0	23	0.00426743	3	0	15	0.00426743	3	0	22	0.00426743	3	0	67	0
SSON53G_RS24355	ubiA	4632911	4633783	1	873	4-hydroxybenzoate octaprenyltransferase	40	0.00890585	7	0	6	0.00381679	3	0	15	0.00508906	4	0	6	0.00254453	2	0	67	0
SSON53G_RS00580	coaE	119778	120398	-1	621	dephospho-CoA kinase	7	0.00357782	2	0	20	0.00178891	1	0	17	0.00178891	1	0	24	0.00178891	1	0	68	0
SSON53G_RS10405	SSON53G_RS10405	1966464	1966760	1	297	host-nuclease inhibitor Gam family protein	2	0.00373134	1	0	28	0.00746269	2	0	16	0.00746269	2	0	22	0.011194	3	0	68	0
SSON53G_RS18835	SSON53G_RS18835	3563088	3563804	-1	717	fimbria/pilus periplasmic chaperone	10	0.00619195	4	0	21	0.00619195	4	0	13	0.00464396	3	0	24	0.00928793	6	0	68	0
SSON53G_RS24160	SSON53G_RS24160	4592429	4593429	-1	1001	pseudogene	28	0.00332963	3	0	7	0.00332963	3	0	11	0.00443951	4	0	22	0.00332963	3	0	68	0
SSON53G_RS33360	SSON53G_RS33360	1071800	1071988	1	189	cold-shock protein	7	0.00584795	1	0	35	0.0116959	2	0	10	0.0116959	2	0	17	0.0116959	2	0	69	0
SSON53G_RS06995	yebG	1360400	1360690	1	291	DNA damage-inducible protein YebG	6	0.00381679	1	0	19	0.00381679	1	0	18	0.00763359	2	0	26	0.00763359	2	0	69	0
SSON53G_RS11175	SSON53G_RS11175	2101101	2101177	-1	77		28	0.0142857	1	0	10	0.0142857	1	0	9	0.0142857	1	0	22	0.0142857	1	0	69	0
SSON53G_RS11435	SSON53G_RS11435	2141915	2141999	1	85		19	0.025974	2	0	9	0.025974	2	0	10	0.025974	2	0	31	0.025974	2	0	69	0
SSON53G_RS16145	rplS	3046677	3047024	1	348	50S ribosomal protein L19	21	0.0127389	4	0	17	0.0127389	4	0	18	0.0127389	4	0	13	0.0127389	4	0	69	0
SSON53G_RS27970	SSON53G_RS27970	4175609	4175742	1	134		2	0.0165289	2	0	25	0.0165289	2	0	14	0.0247934	3	0	28	0.0247934	3	0	69	0
SSON53G_RS25535	SSON53G_RS25535	4860180	4861208	1	1029	pseudogene	15	0.00323625	3	0	18	0.00539374	5	0	12	0.0021575	2	0	25	0.00431499	4	0	70	0
SSON53G_RS05970	holB	1181603	1182607	1	1005	DNA polymerase III subunit delta'	63	0.00110497	1	0	3	0.00110497	1	0	2	0.00110497	1	0	3	0.00110497	1	0	71	0
SSON53G_RS06165	SSON53G_RS06165	1222068	1222472	-1	405	DUF1398 domain-containing protein	1	0.00273973	1	0	26	0.00547945	2	0	13	0.00821918	3	0	31	0.00821918	3	0	71	0
SSON53G_RS14400	SSON53G_RS14400	2721932	2722007	-1	76		6	0.0144928	1	0	22	0.0144928	1	0	15	0.0144928	1	0	28	0.0144928	1	0	71	0
SSON53G_RS14440	SSON53G_RS14440	2725144	2725219	1	76		6	0.0289855	2	0	19	0.0724638	5	0	20	0.0724638	5	0	26	0.0724638	5	0	71	0
SSON53G_RS34745	ykiE	4894622	4894690	1	69	protein YkiE	12	0.031746	2	0	20	0.031746	2	0	20	0.031746	2	0	20	0.031746	2	0	72	0
SSON53G_RS01350	SSON53G_RS01350	282832	283281	1	450	RHS element protein dsORF-h1	14	0.00493827	2	0	20	0.0123457	5	0	24	0.0123457	5	0	15	0.0123457	5	0	73	0
SSON53G_RS02490	ybaK	506822	507301	-1	480	Cys-tRNA(Pro)/Cys-tRNA(Cys) deacylase YbaK	4	0.00462963	2	0	27	0.00462963	2	0	14	0.00462963	2	0	28	0.00462963	2	0	73	0
SSON53G_RS09625	nhoA	1838721	1839566	-1	846	N-hydroxyarylamine O-acetyltransferase	8	0.00131234	1	0	22	0.00131234	1	0	22	0.00262467	2	0	21	0.00131234	1	0	73	0
SSON53G_RS16470	nrdH	3095168	3095413	1	246	glutaredoxin-like protein NrdH	10	0.0045045	1	0	26	0.0045045	1	0	17	0.00900901	2	0	20	0.00900901	2	0	73	0
SSON53G_RS35190	SSON53G_RS35190	3402528	3402602	-1	75	pseudogene	20	0.0441176	3	0	18	0.0294118	2	0	19	0.0441176	3	0	16	0.0441176	3	0	73	0
SSON53G_RS28830	SSON53G_RS28830	1373170	1373286	-1	117	pseudogene	9	0.0188679	2	0	19	0.0188679	2	0	20	0.0188679	2	0	26	0.0188679	2	0	74	0
SSON53G_RS07125	SSON53G_RS07125	1379767	1380072	1	306	pseudogene	5	0.00362319	1	0	20	0.00362319	1	0	23	0.00362319	1	0	27	0.00362319	1	0	75	0
SSON53G_RS10215	SSON53G_RS10215	1946529	1946603	-1	75		15	0.0294118	2	0	15	0.0441176	3	0	17	0.0588235	4	0	28	0.0588235	4	0	75	0
SSON53G_RS10250	SSON53G_RS10250	1948541	1948753	-1	213	hypothetical protein	9	0.0104167	2	0	17	0.0104167	2	0	19	0.0104167	2	0	30	0.0104167	2	0	75	0
SSON53G_RS10260	SSON53G_RS10260	1949665	1949820	-1	156	Hok/Gef family protein	28	0.0141844	2	0	14	0.0070922	1	0	18	0.0070922	1	0	16	0.0070922	1	0	76	0
SSON53G_RS10415	SSON53G_RS10415	1967914	1968102	1	189	DUF1187 family protein	9	0.0116959	2	0	23	0.0116959	2	0	16	0.0116959	2	0	28	0.0116959	2	0	76	0
SSON53G_RS22510	SSON53G_RS22510	4273499	4273575	1	77		21	0.0571429	4	0	16	0.0571429	4	0	15	0.0571429	4	0	24	0.0714286	5	0	76	0
SSON53G_RS33320	speFL	688785	688889	-1	105	leader peptide SpeFL	4	0.0105263	1	0	21	0.0105263	1	0	14	0.0105263	1	0	38	0.0105263	1	0	77	0
SSON53G_RS33335	SSON53G_RS33335	811065	811151	1	87	pseudogene	8	0.0126582	1	0	23	0.0379747	3	0	16	0.0379747	3	0	30	0.0253165	2	0	77	0
SSON53G_RS05685	SSON53G_RS05685	1131051	1131425	-1	375	MysB family protein	17	0.00591716	2	0	15	0.00591716	2	0	17	0.00591716	2	0	28	0.00591716	2	0	77	0
SSON53G_RS11310	tonB	2114810	2115529	-1	720	TonB system transport protein TonB	26	0.00771605	5	0	16	0.00617284	4	0	17	0.00617284	4	0	18	0.00771605	5	0	77	0
SSON53G_RS13380	nudI	2530270	2530695	1	426	nucleoside triphosphatase NudI	27	0.0078125	3	0	21	0.0078125	3	0	5	0.00520833	2	0	24	0.0078125	3	0	77	0
SSON53G_RS33685	SSON53G_RS33685	4775879	4775932	1	54	hypothetical protein	2	0.0204082	1	0	37	0.0408163	2	0	20	0.0204082	1	0	18	0.0204082	1	0	77	0
SSON53G_RS31470	SSON53G_RS31470	539260	539436	-1	177	pseudogene	17	0.00625	1	0	26	0.0125	2	0	5	0.00625	1	0	30	0.01875	3	0	78	0
SSON53G_RS03290	SSON53G_RS03290	665928	666004	-1	77		34	0.0142857	1	0	13	0.0142857	1	0	15	0.0142857	1	0	16	0.0142857	1	0	78	0
SSON53G_RS09390	SSON53G_RS09390	1779080	1779415	-1	336	GlpM family protein	7	0.00660066	2	0	24	0.00990099	3	0	18	0.00660066	2	0	29	0.00660066	2	0	78	0
SSON53G_RS27915	SSON53G_RS27915	2725250	2725375	1	126		5	0.00877193	1	0	23	0.0350877	4	0	21	0.0263158	3	0	29	0.0350877	4	0	78	0
SSON53G_RS15755	shoB	2977013	2977093	-1	81	type I toxin-antitoxin system toxin ShoB	7	0.0136986	1	0	22	0.0136986	1	0	17	0.0136986	1	0	32	0.0136986	1	0	78	0
SSON53G_RS34625	SSON53G_RS34625	3585296	3585415	1	120	pseudogene	13	0.0185185	2	0	21	0.0185185	2	0	13	0.0185185	2	0	31	0.0185185	2	0	78	0
SSON53G_RS09215	SSON53G_RS09215	1747338	1747703	1	366	hypothetical protein	1	0.0030303	1	0	22	0.0030303	1	0	19	0.0030303	1	0	37	0.0030303	1	0	79	0
SSON53G_RS30110	SSON53G_RS30110	3434683	3434847	-1	165	pseudogene	9	0.0536913	8	0	23	0.107383	16	0	28	0.14094	21	0	19	0.100671	15	0	79	0
SSON53G_RS20665	rpoH	3904023	3904877	-1	855	RNA polymerase sigma factor RpoH	4	0.0012987	1	0	19	0.0012987	1	0	26	0.0012987	1	0	30	0.0012987	1	0	79	0
SSON53G_RS33630	SSON53G_RS33630	3992037	3992117	-1	81	hypothetical protein	38	0.0136986	1	0	13	0.0136986	1	0	9	0.0136986	1	0	19	0.0136986	1	0	79	0
SSON53G_RS34905	SSON53G_RS34905	2854007	2854129	-1	123	hypothetical protein	15	0.018018	2	0	23	0.018018	2	0	19	0.00900901	1	0	23	0.00900901	1	0	80	0
SSON53G_RS27855	SSON53G_RS27855	749465	749596	1	132		2	0.0168067	2	0	28	0.0336134	4	0	20	0.0336134	4	0	31	0.0336134	4	0	81	0
SSON53G_RS34365	rutC	1094006	1094128	-1	123	pseudogene	8	0.018018	2	0	22	0.00900901	1	0	21	0.00900901	1	0	30	0.00900901	1	0	81	0
SSON53G_RS31510	SSON53G_RS31510	618286	618402	-1	117	pseudogene	15	0.00943396	1	0	28	0.00943396	1	0	17	0.00943396	1	0	22	0.0188679	2	0	82	0
SSON53G_RS10360	dicB	1961337	1961552	1	216	pseudogene	11	0.00512821	1	0	31	0.00512821	1	0	14	0.0102564	2	0	26	0.0102564	2	0	82	0
SSON53G_RS03100	ybeD	630429	630692	-1	264	DUF493 family protein YbeD	21	0.0294118	7	0	17	0.0252101	6	0	22	0.0336134	8	0	23	0.0336134	8	0	83	0
SSON53G_RS23565	SSON53G_RS23565	4469756	4469911	1	156	GpE family phage tail protein	18	0.0141844	2	0	18	0.0070922	1	0	16	0.0141844	2	0	31	0.0141844	2	0	83	0
SSON53G_RS04910	ihfB	979448	979732	1	285	integration host factor subunit beta	65	0.0155642	4	0	7	0.0155642	4	0	2	0.0077821	2	0	10	0.0077821	2	0	84	0
SSON53G_RS08355	btuE	1584499	1585050	1	552	bifunctional thioredoxin/glutathione peroxidase	21	0.00804829	4	0	21	0.00603622	3	0	24	0.00603622	3	0	18	0.00804829	4	0	84	0
SSON53G_RS14405	SSON53G_RS14405	2722047	2722122	-1	76		52	0.0144928	1	0	10	0.0144928	1	0	11	0.0144928	1	0	12	0.0144928	1	0	85	0
SSON53G_RS18905	yhaL	3572485	3572649	1	165	protein YhaL	14	0.00671141	1	0	35	0.0134228	2	0	15	0.00671141	1	0	21	0.00671141	1	0	85	0
SSON53G_RS21040	SSON53G_RS21040	3978924	3979295	1	372	pseudogene	10	0.00298507	1	0	32	0.00298507	1	0	26	0.00298507	1	0	17	0.00298507	1	0	85	0
SSON53G_RS14425	SSON53G_RS14425	2724822	2724897	1	76		9	0.0289855	2	0	30	0.0434783	3	0	13	0.0434783	3	0	35	0.0434783	3	0	87	0
SSON53G_RS08955	SSON53G_RS08955	1701894	1702001	1	108	pseudogene	4	0.0204082	2	0	22	0.0918367	9	0	23	0.102041	10	0	39	0.112245	11	0	88	0
SSON53G_RS09160	SSON53G_RS09160	1741606	1741962	-1	357	hypothetical protein	10	0.00621118	2	0	29	0.00931677	3	0	27	0.00621118	2	0	22	0.00931677	3	0	88	0
SSON53G_RS10365	SSON53G_RS10365	1961540	1961740	1	201	DUF1482 family protein	16	0.0110497	2	0	21	0.0110497	2	0	17	0.0110497	2	0	34	0.0110497	2	0	88	0
SSON53G_RS14095	essD	2663393	2663608	-1	216	phage lysis protein EssD	18	0.0153846	3	0	29	0.0153846	3	0	17	0.0153846	3	0	24	0.0153846	3	0	88	0
SSON53G_RS14870	arsC	2812435	2812794	1	360	arsenate reductase (glutaredoxin)	1	0.00308642	1	0	15	0.00308642	1	0	29	0.00308642	1	0	43	0.00617284	2	0	88	0
SSON53G_RS05740	lpxL	1141068	1141988	-1	921	kdo(2)-lipid IV(A) lauroyltransferase	49	0.00965018	8	0	16	0.00965018	8	0	7	0.00482509	4	0	17	0.00844391	7	0	89	0
SSON53G_RS12520	SSON53G_RS12520	2348412	2349431	-1	1020	putative fimbrial-like adhesin protein	19	0.0043573	4	0	18	0.00544662	5	0	24	0.00326797	3	0	28	0.0043573	4	0	89	0
SSON53G_RS23960	SSON53G_RS23960	4550075	4550159	1	85		37	0.025974	2	0	19	0.038961	3	0	14	0.038961	3	0	19	0.025974	2	0	89	0
SSON53G_RS01670	SSON53G_RS01670	344222	344719	-1	498	DUF1097 domain-containing protein	8	0.00445434	2	0	28	0.00445434	2	0	27	0.00445434	2	0	27	0.00445434	2	0	90	0
SSON53G_RS03945	SSON53G_RS03945	783088	783161	1	74		10	0.0149254	1	0	25	0.0149254	1	0	20	0.0149254	1	0	35	0.0149254	1	0	90	0
SSON53G_RS06920	SSON53G_RS06920	1344123	1345580	-1	1458	pseudogene	22	0.00380807	5	0	19	0.00304646	4	0	27	0.00380807	5	0	22	0.00304646	4	0	90	0
SSON53G_RS08225	SSON53G_RS08225	1566259	1566456	-1	198	tail protein X	44	0.00558659	1	0	11	0.00558659	1	0	11	0.00558659	1	0	24	0.00558659	1	0	90	0
SSON53G_RS11765	fliQ	2198497	2198766	1	270	flagellar biosynthesis protein FliQ	16	0.00411523	1	0	21	0.00411523	1	0	16	0.00411523	1	0	37	0.00411523	1	0	90	0
SSON53G_RS12300	wcaA	2295113	2295952	-1	840	colanic acid biosynthesis glycosyltransferase WcaA	23	0.00396825	3	0	23	0.0026455	2	0	22	0.0026455	2	0	22	0.0026455	2	0	90	0
SSON53G_RS14360	SSON53G_RS14360	2713156	2713482	-1	327	PTS fructose transporter subunit IIB	18	0.00677966	2	0	22	0.0101695	3	0	21	0.0101695	3	0	29	0.0101695	3	0	90	0
SSON53G_RS32850	SSON53G_RS32850	4184105	4184212	1	108	type I toxin-antitoxin system toxin Ldr family protein	20	0.0612245	6	0	26	0.0510204	5	0	15	0.0612245	6	0	29	0.0612245	6	0	90	0
SSON53G_RS10450	dbpA	1972037	1973410	-1	1374	ATP-dependent RNA helicase DbpA	15	0.00242522	3	0	32	0.00161681	2	0	11	0.00161681	2	0	33	0.00161681	2	0	91	0
SSON53G_RS35075	SSON53G_RS35075	708399	708491	-1	93	pseudogene	20	0.0595238	5	0	19	0.0595238	5	0	22	0.047619	4	0	31	0.0595238	5	0	92	0
SSON53G_RS28695	ymgJ	1228352	1228537	1	186	protein YmgJ	28	0.0178571	3	0	25	0.0178571	3	0	6	0.0178571	3	0	33	0.0238095	4	0	92	0
SSON53G_RS11490	ychN	2155166	2155519	1	354	DsrE/F sulfur relay family protein YchN	26	0.0031348	1	0	22	0.0031348	1	0	18	0.0031348	1	0	26	0.00626959	2	0	92	0
SSON53G_RS05360	SSON53G_RS05360	1073426	1073632	1	207	cold-shock protein	5	0.0160428	3	0	27	0.0213904	4	0	33	0.026738	5	0	28	0.0374332	7	0	93	0
SSON53G_RS28980	SSON53G_RS28980	1666433	1666552	-1	120	pseudogene	6	0.00925926	1	0	30	0.0185185	2	0	18	0.0185185	2	0	39	0.0185185	2	0	93	0
SSON53G_RS34495	SSON53G_RS34495	2100880	2101005	1	126	pseudogene	20	0.0263158	3	0	18	0.0438596	5	0	27	0.0350877	4	0	28	0.0350877	4	0	93	0
SSON53G_RS09335	asr	1768797	1769069	1	273	acid resistance repetitive basic protein Asr	6	0.00406504	1	0	33	0.00406504	1	0	29	0.00406504	1	0	26	0.00406504	1	0	94	0
SSON53G_RS05750	SSON53G_RS05750	1143307	1143882	-1	576	YceI family protein	50	0.00578035	3	0	11	0.00385356	2	0	11	0.00192678	1	0	23	0.00385356	2	0	95	0
SSON53G_RS12485	SSON53G_RS12485	2343067	2343813	-1	747	GntR family transcriptional regulator	31	0.00297177	2	0	20	0.00148588	1	0	17	0.00297177	2	0	27	0.00297177	2	0	95	0
SSON53G_RS18110	SSON53G_RS18110	3414577	3414834	-1	258	pseudogene	31	0.00858369	2	0	26	0.00858369	2	0	17	0.00858369	2	0	21	0.00858369	2	0	95	0
SSON53G_RS29380	SSON53G_RS29380	2076869	2077048	-1	180	pseudogene	26	0.0123457	2	0	14	0.00617284	1	0	20	0.00617284	1	0	36	0.00617284	1	0	96	0
SSON53G_RS21845	SSON53G_RS21845	4130244	4130922	-1	679	pseudogene	47	0.00816993	5	0	16	0.00653595	4	0	8	0.00490196	3	0	25	0.00816993	5	0	96	0
SSON53G_RS00135	SSON53G_RS00135	24493	25041	-1	549	pseudogene	23	0.00606061	3	0	26	0.00606061	3	0	24	0.00808081	4	0	24	0.00606061	3	0	97	0
SSON53G_RS08700	SSON53G_RS08700	1653570	1653809	1	240	DUF1289 domain-containing protein	9	0.00462963	1	0	28	0.00462963	1	0	18	0.00462963	1	0	42	0.00925926	2	0	97	0
SSON53G_RS34890	SSON53G_RS34890	1959636	1959761	1	126	pseudogene	42	0.0789474	9	0	21	0.0789474	9	0	18	0.0526316	6	0	17	0.0614035	7	0	98	0
SSON53G_RS11160	SSON53G_RS11160	2097587	2097901	-1	315	YdfR family protein	4	0.00352113	1	0	30	0.00352113	1	0	22	0.00352113	1	0	42	0.00352113	1	0	98	0
SSON53G_RS34530	SSON53G_RS34530	2515463	2515567	-1	105	pseudogene	9	0.0210526	2	0	21	0.0210526	2	0	36	0.0210526	2	0	32	0.0210526	2	0	98	0
SSON53G_RS01405	lpcA	292542	293120	1	579	D-sedoheptulose 7-phosphate isomerase	94	0.00574713	3	0	1	0.00191571	1	0	3	0.00383142	2	0	1	0.00191571	1	0	99	0
SSON53G_RS03585	odhB	729755	730972	1	1218	2-oxoglutarate dehydrogenase complex dihydrolipoyllysine-residue succinyltransferase	74	0.00911577	10	0	4	0.00273473	3	0	18	0.00638104	7	0	3	0.00182315	2	0	99	0
SSON53G_RS05830	flgM	1155694	1155987	-1	294	flagellar biosynthesis anti-sigma factor FlgM	18	0.00754717	2	0	30	0.00754717	2	0	22	0.00754717	2	0	29	0.00754717	2	0	99	0
SSON53G_RS21555	SSON53G_RS21555	4067789	4067977	1	189	pseudogene	31	0.0175439	3	0	23	0.0175439	3	0	25	0.0175439	3	0	20	0.0175439	3	0	99	0
SSON53G_RS25070	asd	4772258	4773226	-1	969	archaetidylserine decarboxylase	19	0.00229095	2	0	29	0.00229095	2	0	21	0.00229095	2	0	30	0.00229095	2	0	99	0
SSON53G_RS02700	SSON53G_RS02700	545212	545288	1	77		13	0.0142857	1	0	25	0.0142857	1	0	40	0.0142857	1	0	22	0.0285714	2	0	100	0
SSON53G_RS34345	ybiE	841409	841468	1	60	protein YbiE	3	0.0185185	1	0	26	0.0185185	1	0	24	0.0185185	1	0	47	0.0185185	1	0	100	0
SSON53G_RS06945	SSON53G_RS06945	1349975	1350280	-1	306	pseudogene	16	0.00724638	2	0	32	0.00724638	2	0	22	0.00724638	2	0	30	0.00724638	2	0	100	0
SSON53G_RS21855	yibT	4132112	4132321	1	210	protein YibT	19	0.015873	3	0	27	0.015873	3	0	17	0.015873	3	0	37	0.015873	3	0	100	0
SSON53G_RS00910	mtnN	188834	189532	-1	699	5'-methylthioadenosine/S-adenosylhomocysteine nucleosidase	68	0.0174603	11	0	12	0.00793651	5	0	13	0.00952381	6	0	8	0.00952381	6	0	101	0
SSON53G_RS01160	SSON53G_RS01160	241615	241691	1	77		29	0.0571429	4	0	25	0.0857143	6	0	17	0.0571429	4	0	30	0.0714286	5	0	101	0
SSON53G_RS05465	rutC	1092966	1093235	-1	270	pseudogene	44	0.00411523	1	0	23	0.00411523	1	0	9	0.00411523	1	0	25	0.00411523	1	0	101	0
SSON53G_RS08425	SSON53G_RS08425	1597566	1597859	-1	294	ferredoxin family protein	24	0.00754717	2	0	21	0.00754717	2	0	27	0.00377358	1	0	29	0.00377358	1	0	101	0
SSON53G_RS34590	SSON53G_RS34590	3052158	3052226	-1	69	pseudogene	27	0.047619	3	0	25	0.047619	3	0	28	0.031746	2	0	21	0.047619	3	0	101	0
SSON53G_RS23965	SSON53G_RS23965	4550276	4550350	1	75		22	0.0588235	4	0	28	0.0588235	4	0	20	0.0588235	4	0	31	0.0735294	5	0	101	0
SSON53G_RS06520	araH	1277545	1278531	1	987	arabinose ABC transporter permease AraH	29	0.00337458	3	0	18	0.00337458	3	0	27	0.00337458	3	0	28	0.00337458	3	0	102	0
SSON53G_RS29235	SSON53G_RS29235	1921987	1922160	1	174	pseudogene	23	0.0191083	3	0	21	0.0254777	4	0	24	0.0191083	3	0	35	0.0254777	4	0	103	0
SSON53G_RS18545	glgS	3499072	3499272	-1	201	cell surface composition regulator GlgS	33	0.0220994	4	0	25	0.0331492	6	0	17	0.0276243	5	0	28	0.0441989	8	0	103	0
SSON53G_RS21660	SSON53G_RS21660	4091406	4091582	1	177	pseudogene	40	0.00625	1	0	12	0.00625	1	0	20	0.00625	1	0	31	0.00625	1	0	103	0
SSON53G_RS05920	rpmF	1173208	1173381	1	174	50S ribosomal protein L32	40	0.0318471	5	0	27	0.0254777	4	0	18	0.0318471	5	0	19	0.0318471	5	0	104	0
SSON53G_RS34885	SSON53G_RS34885	1738329	1738439	1	111	pseudogene	37	0.01	1	0	25	0.02	2	0	17	0.01	1	0	25	0.02	2	0	104	0
SSON53G_RS11680	SSON53G_RS11680	2185611	2186186	-1	576	pseudogene	11	0.00385356	2	0	42	0.00578035	3	0	25	0.00770713	4	0	26	0.00770713	4	0	104	0
SSON53G_RS27775	SSON53G_RS27775	2632431	2632577	-1	147	pseudogene	29	0.0150376	2	0	26	0.0150376	2	0	17	0.0225564	3	0	32	0.0150376	2	0	104	0
SSON53G_RS08510	SSON53G_RS08510	1614432	1614620	1	189	YdiH family protein	26	0.0116959	2	0	31	0.0116959	2	0	18	0.0116959	2	0	30	0.0116959	2	0	105	0
SSON53G_RS20710	tusA	3912848	3913093	-1	246	sulfurtransferase TusA	54	0.00900901	2	0	17	0.018018	4	0	19	0.00900901	2	0	15	0.018018	4	0	105	0
SSON53G_RS35215	laoB	4744169	4744294	1	126	L-arginine responsive protein LaoB	44	0.0350877	4	0	16	0.0175439	2	0	18	0.0350877	4	0	27	0.0263158	3	0	105	0
SSON53G_RS33290	SSON53G_RS33290	297501	297629	1	129	pseudogene	16	0.0598291	7	0	31	0.0512821	6	0	25	0.0512821	6	0	34	0.0598291	7	0	106	0
SSON53G_RS07640	SSON53G_RS07640	1468614	1469018	1	405	DUF6950 family protein	38	0.0191781	7	0	30	0.0191781	7	0	7	0.00821918	3	0	31	0.0164384	6	0	106	0
SSON53G_RS20020	tusD	3771156	3771542	-1	387	sulfurtransferase complex subunit TusD	33	0.0286533	10	0	22	0.0229226	8	0	14	0.0229226	8	0	37	0.025788	9	0	106	0
SSON53G_RS22180	SSON53G_RS22180	4192105	4192269	1	165	hypothetical protein	32	0.00671141	1	0	22	0.033557	5	0	21	0.0268456	4	0	31	0.033557	5	0	106	0
SSON53G_RS21895	SSON53G_RS21895	4141271	4141791	-1	521	pseudogene	28	0.00639659	3	0	23	0.00852878	4	0	24	0.00639659	3	0	32	0.00852878	4	0	107	0
SSON53G_RS23615	tpiA	4480253	4481020	-1	768	triose-phosphate isomerase	102	0.0187861	13	0	3	0.00144509	1	0	1	0.00144509	1	0	1	0.00144509	1	0	107	0
SSON53G_RS25000	ecnA	4758962	4759087	1	126	lipoprotein antitoxin entericidin A	46	0.00877193	1	0	20	0.00877193	1	0	13	0.00877193	1	0	28	0.00877193	1	0	107	0
SSON53G_RS23730	SSON53G_RS23730	4501170	4501492	1	323	pseudogene	10	0.0137457	4	0	32	0.0137457	4	0	33	0.0171821	5	0	33	0.0171821	5	0	108	0
SSON53G_RS04290	SSON53G_RS04290	846570	846875	-1	306	pseudogene	45	0.00362319	1	0	21	0.00362319	1	0	19	0.00362319	1	0	24	0.00362319	1	0	109	0
SSON53G_RS09840	SSON53G_RS09840	1883079	1883233	-1	155	pseudogene	44	0.0142857	2	0	21	0.0214286	3	0	20	0.0214286	3	0	24	0.0214286	3	0	109	0
SSON53G_RS14180	torI	2674087	2674287	-1	201	response regulator inhibitor TorI	43	0.0110497	2	0	29	0.0110497	2	0	25	0.0110497	2	0	12	0.00552486	1	0	109	0
SSON53G_RS16295	SSON53G_RS16295	3066556	3066632	-1	77		16	0.0285714	2	0	34	0.0285714	2	0	24	0.0285714	2	0	35	0.0285714	2	0	109	0
SSON53G_RS34615	yqiM	3565116	3565199	1	84	protein YqiM	6	0.0263158	2	0	39	0.0394737	3	0	22	0.0394737	3	0	42	0.0526316	4	0	109	0
SSON53G_RS19845	rpmJ	3750130	3750246	-1	117	50S ribosomal protein L36	46	0.0188679	2	0	24	0.0188679	2	0	14	0.0188679	2	0	25	0.00943396	1	0	109	0
SSON53G_RS02610	ppiB	529715	530209	1	495	peptidylprolyl isomerase B	53	0.00672646	3	0	18	0.00224215	1	0	19	0.00672646	3	0	20	0.00672646	3	0	110	0
SSON53G_RS07530	SSON53G_RS07530	1449678	1449974	1	297	hypothetical protein	37	0.0149254	4	0	32	0.0149254	4	0	14	0.011194	3	0	27	0.0149254	4	0	110	0
SSON53G_RS11890	zinT	2217961	2218611	1	651	metal-binding protein ZinT	16	0.00341297	2	0	34	0.00341297	2	0	15	0.00341297	2	0	45	0.00341297	2	0	110	0
SSON53G_RS29715	SSON53G_RS29715	2676510	2676803	-1	294	pseudogene	44	0.00754717	2	0	24	0.00754717	2	0	22	0.00754717	2	0	20	0.00754717	2	0	110	0
SSON53G_RS17280	SSON53G_RS17280	3249915	3249991	1	77		30	0.0428571	3	0	16	0.0285714	2	0	17	0.0428571	3	0	47	0.0571429	4	0	110	0
SSON53G_RS33650	SSON53G_RS33650	4186037	4186144	1	108	type I toxin-antitoxin system toxin Ldr family protein	32	0.0612245	6	0	28	0.0510204	5	0	19	0.0510204	5	0	31	0.0612245	6	0	110	0
SSON53G_RS26085	SSON53G_RS26085	4959955	4960116	1	162	DUF1328 domain-containing protein	7	0.0205479	3	0	42	0.0273973	4	0	27	0.0205479	3	0	34	0.0205479	3	0	110	0
SSON53G_RS02595	ybcJ	527279	527491	1	213	ribosome-associated protein YbcJ	9	0.00520833	1	0	30	0.00520833	1	0	33	0.00520833	1	0	39	0.00520833	1	0	111	0
SSON53G_RS28825	SSON53G_RS28825	1370014	1370274	-1	261	excisionase	37	0.0170213	4	0	30	0.0170213	4	0	16	0.0170213	4	0	28	0.0170213	4	0	111	0
SSON53G_RS08985	SSON53G_RS08985	1705656	1706199	-1	544	pseudogene	24	0.0102041	5	0	31	0.0102041	5	0	16	0.0102041	5	0	40	0.0102041	5	0	111	0
SSON53G_RS34920	yqgD	3387604	3387855	-1	252	protein YqgD	14	0.0132159	3	0	29	0.0176211	4	0	25	0.0220264	5	0	44	0.0220264	5	0	112	0
SSON53G_RS02095	ribD	427551	428654	1	1104	bifunctional diaminohydroxyphosphoribosylaminopyrimidine deaminase/5-amino-6-(5-phosphoribosylamino)uracil reductase RibD	29	0.00201207	2	0	20	0.00201207	2	0	25	0.00201207	2	0	39	0.00301811	3	0	113	0
SSON53G_RS06845	SSON53G_RS06845	1331253	1331501	-1	249	DinI-like family protein	13	0.00888889	2	0	33	0.00888889	2	0	26	0.00888889	2	0	41	0.00888889	2	0	113	0
SSON53G_RS29305	SSON53G_RS29305	1983510	1983941	1	432	pseudogene	39	0.00514139	2	0	24	0.00771208	3	0	22	0.00771208	3	0	28	0.00771208	3	0	113	0
SSON53G_RS12310	wzb	2298210	2298653	-1	444	low molecular weight protein-tyrosine-phosphatase Wzb	37	0.0025	1	0	25	0.0025	1	0	25	0.0025	1	0	26	0.0025	1	0	113	0
SSON53G_RS14110	quuD	2666228	2666611	-1	384	antitermination protein QuuD	16	0.0115607	4	0	36	0.0144509	5	0	24	0.0115607	4	0	37	0.0144509	5	0	113	0
SSON53G_RS19195	SSON53G_RS19195	3634281	3634367	-1	87		53	0.0632911	5	0	23	0.0126582	1	0	16	0.0126582	1	0	21	0.0126582	1	0	113	0
SSON53G_RS34300	SSON53G_RS34300	161994	162098	-1	105	pseudogene	15	0.0210526	2	0	38	0.0210526	2	0	25	0.0210526	2	0	36	0.0210526	2	0	114	0
SSON53G_RS10680	SSON53G_RS10680	2012390	2013178	-1	789	sugar phosphate isomerase/epimerase family protein	18	0.00281294	2	0	26	0.00562588	4	0	39	0.00421941	3	0	31	0.00421941	3	0	114	0
SSON53G_RS11250	SSON53G_RS11250	2108539	2108925	1	387	DUF977 family protein	23	0.00859599	3	0	37	0.00859599	3	0	22	0.00859599	3	0	32	0.00859599	3	0	114	0
SSON53G_RS28765	SSON53G_RS28765	1312171	1312833	1	663	DNA N-6-adenine-methyltransferase	48	0.00670017	4	0	27	0.00670017	4	0	12	0.00502513	3	0	29	0.00670017	4	0	116	0
SSON53G_RS33480	SSON53G_RS33480	2097361	2097531	-1	171	hypothetical protein	40	0.025974	4	0	22	0.025974	4	0	27	0.0324675	5	0	27	0.025974	4	0	116	0
SSON53G_RS33595	SSON53G_RS33595	3356357	3356416	-1	60	type I toxin-antitoxin system Ibs family toxin	34	0.037037	2	0	28	0.0185185	1	0	14	0.0185185	1	0	41	0.0185185	1	0	117	0
SSON53G_RS07830	SSON53G_RS07830	1497907	1498176	1	270	pseudogene	15	0.00823045	2	0	40	0.00823045	2	0	31	0.00823045	2	0	32	0.0123457	3	0	118	0
SSON53G_RS14125	SSON53G_RS14125	2667193	2667483	-1	291	DUF1364 domain-containing protein	81	0.00763359	2	0	10	0.00763359	2	0	13	0.00763359	2	0	14	0.00763359	2	0	118	0
SSON53G_RS17270	SSON53G_RS17270	3249695	3249771	1	77		14	0.0428571	3	0	31	0.0428571	3	0	33	0.0428571	3	0	40	0.0428571	3	0	118	0
SSON53G_RS24840	ghoS	4729926	4730222	1	297	type V toxin-antitoxin system endoribonuclease antitoxin GhoS	27	0.011194	3	0	21	0.011194	3	0	23	0.011194	3	0	47	0.0149254	4	0	118	0
SSON53G_RS02985	rna	609966	610772	-1	807	ribonuclease I	49	0.00962861	7	0	26	0.0123796	9	0	14	0.00825309	6	0	30	0.00962861	7	0	119	0
SSON53G_RS27720	SSON53G_RS27720	772034	772354	-1	321	hypothetical protein	35	0.0138408	4	0	18	0.0138408	4	0	28	0.017301	5	0	38	0.017301	5	0	119	0
SSON53G_RS07545	SSON53G_RS07545	1451833	1452396	-1	564	hypothetical protein	5	0.0019685	1	0	36	0.00590551	3	0	23	0.00590551	3	0	55	0.00787402	4	0	119	0
SSON53G_RS08295	SSON53G_RS08295	1578963	1579208	-1	246	MarR family transcriptional regulator	70	0.0045045	1	0	22	0.0045045	1	0	10	0.0045045	1	0	18	0.0045045	1	0	120	0
SSON53G_RS16360	SSON53G_RS16360	3076978	3077053	-1	76		17	0.0434783	3	0	33	0.0724638	5	0	30	0.0724638	5	0	40	0.0724638	5	0	120	0
SSON53G_RS17825	SSON53G_RS17825	3367524	3367808	-1	285	pseudogene	11	0.0077821	2	0	36	0.0077821	2	0	29	0.0077821	2	0	44	0.0077821	2	0	120	0
SSON53G_RS34320	SSON53G_RS34320	352141	352215	1	75	pseudogene	12	0.0294118	2	0	33	0.0441176	3	0	34	0.0441176	3	0	42	0.0441176	3	0	121	0
SSON53G_RS22000	hokA	4162321	4162473	1	153	type I toxin-antitoxin system toxin HokA	10	0.0144928	2	0	45	0.0144928	2	0	22	0.0217391	3	0	44	0.0217391	3	0	121	0
SSON53G_RS07910	astE	1513164	1514132	1	969	succinylglutamate desuccinylase	64	0.0045819	4	0	15	0.00343643	3	0	14	0.0045819	4	0	29	0.0045819	4	0	122	0
SSON53G_RS10230	SSON53G_RS10230	1946763	1946839	-1	77		12	0.0285714	2	0	40	0.0285714	2	0	30	0.0285714	2	0	40	0.0285714	2	0	122	0
SSON53G_RS34700	SSON53G_RS34700	4186520	4186627	1	108	type I toxin-antitoxin system toxin Ldr family protein	34	0.0510204	5	0	27	0.0714286	7	0	22	0.0408163	4	0	39	0.0612245	6	0	122	0
SSON53G_RS09925	rimL	1895073	1895609	-1	537	50S ribosomal protein L7/L12-serine acetyltransferase	19	0.00413223	2	0	37	0.00619835	3	0	13	0.00619835	3	0	54	0.00619835	3	0	123	0
SSON53G_RS14675	eutS	2768840	2769175	-1	336	ethanolamine utilization microcompartment protein EutS	16	0.00990099	3	0	48	0.00990099	3	0	24	0.00990099	3	0	35	0.00990099	3	0	123	0
SSON53G_RS20895	SSON53G_RS20895	3949432	3949695	1	264	pseudogene	35	0.012605	3	0	26	0.00840336	2	0	25	0.00840336	2	0	37	0.012605	3	0	123	0
SSON53G_RS26225	yjjY	4987254	4987394	1	141	protein YjjY	18	0.0314961	4	0	36	0.0314961	4	0	29	0.023622	3	0	40	0.0314961	4	0	123	0
SSON53G_RS06725	SSON53G_RS06725	1315571	1315894	1	324	hypothetical protein	14	0.0136986	4	0	37	0.00684932	2	0	22	0.010274	3	0	51	0.0136986	4	0	124	0
SSON53G_RS13010	SSON53G_RS13010	2449596	2449672	1	77		25	0.0428571	3	0	29	0.0571429	4	0	26	0.0571429	4	0	44	0.0571429	4	0	124	0
SSON53G_RS08600	SSON53G_RS08600	1632548	1632853	-1	306	monooxygenase	16	0.00362319	1	0	40	0.00724638	2	0	23	0.00724638	2	0	46	0.00724638	2	0	125	0
SSON53G_RS09685	SSON53G_RS09685	1849218	1849457	-1	240	hypothetical protein	22	0.0138889	3	0	43	0.0185185	4	0	26	0.0138889	3	0	34	0.0185185	4	0	125	0
SSON53G_RS34335	SSON53G_RS34335	514017	514114	1	98	pseudogene	42	0.011236	1	0	31	0.011236	1	0	28	0.011236	1	0	25	0.011236	1	0	126	0
SSON53G_RS04905	rpsA	977615	979288	1	1674	30S ribosomal protein S1	72	0.00597213	9	0	18	0.00398142	6	0	17	0.00265428	4	0	19	0.00331785	5	0	126	0
SSON53G_RS06155	SSON53G_RS06155	1221049	1221372	-1	324	anti-adapter protein IraM	12	0.010274	3	0	38	0.0205479	6	0	19	0.0171233	5	0	57	0.0205479	6	0	126	0
SSON53G_RS09975	gap	1903834	1904670	1	837	pseudogene	44	0.00795756	6	0	17	0.00530504	4	0	29	0.0066313	5	0	36	0.00530504	4	0	126	0
SSON53G_RS34535	SSON53G_RS34535	2627731	2628799	1	1069	pseudogene	40	0.00519211	5	0	30	0.00519211	5	0	20	0.00519211	5	0	36	0.00519211	5	0	126	0
SSON53G_RS08750	pdxH	1661483	1662139	1	657	pyridoxamine 5'-phosphate oxidase	114	0.00675676	4	0	6	0.00168919	1	0	5	0.00337838	2	0	2	0.00337838	2	0	127	0
SSON53G_RS35065	SSON53G_RS35065	377298	377708	-1	411	pseudogene	62	0.00810811	3	0	23	0.0162162	6	0	18	0.00810811	3	0	25	0.0135135	5	0	128	0
SSON53G_RS03265	SSON53G_RS03265	665413	665487	-1	75		60	0.0294118	2	0	17	0.0294118	2	0	17	0.0294118	2	0	34	0.0147059	1	0	128	0
SSON53G_RS08610	SSON53G_RS08610	1633042	1633118	-1	77		43	0.0285714	2	0	31	0.0428571	3	0	24	0.0285714	2	0	30	0.0285714	2	0	128	0
SSON53G_RS11220	hokD	2106107	2106262	-1	156	type I toxin-antitoxin system toxin HokD	18	0.0283688	4	0	32	0.0283688	4	0	30	0.0283688	4	0	48	0.0283688	4	0	128	0
SSON53G_RS11285	SSON53G_RS11285	2111610	2111927	1	318	pseudogene	101	0.00696864	2	0	4	0.00348432	1	0	12	0.00696864	2	0	11	0.00348432	1	0	128	0
SSON53G_RS14210	SSON53G_RS14210	2678056	2678628	-1	573	pseudogene	23	0.00581395	3	0	27	0.00775194	4	0	37	0.00581395	3	0	41	0.00775194	4	0	128	0
SSON53G_RS15035	hscB	2853484	2853999	-1	516	co-chaperone HscB	70	0.0150538	7	0	20	0.0150538	7	0	21	0.0107527	5	0	17	0.0150538	7	0	128	0
SSON53G_RS05030	pncB	1007546	1008748	-1	1203	nicotinate phosphoribosyltransferase	32	0.00369344	4	0	36	0.00184672	2	0	28	0.000923361	1	0	33	0.00184672	2	0	129	0
SSON53G_RS35090	SSON53G_RS35090	1071963	1072025	1	63	hypothetical protein	29	0.0175439	1	0	35	0.0350877	2	0	27	0.0350877	2	0	38	0.0526316	3	0	129	0
SSON53G_RS29190	yncL	1874402	1874497	1	96	stress response membrane protein YncL	16	0.0114943	1	0	30	0.0114943	1	0	31	0.0114943	1	0	52	0.0229885	2	0	129	0
SSON53G_RS10290	SSON53G_RS10290	1951980	1952303	-1	324	hypothetical protein	26	0.0205479	6	0	43	0.0239726	7	0	27	0.0239726	7	0	33	0.0239726	7	0	129	0
SSON53G_RS10330	SSON53G_RS10330	1956841	1957263	-1	423	toxin YdaT family protein	29	0.0131234	5	0	37	0.015748	6	0	18	0.00787402	3	0	45	0.0104987	4	0	129	0
SSON53G_RS14190	SSON53G_RS14190	2674996	2675598	1	603	hypothetical protein	21	0.0110497	6	0	41	0.0110497	6	0	20	0.0110497	6	0	47	0.014733	8	0	129	0
SSON53G_RS13800	SSON53G_RS13800	2612558	2613082	-1	525	fimbrial protein	65	0.00634249	3	0	19	0.00634249	3	0	23	0.00422833	2	0	23	0.00634249	3	0	130	0
SSON53G_RS34310	SSON53G_RS34310	273565	273702	1	138	hypothetical protein	47	0.016	2	0	29	0.024	3	0	22	0.024	3	0	33	0.024	3	0	131	0
SSON53G_RS31800	SSON53G_RS31800	1378828	1379001	1	174	pseudogene	26	0.00636943	1	0	36	0.0127389	2	0	29	0.0127389	2	0	40	0.0127389	2	0	131	0
SSON53G_RS08165	SSON53G_RS08165	1558319	1558852	1	534	tail fiber assembly protein	18	0.00623701	3	0	45	0.010395	5	0	22	0.00831601	4	0	46	0.00831601	4	0	131	0
SSON53G_RS17650	yqfG	3332287	3332412	1	126	protein YqfG	9	0.0175439	2	0	50	0.0263158	3	0	32	0.0175439	2	0	41	0.0263158	3	0	132	0
SSON53G_RS01525	SSON53G_RS01525	313711	313786	1	76		37	0.0144928	1	0	31	0.0144928	1	0	25	0.0144928	1	0	40	0.0144928	1	0	133	0
SSON53G_RS35110	SSON53G_RS35110	1313197	1313586	1	390	helix-turn-helix domain-containing protein	34	0.011396	4	0	25	0.014245	5	0	30	0.017094	6	0	44	0.019943	7	0	133	0
SSON53G_RS08155	SSON53G_RS08155	1556704	1557291	-1	588	recombinase family protein	17	0.00754717	4	0	31	0.00754717	4	0	33	0.00754717	4	0	52	0.00943396	5	0	133	0
SSON53G_RS12780	preA	2398856	2400091	1	1236	NAD-dependent dihydropyrimidine dehydrogenase subunit PreA	38	0.00269542	3	0	30	0.00179695	2	0	32	0.00179695	2	0	34	0.00269542	3	0	134	0
SSON53G_RS29835	SSON53G_RS29835	2971045	2971248	1	204	pseudogene	24	0.0217391	4	0	38	0.0380435	7	0	25	0.0380435	7	0	47	0.0380435	7	0	134	0
SSON53G_RS22085	SSON53G_RS22085	4178157	4178384	-1	228	hypothetical protein	46	0.0194175	4	0	29	0.0145631	3	0	20	0.0194175	4	0	39	0.0194175	4	0	134	0
SSON53G_RS04170	moaC	822683	823168	1	486	cyclic pyranopterin monophosphate synthase MoaC	14	0.00228311	1	0	31	0.00228311	1	0	29	0.00228311	1	0	61	0.00456621	2	0	135	0
SSON53G_RS11760	fliP	2197750	2198487	1	738	flagellar type III secretion system pore protein FliP	34	0.00451128	3	0	49	0.00451128	3	0	18	0.00300752	2	0	34	0.00300752	2	0	135	0
SSON53G_RS17995	yggU	3397591	3397881	1	291	DUF167 family protein YggU	33	0.0114504	3	0	37	0.0114504	3	0	24	0.0114504	3	0	41	0.0152672	4	0	135	0
SSON53G_RS14930	SSON53G_RS14930	2825182	2825721	1	540	DUF5384 family protein	15	0.00617284	3	0	37	0.00617284	3	0	32	0.00617284	3	0	52	0.00617284	3	0	136	0
SSON53G_RS25725	SSON53G_RS25725	4897013	4897270	1	258	biofilm development regulator YmgB/AriR family protein	8	0.0128755	3	0	45	0.0214592	5	0	39	0.0171674	4	0	44	0.0171674	4	0	136	0
SSON53G_RS04020	SSON53G_RS04020	793713	794219	1	507	structural cement protein Gp24	83	0.00218818	1	0	20	0.00218818	1	0	8	0.00218818	1	0	26	0.00218818	1	0	137	0
SSON53G_RS08735	slyB	1659147	1659614	-1	468	outer membrane lipoprotein SlyB	39	0.00947867	4	0	41	0.0118483	5	0	21	0.0118483	5	0	36	0.0118483	5	0	137	0
SSON53G_RS13995	SSON53G_RS13995	2650699	2651052	-1	354	head-tail joining protein	56	0.0125392	4	0	28	0.0125392	4	0	20	0.0125392	4	0	33	0.0125392	4	0	137	0
SSON53G_RS14435	SSON53G_RS14435	2725064	2725139	1	76		34	0.0724638	5	0	37	0.057971	4	0	33	0.0434783	3	0	33	0.0724638	5	0	137	0
SSON53G_RS10420	xisR	1968202	1968417	1	216	excisionase XisR	90	0.0102564	2	0	12	0.0102564	2	0	12	0.0153846	3	0	24	0.025641	5	0	138	0
SSON53G_RS10925	topA	2056032	2058629	-1	2598	type I DNA topoisomerase	118	0.00299273	7	0	7	0.0012826	3	0	7	0.0012826	3	0	6	0.0012826	3	0	138	0
SSON53G_RS34020	SSON53G_RS34020	2823976	2824128	-1	153	hypothetical protein	25	0.0144928	2	0	37	0.0144928	2	0	33	0.0144928	2	0	43	0.0144928	2	0	138	0
SSON53G_RS25085	SSON53G_RS25085	4775226	4775301	1	76		19	0.0434783	3	0	46	0.0724638	5	0	30	0.057971	4	0	43	0.057971	4	0	138	0
SSON53G_RS32140	SSON53G_RS32140	2105281	2105559	-1	279	hypothetical protein	45	0.00793651	2	0	25	0.00793651	2	0	27	0.00793651	2	0	42	0.00793651	2	0	139	0
SSON53G_RS33985	SSON53G_RS33985	2111447	2111539	1	93	pseudogene	23	0.0357143	3	0	32	0.0238095	2	0	39	0.0238095	2	0	45	0.0357143	3	0	139	0
SSON53G_RS06730	SSON53G_RS06730	1316324	1316935	1	612	hypothetical protein	40	0.0108893	6	0	34	0.00907441	5	0	23	0.0127042	7	0	43	0.0108893	6	0	140	0
SSON53G_RS07580	SSON53G_RS07580	1456668	1458176	1	1509	phage portal protein	41	0.00294334	4	0	34	0.00367918	5	0	19	0.00220751	3	0	46	0.00367918	5	0	140	0
SSON53G_RS24135	metA	4587537	4588466	1	930	homoserine O-acetyltransferase MetA	103	0.00477897	4	0	11	0.00358423	3	0	15	0.00477897	4	0	11	0.00238949	2	0	140	0
SSON53G_RS09755	mcbR	1870249	1870557	-1	309	pseudogene	30	0.0143369	4	0	34	0.0107527	3	0	33	0.0143369	4	0	44	0.0143369	4	0	141	0
SSON53G_RS06540	flhD	1282112	1282462	1	351	flagellar transcriptional regulator FlhD	24	0.00949367	3	0	40	0.0126582	4	0	33	0.0126582	4	0	45	0.0126582	4	0	142	0
SSON53G_RS09740	mcbR	1868625	1868993	-1	369	pseudogene	24	0.015015	5	0	36	0.015015	5	0	35	0.021021	7	0	47	0.021021	7	0	142	0
SSON53G_RS10725	pspB	2020055	2020279	-1	225	envelope stress response membrane protein PspB	64	0.00492611	1	0	28	0.00492611	1	0	18	0.00492611	1	0	32	0.00492611	1	0	142	0
SSON53G_RS33515	SSON53G_RS33515	2315829	2315885	-1	57	type I toxin-antitoxin system Ibs family toxin	32	0.0192308	1	0	45	0.0384615	2	0	35	0.0192308	1	0	30	0.0192308	1	0	142	0
SSON53G_RS07390	SSON53G_RS07390	1426406	1426504	-1	99	YoaK family small membrane protein	3	0.0333333	3	0	47	0.0222222	2	0	27	0.0222222	2	0	66	0.0222222	2	0	143	0
SSON53G_RS07420	SSON53G_RS07420	1430479	1430925	-1	447	DUF441 domain-containing protein	52	0.00496278	2	0	30	0.00496278	2	0	30	0.00496278	2	0	31	0.00496278	2	0	143	0
SSON53G_RS10095	SSON53G_RS10095	1927214	1927480	-1	267	putative hemolysin	50	0.0165975	4	0	38	0.0124481	3	0	21	0.0165975	4	0	34	0.0124481	3	0	143	0
SSON53G_RS11965	SSON53G_RS11965	2234927	2235002	1	76		30	0.101449	7	0	34	0.130435	9	0	37	0.130435	9	0	42	0.130435	9	0	143	0
SSON53G_RS25920	SSON53G_RS25920	4930354	4930599	-1	246	pseudogene	97	0.0045045	1	0	17	0.0045045	1	0	12	0.0045045	1	0	17	0.0045045	1	0	143	0
SSON53G_RS08720	SSON53G_RS08720	1657369	1658226	-1	858	efflux RND transporter periplasmic adaptor subunit	35	0.00258732	2	0	36	0.00388098	3	0	29	0.00258732	2	0	44	0.00258732	2	0	144	0
SSON53G_RS15040	iscA	2854095	2854418	-1	324	iron-sulfur cluster assembly protein IscA	40	0.010274	3	0	22	0.0205479	6	0	37	0.0205479	6	0	45	0.0239726	7	0	144	0
SSON53G_RS21875	SSON53G_RS21875	4136748	4137110	1	363	DUF3302 domain-containing protein	40	0.0152905	5	0	34	0.0152905	5	0	30	0.0122324	4	0	40	0.0152905	5	0	144	0
SSON53G_RS07350	yeaW	1419263	1420387	-1	1125	carnitine monooxygenase	34	0.0029615	3	0	37	0.0029615	3	0	31	0.0029615	3	0	43	0.00394867	4	0	145	0
SSON53G_RS34990	SSON53G_RS34990	2076612	2076749	-1	138	hypothetical protein	10	0.032	4	0	44	0.04	5	0	39	0.024	3	0	52	0.024	3	0	145	0
SSON53G_RS33520	SSON53G_RS33520	2422947	2423162	1	216	hypothetical protein	14	0.0102564	2	0	51	0.0102564	2	0	39	0.0102564	2	0	42	0.0102564	2	0	146	0
SSON53G_RS29690	SSON53G_RS29690	2669331	2669507	1	177	pseudogene	43	0.14375	23	0	31	0.125	20	0	27	0.13125	21	0	45	0.15625	25	0	146	0
SSON53G_RS19320	lptC	3655045	3655620	1	576	LPS export ABC transporter periplasmic protein LptC	95	0.00770713	4	0	22	0.00770713	4	0	19	0.00578035	3	0	10	0.00578035	3	0	146	0
SSON53G_RS22835	SSON53G_RS22835	4334169	4334648	-1	480	DUF943 family protein	19	0.0115741	5	0	48	0.0162037	7	0	32	0.0138889	6	0	47	0.0138889	6	0	146	0
SSON53G_RS07915	spy	1514462	1514923	1	462	ATP-independent periplasmic protein-refolding chaperone Spy	86	0.00721154	3	0	17	0.00721154	3	0	19	0.00480769	2	0	25	0.00721154	3	0	147	0
SSON53G_RS33430	SSON53G_RS33430	1706560	1706661	-1	102	pseudogene	14	0.0326087	3	0	44	0.0434783	4	0	36	0.0434783	4	0	53	0.0434783	4	0	147	0
SSON53G_RS09155	SSON53G_RS09155	1739559	1741391	-1	1833	HsdM family class I SAM-dependent methyltransferase	31	0.000606061	1	0	44	0.000606061	1	0	31	0.000606061	1	0	41	0.000606061	1	0	147	0
SSON53G_RS12020	SSON53G_RS12020	2244014	2244451	-1	438	hypothetical protein	10	0.00759494	3	0	49	0.00759494	3	0	42	0.00759494	3	0	46	0.0101266	4	0	147	0
SSON53G_RS07215	SSON53G_RS07215	1395760	1396047	1	288	YebO family protein	16	0.00769231	2	0	44	0.0115385	3	0	42	0.0115385	3	0	46	0.0115385	3	0	148	0
SSON53G_RS14485	ptsH	2733661	2733918	1	258	phosphocarrier protein Hpr	10	0.0128755	3	0	50	0.0171674	4	0	41	0.0171674	4	0	47	0.0171674	4	0	148	0
SSON53G_RS06035	bhsA	1194938	1195195	1	258	multiple stress resistance protein BhsA	15	0.00429185	1	0	53	0.0128755	3	0	41	0.0128755	3	0	40	0.0128755	3	0	149	0
SSON53G_RS06375	fliZ	1255486	1255809	1	324	pseudogene	10	0.0171233	5	0	53	0.0136986	4	0	30	0.0136986	4	0	56	0.010274	3	0	149	0
SSON53G_RS16315	SSON53G_RS16315	3068613	3068870	-1	258	hypothetical protein	53	0.00429185	1	0	38	0.00429185	1	0	28	0.00429185	1	0	30	0.00858369	2	0	149	0
SSON53G_RS30555	SSON53G_RS30555	4185554	4185661	1	108	type I toxin-antitoxin system toxin Ldr family protein	44	0.0510204	5	0	36	0.0612245	6	0	30	0.0510204	5	0	39	0.0612245	6	0	149	0
SSON53G_RS07090	SSON53G_RS07090	1373264	1373584	-1	321	exodeoxyribonuclease VIII	38	0.017301	5	0	36	0.0138408	4	0	25	0.0138408	4	0	51	0.017301	5	0	150	0
SSON53G_RS09090	marB	1726810	1727028	1	219	multiple antibiotic resistance protein MarB	65	0.0151515	3	0	29	0.0151515	3	0	16	0.0151515	3	0	40	0.0151515	3	0	150	0
SSON53G_RS34040	tnpA	2959907	2960308	-1	402	IS66-like element accessory protein TnpA	32	0.0165746	6	0	47	0.0165746	6	0	37	0.019337	7	0	34	0.019337	7	0	150	0
SSON53G_RS22640	rho	4297292	4298551	1	1260	transcription termination factor Rho	53	0.000881834	1	0	47	0.000881834	1	0	21	0.000881834	1	0	29	0.000881834	1	0	150	0
SSON53G_RS23395	SSON53G_RS23395	4443591	4443863	1	273	Cox family DNA-binding protein	32	0.0203252	5	0	49	0.0284553	7	0	25	0.0203252	5	0	44	0.0203252	5	0	150	0
SSON53G_RS07585	SSON53G_RS07585	1458124	1459968	1	1845	phage major capsid protein	47	0.00481638	8	0	39	0.00421433	7	0	28	0.00421433	7	0	37	0.00421433	7	0	151	0
SSON53G_RS34420	SSON53G_RS34420	1715544	1715732	1	189	pseudogene	44	0.0116959	2	0	45	0.0116959	2	0	25	0.0116959	2	0	37	0.0116959	2	0	151	0
SSON53G_RS33465	ymiC	2053234	2053329	-1	96	small membrane protein YmiC	12	0.0229885	2	0	46	0.0229885	2	0	51	0.0229885	2	0	42	0.0229885	2	0	151	0
SSON53G_RS18875	SSON53G_RS18875	3568010	3568402	1	393	DoxX family protein	34	0.00847458	3	0	56	0.00847458	3	0	26	0.0112994	4	0	35	0.00847458	3	0	151	0
SSON53G_RS34405	SSON53G_RS34405	1623862	1624056	-1	195	protein YnhH	43	0.00568182	1	0	39	0.00568182	1	0	23	0.00568182	1	0	47	0.00568182	1	0	152	0
SSON53G_RS09875	SSON53G_RS09875	1888621	1888869	1	249	pseudogene	29	0.00444444	1	0	38	0.00888889	2	0	40	0.00888889	2	0	45	0.00888889	2	0	152	0
SSON53G_RS14140	SSON53G_RS14140	2668366	2668743	1	378	hypothetical protein	13	0.00879765	3	0	63	0.0117302	4	0	17	0.00879765	3	0	59	0.0117302	4	0	152	0
SSON53G_RS15020	iscX	2851068	2851268	-1	201	Fe-S cluster assembly protein IscX	59	0.0165746	3	0	29	0.0110497	2	0	24	0.0165746	3	0	40	0.0165746	3	0	152	0
SSON53G_RS15585	SSON53G_RS15585	2945625	2945972	-1	348	DUF6404 family protein	43	0.00636943	2	0	27	0.00636943	2	0	29	0.00636943	2	0	53	0.00636943	2	0	152	0
SSON53G_RS17030	SSON53G_RS17030	3198012	3198828	-1	817	pseudogene	64	0.00815217	6	0	27	0.00679348	5	0	26	0.00815217	6	0	35	0.00951087	7	0	152	0
SSON53G_RS22010	SSON53G_RS22010	4163154	4163444	-1	291	HTH-type transcriptional regulator	42	0.0114504	3	0	41	0.00763359	2	0	31	0.00763359	2	0	38	0.00763359	2	0	152	0
SSON53G_RS06270	SSON53G_RS06270	1235589	1236008	1	420	translesion error-prone DNA polymerase V autoproteolytic subunit	33	0.0026455	1	0	49	0.0026455	1	0	25	0.0026455	1	0	46	0.0026455	1	0	153	0
SSON53G_RS08580	SSON53G_RS08580	1628540	1629208	1	669	4Fe-4S dicluster domain-containing protein	75	0.00331675	2	0	27	0.00331675	2	0	18	0.00331675	2	0	33	0.00331675	2	0	153	0
SSON53G_RS11620	fliT	2176081	2176446	1	366	flagella biosynthesis regulatory protein FliT	48	0.00909091	3	0	39	0.00909091	3	0	26	0.00909091	3	0	40	0.00909091	3	0	153	0
SSON53G_RS32675	yrbN	3617928	3618008	-1	81	protein YrbN	19	0.0136986	1	0	41	0.0273973	2	0	39	0.0273973	2	0	54	0.0136986	1	0	153	0
SSON53G_RS24405	pspG	4642735	4642977	1	243	envelope stress response protein PspG	30	0.00913242	2	0	52	0.0136986	3	0	27	0.0136986	3	0	44	0.0136986	3	0	153	0
SSON53G_RS34975	SSON53G_RS34975	688868	689002	-1	135	hypothetical protein	11	0.0327869	4	0	42	0.0245902	3	0	46	0.0163934	2	0	55	0.0163934	2	0	154	0
SSON53G_RS08020	ghoS	1533184	1533474	-1	291	type V toxin-antitoxin system endoribonuclease antitoxin GhoS	39	0.00381679	1	0	29	0.00381679	1	0	39	0.00381679	1	0	47	0.00381679	1	0	154	0
SSON53G_RS08455	SSON53G_RS08455	1602626	1603189	-1	564	pseudogene	33	0.00590551	3	0	46	0.00590551	3	0	29	0.00590551	3	0	46	0.00590551	3	0	154	0
SSON53G_RS10675	SSON53G_RS10675	2011325	2012380	-1	1056	Gfo/Idh/MocA family protein	64	0.00315457	3	0	31	0.0042061	4	0	25	0.0042061	4	0	34	0.0042061	4	0	154	0
SSON53G_RS32225	ibsA	2315170	2315229	-1	60	type I toxin-antitoxin system toxin IbsA	13	0.037037	2	0	53	0.037037	2	0	35	0.037037	2	0	53	0.037037	2	0	154	0
SSON53G_RS34545	ypdI	2700093	2700212	1	120	pseudogene	22	0.037037	4	0	58	0.0462963	5	0	24	0.037037	4	0	50	0.0462963	5	0	154	0
SSON53G_RS06645	SSON53G_RS06645	1302684	1303250	1	567	VOC family protein	43	0.00587084	3	0	32	0.00587084	3	0	21	0.00587084	3	0	59	0.00587084	3	0	155	0
SSON53G_RS06680	SSON53G_RS06680	1310317	1310664	-1	348	pseudogene	32	0.00955414	3	0	30	0.0127389	4	0	40	0.0159236	5	0	53	0.0127389	4	0	155	0
SSON53G_RS06360	SSON53G_RS06360	1252484	1252727	-1	244	pseudogene	17	0.00909091	2	0	49	0.0136364	3	0	29	0.00909091	2	0	61	0.0136364	3	0	156	0
SSON53G_RS16135	rimM	3045289	3045837	1	549	ribosome maturation factor RimM	35	0.0020202	1	0	36	0.0020202	1	0	34	0.0020202	1	0	51	0.0020202	1	0	156	0
SSON53G_RS04775	trxB	944413	945378	-1	966	thioredoxin-disulfide reductase	93	0.0172414	15	0	26	0.0114943	10	0	25	0.0114943	10	0	13	0.0091954	8	0	157	0
SSON53G_RS03145	holA	638624	639655	-1	1032	DNA polymerase III subunit delta	115	0.00107643	1	0	19	0.00215285	2	0	8	0.00107643	1	0	16	0.00107643	1	0	158	0
SSON53G_RS08525	sufC	1617042	1617788	1	747	Fe-S cluster assembly ATPase SufC	8	0.00297177	2	0	49	0.00445765	3	0	35	0.00445765	3	0	66	0.00445765	3	0	158	0
SSON53G_RS09115	SSON53G_RS09115	1731369	1731887	1	519	2-oxo-tetronate isomerase	22	0.00641026	3	0	58	0.0042735	2	0	28	0.0042735	2	0	51	0.00641026	3	0	159	0
SSON53G_RS11955	SSON53G_RS11955	2233103	2233178	-1	76		28	0.101449	7	0	41	0.101449	7	0	37	0.115942	8	0	54	0.115942	8	0	160	0
SSON53G_RS33640	SSON53G_RS33640	4184588	4184695	1	108	type I toxin-antitoxin system toxin Ldr family protein	50	0.0612245	6	0	30	0.0612245	6	0	33	0.0612245	6	0	47	0.0612245	6	0	160	0
SSON53G_RS16280	SSON53G_RS16280	3066322	3066396	-1	75		61	0.0588235	4	0	30	0.0588235	4	0	36	0.0588235	4	0	34	0.0588235	4	0	161	0
SSON53G_RS26035	SSON53G_RS26035	4953631	4953867	1	237	DUF1435 domain-containing protein	15	0.00934579	2	0	47	0.0140187	3	0	36	0.0140187	3	0	63	0.0140187	3	0	161	0
SSON53G_RS07510	SSON53G_RS07510	1446785	1447096	-1	312	hypothetical protein	33	0.0177936	5	0	44	0.0213523	6	0	32	0.0213523	6	0	53	0.024911	7	0	162	0
SSON53G_RS34435	SSON53G_RS34435	1750617	1750712	1	96	pseudogene	16	0.0344828	3	0	39	0.0344828	3	0	50	0.0344828	3	0	57	0.0344828	3	0	162	0
SSON53G_RS06265	hlyE	1234305	1235216	-1	912	hemolysin HlyE	3	0.00243605	2	0	59	0.00609013	5	0	35	0.00365408	3	0	66	0.00609013	5	0	163	0
SSON53G_RS16285	SSON53G_RS16285	3066400	3066475	-1	76		45	0.0289855	2	0	40	0.0289855	2	0	25	0.0289855	2	0	53	0.0289855	2	0	163	0
SSON53G_RS19150	rbfA	3622852	3623253	-1	402	30S ribosome-binding factor RbfA	44	0.00552486	2	0	51	0.00828729	3	0	26	0.00552486	2	0	42	0.0110497	4	0	163	0
SSON53G_RS24210	SSON53G_RS24210	4604939	4605346	-1	408	mannose/fructose/sorbose PTS transporter subunit IIA	56	0.00815217	3	0	40	0.00815217	3	0	30	0.00815217	3	0	37	0.00815217	3	0	163	0
SSON53G_RS24605	SSON53G_RS24605	4686487	4686762	-1	276	YtcA family lipoprotein	47	0.0200803	5	0	39	0.0200803	5	0	26	0.0160643	4	0	51	0.0200803	5	0	163	0
SSON53G_RS08300	SSON53G_RS08300	1579205	1579408	-1	204	hypothetical protein	35	0.0108696	2	0	50	0.0108696	2	0	35	0.0108696	2	0	45	0.0163043	3	0	165	0
SSON53G_RS13145	yojO	2469085	2469249	1	165	protein YojO	16	0.0134228	2	0	54	0.0134228	2	0	38	0.0134228	2	0	57	0.00671141	1	0	165	0
SSON53G_RS14495	crr	2735731	2736240	1	510	PTS glucose transporter subunit IIA	134	0.0152505	7	0	9	0.0108932	5	0	16	0.0087146	4	0	6	0.00653595	3	0	165	0
SSON53G_RS25130	hfq	4783275	4783583	1	309	RNA chaperone Hfq	102	0.0322581	9	0	15	0.0143369	4	0	21	0.0250896	7	0	27	0.0143369	4	0	165	0
SSON53G_RS01925	psiF	395088	395408	1	321	phosphate starvation-inducible protein PsiF	36	0.0103806	3	0	45	0.0242215	7	0	30	0.0242215	7	0	55	0.0242215	7	0	166	0
SSON53G_RS25880	SSON53G_RS25880	4923303	4923506	-1	204	YbdD/YjiX family protein	18	0.0163043	3	0	62	0.0217391	4	0	31	0.0217391	4	0	55	0.0271739	5	0	166	0
SSON53G_RS08480	SSON53G_RS08480	1607806	1608162	-1	357	YdiL family protein	63	0.00931677	3	0	35	0.015528	5	0	32	0.0124224	4	0	37	0.0186335	6	0	167	0
SSON53G_RS09260	SSON53G_RS09260	1753514	1754410	1	897	pseudogene	40	0.00371287	3	0	42	0.00371287	3	0	42	0.00371287	3	0	44	0.00371287	3	0	168	0
SSON53G_RS02135	xseB	435072	435314	-1	243	exodeoxyribonuclease VII small subunit	69	0.00913242	2	0	35	0.00456621	1	0	21	0.00913242	2	0	44	0.00913242	2	0	169	0
SSON53G_RS07820	SSON53G_RS07820	1497175	1497447	1	273	pseudogene	19	0.00813008	2	0	61	0.00813008	2	0	32	0.00813008	2	0	57	0.00813008	2	0	169	0
SSON53G_RS22505	rrf	4273329	4273444	1	116		1	0.00952381	1	0	41	0.161905	17	0	26	0.133333	14	0	101	0.2	21	0	169	0
SSON53G_RS06235	SSON53G_RS06235	1231417	1231785	1	369	YcgJ family protein	44	0.00900901	3	0	37	0.00600601	2	0	36	0.00600601	2	0	53	0.00600601	2	0	170	0
SSON53G_RS34425	SSON53G_RS34425	1715728	1715817	-1	90	pseudogene	66	0.037037	3	0	26	0.037037	3	0	41	0.037037	3	0	37	0.037037	3	0	170	0
SSON53G_RS05425	SSON53G_RS05425	1088056	1088283	-1	228	YccJ family protein	28	0.00970874	2	0	53	0.00970874	2	0	47	0.00970874	2	0	43	0.00970874	2	0	171	0
SSON53G_RS12885	psuG	2420848	2421786	-1	939	pseudouridine-5'-phosphate glycosidase	40	0.00591017	5	0	34	0.0070922	6	0	26	0.00591017	5	0	71	0.0070922	6	0	171	0
SSON53G_RS13055	SSON53G_RS13055	2455452	2455835	-1	384	pseudogene	34	0.0115607	4	0	40	0.0144509	5	0	36	0.0115607	4	0	61	0.0115607	4	0	171	0
SSON53G_RS15925	rrf	3004815	3004930	-1	116		5	0.0285714	3	0	39	0.161905	17	0	30	0.104762	11	0	97	0.190476	20	0	171	0
SSON53G_RS03435	kdpF	697617	697706	-1	90	K(+)-transporting ATPase subunit F	31	0.037037	3	0	48	0.0246914	2	0	35	0.0246914	2	0	58	0.0246914	2	0	172	0
SSON53G_RS03785	acrZ	764666	764815	1	150	multidrug efflux pump accessory protein AcrZ	33	0.0148148	2	0	50	0.0148148	2	0	34	0.0148148	2	0	55	0.0148148	2	0	172	0
SSON53G_RS10055	feaR	1920093	1920653	1	561	pseudogene	50	0.00792079	4	0	46	0.00792079	4	0	35	0.00792079	4	0	41	0.00792079	4	0	172	0
SSON53G_RS34510	SSON53G_RS34510	2211864	2212241	-1	378	hypothetical protein	89	0.00879765	3	0	25	0.00879765	3	0	23	0.0146628	5	0	36	0.00879765	3	0	173	0
SSON53G_RS12785	mglC	2400218	2401228	-1	1011	galactose/methyl galactoside ABC transporter permease MglC	69	0.00879121	8	0	31	0.00769231	7	0	43	0.00769231	7	0	30	0.00879121	8	0	173	0
SSON53G_RS01440	rayT	297700	298197	1	498	REP-associated tyrosine transposase RayT	33	0.0111359	5	0	51	0.013363	6	0	41	0.013363	6	0	49	0.013363	6	0	174	0
SSON53G_RS15025	fdx	2851280	2851615	-1	336	ISC system 2Fe-2S type ferredoxin	75	0.029703	9	0	37	0.029703	9	0	26	0.0363036	11	0	36	0.029703	9	0	174	0
SSON53G_RS23410	SSON53G_RS23410	4444821	4445120	1	300	DUF5405 family protein	15	0.0148148	4	0	59	0.0185185	5	0	45	0.0148148	4	0	55	0.0148148	4	0	174	0
SSON53G_RS25010	sugE	4759519	4759836	1	318	quaternary ammonium compound efflux SMR transporter SugE	49	0.0174216	5	0	37	0.0174216	5	0	40	0.0209059	6	0	48	0.0174216	5	0	174	0
SSON53G_RS03690	SSON53G_RS03690	749100	749175	1	76		28	0.0724638	5	0	40	0.0434783	3	0	49	0.0434783	3	0	58	0.0434783	3	0	175	0
SSON53G_RS08180	SSON53G_RS08180	1561449	1561979	-1	531	phage tail protein I	99	0.00209205	1	0	30	0.00209205	1	0	19	0.00209205	1	0	27	0.00209205	1	0	175	0
SSON53G_RS34695	SSON53G_RS34695	4185071	4185178	1	108	type I toxin-antitoxin system toxin Ldr family protein	42	0.0714286	7	0	45	0.0918367	9	0	40	0.0714286	7	0	48	0.0918367	9	0	175	0
SSON53G_RS17110	mazE	3213512	3213760	-1	249	type II toxin-antitoxin system antitoxin MazE	41	0.0177778	4	0	45	0.0133333	3	0	41	0.0133333	3	0	49	0.0133333	3	0	176	0
SSON53G_RS05295	cbdX	1060556	1060648	1	93	cytochrome bd-II oxidase subunit CbdX	33	0.047619	4	0	41	0.0595238	5	0	45	0.047619	4	0	58	0.047619	4	0	177	0
SSON53G_RS23060	rrf	4377958	4378073	1	116		2	0.0190476	2	0	36	0.114286	12	0	36	0.104762	11	0	103	0.190476	20	0	177	0
SSON53G_RS03080	lipA	627300	628265	-1	966	lipoyl synthase	117	0.0114943	10	0	17	0.00804598	7	0	18	0.0091954	8	0	26	0.00689655	6	0	178	0
SSON53G_RS06185	ymgC	1225656	1225905	1	250	pseudogene	17	0.0177778	4	0	51	0.0177778	4	0	44	0.0133333	3	0	66	0.0133333	3	0	178	0
SSON53G_RS33620	SSON53G_RS33620	3586985	3587828	1	844	pseudogene	29	0.00657895	5	0	53	0.00657895	5	0	42	0.00657895	5	0	54	0.00921053	7	0	178	0
SSON53G_RS01155	rrf	241306	241421	1	116		3	0.0285714	3	0	39	0.161905	17	0	27	0.133333	14	0	110	0.2	21	0	179	0
SSON53G_RS06295	dsbB	1238782	1239312	-1	531	disulfide bond formation protein DsbB	39	0.0104603	5	0	43	0.0104603	5	0	47	0.0125523	6	0	50	0.0104603	5	0	179	0
SSON53G_RS08410	SSON53G_RS08410	1595086	1595451	-1	366	pseudogene	23	0.00909091	3	0	47	0.00909091	3	0	45	0.00909091	3	0	64	0.00909091	3	0	179	0
SSON53G_RS17470	SSON53G_RS17470	3294632	3295141	1	510	pseudogene	13	0.00653595	3	0	57	0.0130719	6	0	53	0.0108932	5	0	56	0.0108932	5	0	179	0
SSON53G_RS23390	SSON53G_RS23390	4443161	4443454	-1	294	helix-turn-helix domain-containing protein	88	0.00754717	2	0	50	0.00754717	2	0	14	0.00754717	2	0	27	0.00754717	2	0	179	0
SSON53G_RS24125	rrf	4586704	4586819	1	116		5	0.0380952	4	0	42	0.161905	17	0	32	0.152381	16	0	100	0.209524	22	0	179	0
SSON53G_RS08540	sufE	1620264	1620680	1	417	cysteine desulfuration protein SufE	10	0.0106383	4	0	61	0.0106383	4	0	42	0.0106383	4	0	67	0.0106383	4	0	180	0
SSON53G_RS09490	ddpX	1809420	1810001	1	582	D-alanyl-D-alanine dipeptidase	70	0.00572519	3	0	41	0.00572519	3	0	22	0.00572519	3	0	48	0.00572519	3	0	181	0
SSON53G_RS16600	recA	3117146	3118207	-1	1062	recombinase RecA	65	0.0125523	12	0	43	0.0177824	17	0	36	0.0156904	15	0	37	0.0135983	13	0	181	0
SSON53G_RS22170	bcsR	4191156	4191344	1	189	cellulose biosynthesis protein BcsR	58	0.0175439	3	0	49	0.0175439	3	0	26	0.0175439	3	0	48	0.0233918	4	0	181	0
SSON53G_RS22810	SSON53G_RS22810	4330593	4331033	-1	441	pseudogene	26	0.0100756	4	0	58	0.0125945	5	0	41	0.0125945	5	0	56	0.0125945	5	0	181	0
SSON53G_RS08785	nth	1668770	1669405	-1	636	endonuclease III	55	0.0034904	2	0	41	0.0034904	2	0	42	0.0034904	2	0	44	0.0052356	3	0	182	0
SSON53G_RS14050	SSON53G_RS14050	2658862	2659095	1	234	YlcI/YnfO family protein	29	0.0189573	4	0	52	0.014218	3	0	39	0.014218	3	0	62	0.0189573	4	0	182	0
SSON53G_RS01225	SSON53G_RS01225	251436	252375	-1	940	pseudogene	47	0.0070922	6	0	37	0.0106383	9	0	23	0.00827423	7	0	76	0.0106383	9	0	183	0
SSON53G_RS03695	SSON53G_RS03695	749209	749284	1	76		31	0.057971	4	0	59	0.057971	4	0	30	0.057971	4	0	63	0.0724638	5	0	183	0
SSON53G_RS09185	SSON53G_RS09185	1745094	1745519	-1	426	toxin YdaT family protein	28	0.00520833	2	0	54	0.0078125	3	0	40	0.0078125	3	0	61	0.0078125	3	0	183	0
SSON53G_RS18760	higB	3546025	3546339	-1	315	type II toxin-antitoxin system toxin HigB	26	0.0176056	5	0	47	0.0211268	6	0	44	0.0211268	6	0	66	0.0211268	6	0	183	0
SSON53G_RS21030	SSON53G_RS21030	3977769	3978152	1	384	pseudogene	30	0.00867052	3	0	49	0.0115607	4	0	40	0.0144509	5	0	64	0.0115607	4	0	183	0
SSON53G_RS01710	yahL	353594	354409	1	816	protein YahL	70	0.00952381	7	0	43	0.0122449	9	0	28	0.00952381	7	0	43	0.0108844	8	0	184	0
SSON53G_RS10790	sapB	2033429	2034394	1	966	putrescine export ABC transporter permease SapB	62	0.0045977	4	0	40	0.00689655	6	0	43	0.0045977	4	0	39	0.00574713	5	0	184	0
SSON53G_RS33605	SSON53G_RS33605	3502097	3502156	1	60	type I toxin-antitoxin system Ibs family toxin	23	0.037037	2	0	56	0.037037	2	0	33	0.037037	2	0	73	0.037037	2	0	185	0
SSON53G_RS23940	birA	4547685	4548650	1	966	bifunctional biotin--[acetyl-CoA-carboxylase] ligase/biotin operon repressor BirA	54	0.0045977	4	0	44	0.00344828	3	0	38	0.0045977	4	0	49	0.00344828	3	0	185	0
SSON53G_RS02820	hokE	573658	573810	1	153	type I toxin-antitoxin system toxin HokE	89	0.0289855	4	0	30	0.0217391	3	0	23	0.0217391	3	0	44	0.0217391	3	0	186	0
SSON53G_RS31960	SSON53G_RS31960	1743205	1743951	-1	747	ATP-binding protein	56	0.00594354	4	0	47	0.00594354	4	0	26	0.00594354	4	0	57	0.00594354	4	0	186	0
SSON53G_RS11215	SSON53G_RS11215	2105626	2105886	-1	261	hypothetical protein	25	0.012766	3	0	42	0.012766	3	0	52	0.012766	3	0	67	0.012766	3	0	186	0
SSON53G_RS12420	yegR	2330278	2330595	-1	318	protein YegR	25	0.0139373	4	0	53	0.0139373	4	0	35	0.0139373	4	0	73	0.0139373	4	0	186	0
SSON53G_RS17620	SSON53G_RS17620	3327595	3327909	1	315	amidohydrolase family protein	79	0.0140845	4	0	33	0.00704225	2	0	33	0.00704225	2	0	41	0.00704225	2	0	186	0
SSON53G_RS23050	SSON53G_RS23050	4374701	4374776	1	76		33	0.115942	8	0	45	0.101449	7	0	40	0.115942	8	0	68	0.130435	9	0	186	0
SSON53G_RS24525	SSON53G_RS24525	4670110	4670292	-1	183	pseudogene	64	0.0242424	4	0	48	0.0121212	2	0	27	0.0121212	2	0	47	0.0121212	2	0	186	0
SSON53G_RS25150	SSON53G_RS25150	4787374	4787571	1	198	DUF2065 domain-containing protein	43	0.027933	5	0	45	0.027933	5	0	44	0.027933	5	0	54	0.0223464	4	0	186	0
SSON53G_RS34970	SSON53G_RS34970	573421	573689	-1	269	pseudogene	34	0.00823045	2	0	52	0.0123457	3	0	38	0.00823045	2	0	63	0.0123457	3	0	187	0
SSON53G_RS09180	SSON53G_RS09180	1743958	1745022	-1	1065	hypothetical protein	26	0.00312826	3	0	57	0.00417101	4	0	35	0.00312826	3	0	69	0.00312826	3	0	187	0
SSON53G_RS11705	fliE	2188581	2188895	-1	315	flagellar hook-basal body complex protein FliE	56	0.00704225	2	0	42	0.00352113	1	0	44	0.00352113	1	0	45	0.00352113	1	0	187	0
SSON53G_RS17745	ubiH	3351807	3352985	-1	1179	2-octaprenyl-6-methoxyphenyl hydroxylase	132	0.0112994	12	0	15	0.00564972	6	0	31	0.0131827	14	0	9	0.00564972	6	0	187	0
SSON53G_RS35200	SSON53G_RS35200	4030583	4030666	1	84	pseudogene	37	0.0394737	3	0	60	0.0394737	3	0	45	0.0394737	3	0	45	0.0394737	3	0	187	0
SSON53G_RS21810	gpsA	4118722	4119741	1	1020	NAD(P)H-dependent glycerol-3-phosphate dehydrogenase	104	0.00108932	1	0	29	0.00108932	1	0	19	0.00108932	1	0	35	0.00108932	1	0	187	0
SSON53G_RS03555	sdhC	723395	723799	1	405	succinate dehydrogenase cytochrome b556 subunit	51	0.0136986	5	0	47	0.0136986	5	0	40	0.0136986	5	0	50	0.0136986	5	0	188	0
SSON53G_RS04520	ybjH	895514	895798	-1	285	protein YbjH	27	0.0155642	4	0	61	0.0194553	5	0	41	0.0155642	4	0	59	0.0194553	5	0	188	0
SSON53G_RS11300	SSON53G_RS11300	2113728	2114267	1	540	septation protein A	22	0.00823045	4	0	59	0.0102881	5	0	36	0.0102881	5	0	71	0.0144033	7	0	188	0
SSON53G_RS16825	SSON53G_RS16825	3159730	3160326	1	597	pseudogene	82	0.00929368	5	0	37	0.00929368	5	0	26	0.00929368	5	0	43	0.0111524	6	0	188	0
SSON53G_RS07840	SSON53G_RS07840	1498947	1499303	1	357	pseudogene	58	0.015528	5	0	44	0.0124224	4	0	40	0.0124224	4	0	47	0.0124224	4	0	189	0
SSON53G_RS12180	yoeB	2271944	2272198	-1	255	type II toxin-antitoxin system mRNA interferase toxin YoeB	28	0.00869565	2	0	51	0.0130435	3	0	54	0.0130435	3	0	56	0.0130435	3	0	189	0
SSON53G_RS12600	SSON53G_RS12600	2365714	2366184	-1	471	DUF1456 family protein	20	0.00707547	3	0	61	0.00707547	3	0	46	0.00707547	3	0	62	0.00707547	3	0	189	0
SSON53G_RS17275	SSON53G_RS17275	3249805	3249881	1	77		36	0.0571429	4	0	38	0.0714286	5	0	31	0.0428571	3	0	84	0.0571429	4	0	189	0
SSON53G_RS23420	SSON53G_RS23420	4445344	4445619	1	276	DUF5405 family protein	48	0.0160643	4	0	46	0.0160643	4	0	38	0.0200803	5	0	57	0.0200803	5	0	189	0
SSON53G_RS25575	SSON53G_RS25575	4866394	4867590	1	1197	YjgN family protein	40	0.00742115	8	0	54	0.0120594	13	0	23	0.0102041	11	0	72	0.0102041	11	0	189	0
SSON53G_RS29005	SSON53G_RS29005	1703145	1703813	-1	669	pseudogene	43	0.0116086	7	0	56	0.00995025	6	0	36	0.00995025	6	0	55	0.00829187	5	0	190	0
SSON53G_RS18900	SSON53G_RS18900	3571761	3572462	1	702	pirin family protein	71	0.00632911	4	0	44	0.00949367	6	0	21	0.00791139	5	0	54	0.00791139	5	0	190	0
SSON53G_RS23700	rpmE	4496525	4496737	1	213	50S ribosomal protein L31	95	0.0416667	8	0	44	0.03125	6	0	23	0.0260417	5	0	28	0.0416667	8	0	190	0
SSON53G_RS02520	cueR	514111	514518	1	408	Cu(I)-responsive transcriptional regulator	32	0.00815217	3	0	53	0.0108696	4	0	47	0.0108696	4	0	59	0.0108696	4	0	191	0
SSON53G_RS06470	SSON53G_RS06470	1268951	1269190	1	240	YecH family metal-binding protein	8	0.00925926	2	0	67	0.00925926	2	0	58	0.00925926	2	0	58	0.00925926	2	0	191	0
SSON53G_RS10775	SSON53G_RS10775	2031231	2031476	1	246	YmjA family protein	66	0.0135135	3	0	31	0.0135135	3	0	39	0.00900901	2	0	55	0.0135135	3	0	191	0
SSON53G_RS01740	SSON53G_RS01740	357776	358045	-1	270	pseudogene	27	0.00823045	2	0	60	0.00823045	2	0	40	0.00823045	2	0	65	0.00823045	2	0	192	0
SSON53G_RS02830	entD	574435	575055	-1	621	enterobactin synthase subunit EntD	83	0.00715564	4	0	40	0.00715564	4	0	26	0.00894454	5	0	43	0.00536673	3	0	192	0
SSON53G_RS09350	mdtI	1770205	1770534	-1	330	multidrug/spermidine efflux SMR transporter subunit MdtI	82	0.010101	3	0	40	0.010101	3	0	28	0.010101	3	0	43	0.010101	3	0	193	0
SSON53G_RS14330	ypdB	2705623	2706357	1	735	two-component system response regulator YpdB	42	0.0060423	4	0	48	0.00755287	5	0	39	0.00755287	5	0	64	0.00755287	5	0	193	0
SSON53G_RS10090	hslJ	1926795	1927217	1	423	heat shock protein HslJ	31	0.00787402	3	0	49	0.00787402	3	0	48	0.00787402	3	0	66	0.0104987	4	0	194	0
SSON53G_RS12190	hisG	2272925	2273824	1	900	ATP phosphoribosyltransferase	147	0.0135802	11	0	13	0.00864198	7	0	15	0.00864198	7	0	19	0.00617284	5	0	194	0
SSON53G_RS34105	SSON53G_RS34105	3446751	3447014	1	264	hypothetical protein	10	0.00840336	2	0	58	0.00840336	2	0	49	0.00840336	2	0	77	0.00840336	2	0	194	0
SSON53G_RS25795	fimF	4909763	4910293	1	531	type 1 fimbria minor subunit FimF	50	0.0146444	7	0	54	0.0104603	5	0	41	0.0125523	6	0	49	0.0125523	6	0	194	0
SSON53G_RS22070	SSON53G_RS22070	4175498	4175574	1	77		62	0.0428571	3	0	52	0.0714286	5	0	41	0.0714286	5	0	40	0.0571429	4	0	195	0
SSON53G_RS22850	SSON53G_RS22850	4336033	4336266	-1	234	pseudogene	35	0.028436	6	0	50	0.0331754	7	0	46	0.0331754	7	0	64	0.0331754	7	0	195	0
SSON53G_RS05490	SSON53G_RS05490	1096212	1096700	-1	489	pseudogene	60	0.00226757	1	0	55	0.00453515	2	0	28	0.00226757	1	0	53	0.00453515	2	0	196	0
SSON53G_RS07850	SSON53G_RS07850	1500686	1501339	-1	654	ATP-binding cassette domain-containing protein	46	0.00679117	4	0	50	0.00679117	4	0	43	0.00679117	4	0	57	0.00679117	4	0	196	0
SSON53G_RS10220	SSON53G_RS10220	1946607	1946682	-1	76		47	0.0289855	2	0	46	0.0289855	2	0	47	0.0434783	3	0	56	0.0289855	2	0	196	0
SSON53G_RS10800	sapD	2035271	2036263	1	993	peptide ABC transporter ATP-binding protein SapD	73	0.00894855	8	0	34	0.00782998	7	0	44	0.0111857	10	0	46	0.00894855	8	0	197	0
SSON53G_RS12900	fruK	2424881	2425819	-1	939	1-phosphofructokinase	74	0.0035461	3	0	37	0.00472813	4	0	39	0.00591017	5	0	48	0.0035461	3	0	198	0
SSON53G_RS19720	rrf	3731174	3731289	-1	116		6	0.047619	5	0	49	0.161905	17	0	33	0.114286	12	0	110	0.190476	20	0	198	0
SSON53G_RS03560	sdhD	723793	724140	1	348	succinate dehydrogenase membrane anchor subunit	92	0.00955414	3	0	33	0.00955414	3	0	31	0.00955414	3	0	43	0.00955414	3	0	199	0
SSON53G_RS10280	SSON53G_RS10280	1951302	1951667	-1	366	HNH endonuclease	69	0.0030303	1	0	47	0.0030303	1	0	42	0.00606061	2	0	41	0.00606061	2	0	199	0
SSON53G_RS11500	chaB	2156416	2156646	-1	231	putative cation transport regulator ChaB	43	0.0144231	3	0	56	0.0144231	3	0	40	0.0144231	3	0	61	0.0144231	3	0	200	0
SSON53G_RS17255	csdE	3247012	3247455	1	444	cysteine desulfurase sulfur acceptor subunit CsdE	59	0.01	4	0	43	0.0125	5	0	24	0.0125	5	0	74	0.0125	5	0	200	0
SSON53G_RS30525	SSON53G_RS30525	4157226	4157399	1	174	pseudogene	36	0.0318471	5	0	63	0.0382166	6	0	49	0.0318471	5	0	52	0.0318471	5	0	200	0
SSON53G_RS19240	cgtA	3642791	3643963	-1	1173	Obg family GTPase CgtA	51	0.00189394	2	0	47	0.00189394	2	0	30	0.00189394	2	0	73	0.00189394	2	0	201	0
SSON53G_RS28445	SSON53G_RS28445	767505	767594	-1	90	pseudogene	56	0.0123457	1	0	54	0.0123457	1	0	48	0.0123457	1	0	45	0.0123457	1	0	203	0
SSON53G_RS08810	rsxB	1674002	1674580	-1	579	electron transport complex subunit RsxB	34	0.00383142	2	0	47	0.00574713	3	0	63	0.00574713	3	0	59	0.00574713	3	0	203	0
SSON53G_RS14130	SSON53G_RS14130	2667476	2667646	-1	171	NinE family protein	85	0.0324675	5	0	38	0.025974	4	0	29	0.0194805	3	0	51	0.025974	4	0	203	0
SSON53G_RS30095	SSON53G_RS30095	3427797	3427967	1	171	pseudogene	29	0.0649351	10	0	57	0.0974026	15	0	58	0.116883	18	0	59	0.103896	16	0	203	0
SSON53G_RS01010	skp	211639	212124	1	486	molecular chaperone Skp	75	0.0228311	10	0	38	0.0182648	8	0	41	0.0114155	5	0	50	0.0205479	9	0	204	0
SSON53G_RS03345	chiQ	679495	679821	1	327	ChiQ/YbfN family lipoprotein	48	0.0135593	4	0	47	0.0135593	4	0	37	0.0135593	4	0	72	0.0135593	4	0	204	0
SSON53G_RS04485	bssR	888822	889205	1	384	biofilm formation regulator BssR	100	0.00867052	3	0	31	0.00867052	3	0	28	0.00867052	3	0	45	0.00867052	3	0	204	0
SSON53G_RS05640	ymdB	1121625	1122158	1	534	O-acetyl-ADP-ribose deacetylase	68	0.00623701	3	0	49	0.00623701	3	0	34	0.00623701	3	0	53	0.00623701	3	0	204	0
SSON53G_RS06855	SSON53G_RS06855	1331856	1332422	-1	567	hydrolase	48	0.00587084	3	0	48	0.00782779	4	0	37	0.00587084	3	0	71	0.00782779	4	0	204	0
SSON53G_RS12210	hisH	2277268	2277858	1	591	imidazole glycerol phosphate synthase subunit HisH	166	0.0093985	5	0	9	0.0075188	4	0	16	0.0075188	4	0	13	0.0112782	6	0	204	0
SSON53G_RS19780	def	3741202	3741711	1	510	peptide deformylase	24	0.00653595	3	0	68	0.0043573	2	0	44	0.00217865	1	0	68	0.0043573	2	0	204	0
SSON53G_RS23930	rrf	4546410	4546525	1	116		8	0.047619	5	0	45	0.133333	14	0	26	0.104762	11	0	125	0.2	21	0	204	0
SSON53G_RS07035	yobA	1366178	1366552	1	375	CopC domain-containing protein YobA	70	0.00887574	3	0	45	0.00887574	3	0	31	0.00887574	3	0	60	0.00887574	3	0	206	0
SSON53G_RS07785	SSON53G_RS07785	1489857	1490408	1	552	NAD(P)H nitroreductase	65	0.0100604	5	0	48	0.0100604	5	0	36	0.00804829	4	0	57	0.00603622	3	0	206	0
SSON53G_RS10595	SSON53G_RS10595	1995415	1995879	1	465	pseudogene	65	0.00477327	2	0	52	0.0071599	3	0	44	0.0071599	3	0	45	0.0071599	3	0	206	0
SSON53G_RS22960	ubiE	4356486	4357241	1	756	bifunctional demethylmenaquinone methyltransferase/2-methoxy-6-polyprenyl-1	107	0.0190896	13	0	41	0.0117474	8	0	30	0.0176211	12	0	28	0.0117474	8	0	206	0
SSON53G_RS06345	SSON53G_RS06345	1251011	1251232	1	222	GlsB/YeaQ/YmgE family stress response membrane protein	58	0.015	3	0	58	0.015	3	0	38	0.015	3	0	53	0.015	3	0	207	0
SSON53G_RS08515	sufA	1615168	1615536	1	369	Fe-S cluster assembly scaffold SufA	58	0.012012	4	0	43	0.012012	4	0	33	0.00900901	3	0	73	0.012012	4	0	207	0
SSON53G_RS12330	dcd	2304189	2304770	-1	582	dCTP deaminase	167	0.028626	15	0	9	0.00763359	4	0	20	0.0114504	6	0	11	0.0114504	6	0	207	0
SSON53G_RS00885	hemL	183981	185261	-1	1281	glutamate-1-semialdehyde 2	111	0.0173461	20	0	24	0.0112749	13	0	50	0.0147441	17	0	23	0.00954033	11	0	208	0
SSON53G_RS03675	SSON53G_RS03675	748574	748649	1	76		43	0.0724638	5	0	60	0.0724638	5	0	37	0.057971	4	0	68	0.0724638	5	0	208	0
SSON53G_RS08430	SSON53G_RS08430	1597856	1599145	-1	1290	pseudogene	41	0.00258398	3	0	63	0.00344531	4	0	50	0.00344531	4	0	54	0.00344531	4	0	208	0
SSON53G_RS08680	rnt	1650496	1651143	-1	648	ribonuclease T	65	0.010274	6	0	41	0.0119863	7	0	29	0.0119863	7	0	73	0.015411	9	0	208	0
SSON53G_RS25800	SSON53G_RS25800	4910366	4910809	1	444	fimbrial protein	94	0.01	4	0	33	0.01	4	0	25	0.0075	3	0	56	0.01	4	0	208	0
SSON53G_RS05635	ymdA	1121219	1121530	1	312	protein YmdA	56	0.0106762	3	0	67	0.0142349	4	0	30	0.0106762	3	0	56	0.0142349	4	0	209	0
SSON53G_RS07075	SSON53G_RS07075	1371723	1371905	-1	183	pseudogene	81	0.0181818	3	0	45	0.0121212	2	0	44	0.0121212	2	0	39	0.0121212	2	0	209	0
SSON53G_RS12030	pduF	2245812	2246621	-1	810	propanediol diffusion facilitator PduF	59	0.00685871	5	0	55	0.00823045	6	0	38	0.00685871	5	0	57	0.00685871	5	0	209	0
SSON53G_RS10665	pgmB	2008405	2009064	-1	660	beta-phosphoglucomutase	58	0.003367	2	0	45	0.0016835	1	0	32	0.0016835	1	0	75	0.003367	2	0	210	0
SSON53G_RS24235	SSON53G_RS24235	4608422	4608694	-1	273	DUF3811 domain-containing protein	27	0.0162602	4	0	67	0.0162602	4	0	43	0.0121951	3	0	73	0.0203252	5	0	210	0
SSON53G_RS06765	SSON53G_RS06765	1320598	1320674	-1	77		59	0.0428571	3	0	59	0.0571429	4	0	20	0.0428571	3	0	73	0.0428571	3	0	211	0
SSON53G_RS35080	SSON53G_RS35080	717953	718297	-1	345	FimD/PapC C-terminal domain-containing protein	39	0.0128617	4	0	62	0.0128617	4	0	46	0.0128617	4	0	65	0.0128617	4	0	212	0
SSON53G_RS31530	SSON53G_RS31530	769512	770183	-1	672	phage integrase Arm DNA-binding domain-containing protein	13	0.00495868	3	0	70	0.00661157	4	0	35	0.00495868	3	0	94	0.00661157	4	0	212	0
SSON53G_RS09505	ddpC	1812586	1813482	1	897	D	80	0.00371287	3	0	40	0.00371287	3	0	39	0.00371287	3	0	53	0.00618812	5	0	212	0
SSON53G_RS35145	SSON53G_RS35145	1855039	1855122	-1	84	pseudogene	40	0.0394737	3	0	78	0.0394737	3	0	38	0.0394737	3	0	56	0.0526316	4	0	212	0
SSON53G_RS18130	SSON53G_RS18130	3419444	3419519	1	76		65	0.0434783	3	0	38	0.057971	4	0	40	0.057971	4	0	69	0.057971	4	0	212	0
SSON53G_RS34705	SSON53G_RS34705	4315176	4315313	-1	138	pseudogene	66	0.04	5	0	37	0.032	4	0	52	0.032	4	0	57	0.032	4	0	212	0
SSON53G_RS25490	pyrL	4854964	4855098	-1	135	pyr operon leader peptide	108	0.0245902	3	0	39	0.0245902	3	0	34	0.0245902	3	0	32	0.0163934	2	0	213	0
SSON53G_RS19715	SSON53G_RS19715	3731084	3731159	-1	76		18	0.0434783	3	0	59	0.057971	4	0	24	0.0434783	3	0	113	0.0434783	3	0	214	0
SSON53G_RS27870	SSON53G_RS27870	1318917	1319090	-1	174	DUF1737 domain-containing protein	45	0.044586	7	0	51	0.0382166	6	0	38	0.0382166	6	0	81	0.0509554	8	0	215	0
SSON53G_RS12075	SSON53G_RS12075	2253594	2254043	1	450	BMC domain-containing protein	79	0.00493827	2	0	44	0.00493827	2	0	40	0.00493827	2	0	52	0.00493827	2	0	215	0
SSON53G_RS12475	SSON53G_RS12475	2341127	2342131	1	1005	ADP-ribosylglycohydrolase family protein	101	0.00552486	5	0	38	0.00552486	5	0	27	0.00441989	4	0	49	0.00441989	4	0	215	0
SSON53G_RS05430	wrbA	1088304	1088900	-1	597	NAD(P)H:quinone oxidoreductase	56	0.00557621	3	0	57	0.00371747	2	0	51	0.00557621	3	0	52	0.00557621	3	0	216	0
SSON53G_RS05780	dinI	1147101	1147346	-1	246	DNA damage-inducible protein I	34	0.0135135	3	0	60	0.018018	4	0	46	0.0225225	5	0	76	0.018018	4	0	216	0
SSON53G_RS17900	cmtB	3380155	3380598	-1	444	PTS mannitol transporter subunit IIA	38	0.01	4	0	53	0.015	6	0	50	0.015	6	0	75	0.0175	7	0	216	0
SSON53G_RS03870	SSON53G_RS03870	775403	775627	-1	225	pseudogene	16	0.0492611	10	0	57	0.137931	28	0	54	0.128079	26	0	90	0.152709	31	0	217	0
SSON53G_RS09545	fdnI	1818897	1819550	-1	654	formate dehydrogenase-N subunit gamma	92	0.00509338	3	0	51	0.00509338	3	0	28	0.00509338	3	0	46	0.00509338	3	0	217	0
SSON53G_RS33700	SSON53G_RS33700	4950527	4950601	1	75	pseudogene	64	0.0294118	2	0	46	0.0294118	2	0	43	0.0294118	2	0	64	0.0294118	2	0	217	0
SSON53G_RS06780	SSON53G_RS06780	1321804	1322178	-1	375	RusA family crossover junction endodeoxyribonuclease	74	0.00887574	3	0	60	0.00887574	3	0	52	0.00887574	3	0	32	0.00887574	3	0	218	0
SSON53G_RS09440	SSON53G_RS09440	1791691	1792848	1	1158	anaerobic sulfatase maturase	24	0.00671141	7	0	61	0.00671141	7	0	58	0.00862895	9	0	75	0.00862895	9	0	218	0
SSON53G_RS09920	ydcK	1894098	1895078	1	981	YdcK family protein	56	0.00226501	2	0	52	0.00226501	2	0	46	0.0011325	1	0	64	0.00339751	3	0	218	0
SSON53G_RS01145	SSON53G_RS01145	238049	238124	1	76		37	0.0869565	6	0	56	0.144928	10	0	65	0.115942	8	0	61	0.115942	8	0	219	0
SSON53G_RS10425	SSON53G_RS10425	1968419	1969168	1	750	pseudogene	40	0.00740741	5	0	73	0.00888889	6	0	37	0.00740741	5	0	69	0.00888889	6	0	219	0
SSON53G_RS26045	SSON53G_RS26045	4954027	4954113	-1	87		55	0.0632911	5	0	57	0.0632911	5	0	54	0.0506329	4	0	53	0.0632911	5	0	219	0
SSON53G_RS35115	SSON53G_RS35115	1313709	1314083	1	375	hypothetical protein	43	0.0147929	5	0	55	0.0147929	5	0	55	0.0147929	5	0	67	0.0118343	4	0	220	0
SSON53G_RS21800	grxC	4117941	4118192	1	252	glutaredoxin 3	48	0.0264317	6	0	65	0.0220264	5	0	41	0.0220264	5	0	66	0.0220264	5	0	220	0
SSON53G_RS34715	ysgD	4332957	4333013	1	57	protein YsgD	114	0.0769231	4	0	41	0.0769231	4	0	27	0.0769231	4	0	38	0.0769231	4	0	220	0
SSON53G_RS25840	SSON53G_RS25840	4917432	4918262	-1	831	YjfZ/YjiC family protein	29	0.0106952	8	0	65	0.00935829	7	0	53	0.0106952	8	0	74	0.00802139	6	0	221	0
SSON53G_RS01970	ppnP	400568	400852	1	285	pyrimidine/purine nucleoside phosphorylase	77	0.0155642	4	0	48	0.0155642	4	0	39	0.0194553	5	0	58	0.0155642	4	0	222	0
SSON53G_RS04610	artJ	910388	911119	-1	732	arginine ABC transporter substrate-binding protein ArtJ	21	0.00455235	3	0	57	0.00455235	3	0	62	0.00455235	3	0	82	0.0060698	4	0	222	0
SSON53G_RS12200	hisC	2275131	2276201	1	1071	histidinol-phosphate transaminase	168	0.00726141	7	0	13	0.00518672	5	0	23	0.00726141	7	0	18	0.00829876	8	0	222	0
SSON53G_RS04900	cmk	976821	977504	1	684	(d)CMP kinase	114	0.0146104	9	0	39	0.00811688	5	0	30	0.00974026	6	0	40	0.00811688	5	0	223	0
SSON53G_RS13385	ais	2530734	2531336	-1	603	lipopolysaccharide core heptose(II)-phosphate phosphatase Ais	58	0.0128913	7	0	58	0.014733	8	0	49	0.014733	8	0	58	0.0184162	10	0	223	0
SSON53G_RS22840	SSON53G_RS22840	4334645	4335264	-1	620	pseudogene	34	0.016129	9	0	69	0.016129	9	0	43	0.016129	9	0	77	0.0197133	11	0	223	0
SSON53G_RS06175	bluF	1223629	1224824	-1	1196	pseudogene	51	0.00742804	8	0	80	0.00649954	7	0	39	0.00742804	8	0	54	0.00835655	9	0	224	0
SSON53G_RS11120	SSON53G_RS11120	2092296	2093048	-1	753	phage tail protein	99	0.00442478	3	0	48	0.00442478	3	0	26	0.00442478	3	0	51	0.00442478	3	0	224	0
SSON53G_RS21345	SSON53G_RS21345	4032370	4032822	1	453	DUF1198 domain-containing protein	91	0.00735294	3	0	44	0.00980392	4	0	35	0.00735294	3	0	55	0.00735294	3	0	225	0
SSON53G_RS12725	SSON53G_RS12725	2389391	2389969	1	579	DedA family protein	37	0.00766284	4	0	65	0.00766284	4	0	50	0.00766284	4	0	74	0.00766284	4	0	226	0
SSON53G_RS03680	SSON53G_RS03680	748799	748874	1	76		100	0.0724638	5	0	45	0.057971	4	0	38	0.057971	4	0	44	0.057971	4	0	227	0
SSON53G_RS07630	SSON53G_RS07630	1467434	1467991	1	558	hypothetical protein	25	0.00397614	2	0	86	0.00397614	2	0	31	0.00397614	2	0	85	0.00397614	2	0	227	0
SSON53G_RS13415	arnE	2538273	2538608	1	336	4-amino-4-deoxy-L-arabinose-phosphoundecaprenol flippase subunit ArnE	105	0.00990099	3	0	41	0.00990099	3	0	24	0.00990099	3	0	57	0.00990099	3	0	227	0
SSON53G_RS19550	mreC	3704861	3705964	-1	1104	rod shape-determining protein MreC	167	0.00402414	4	0	14	0.00301811	3	0	19	0.00301811	3	0	27	0.00301811	3	0	227	0
SSON53G_RS02845	ybdZ	578918	579136	1	219	enterobactin biosynthesis protein YbdZ	87	0.010101	2	0	47	0.0151515	3	0	42	0.020202	4	0	52	0.0151515	3	0	228	0
SSON53G_RS35195	SSON53G_RS35195	3880279	3880473	-1	195	pseudogene	62	0.0340909	6	0	64	0.0284091	5	0	48	0.0284091	5	0	54	0.0284091	5	0	228	0
SSON53G_RS24630	phnO	4690831	4691265	-1	435	aminoalkylphosphonate N-acetyltransferase	88	0.00765306	3	0	58	0.0102041	4	0	32	0.00765306	3	0	50	0.00765306	3	0	228	0
SSON53G_RS19730	SSON53G_RS19730	3734471	3734546	-1	76		23	0.0869565	6	0	77	0.130435	9	0	52	0.115942	8	0	77	0.130435	9	0	229	0
SSON53G_RS06875	ruvC	1335878	1336399	1	522	crossover junction endodeoxyribonuclease RuvC	186	0.0148936	7	0	9	0.00851064	4	0	22	0.012766	6	0	13	0.0106383	5	0	230	0
SSON53G_RS07430	yeaK	1431200	1431703	-1	504	mischarged aminoacyl-tRNA deacylase	60	0.00220264	1	0	59	0.00220264	1	0	45	0.00220264	1	0	66	0.00220264	1	0	230	0
SSON53G_RS08930	SSON53G_RS08930	1698319	1698480	-1	162	pseudogene	54	0.0136986	2	0	63	0.0136986	2	0	58	0.0136986	2	0	55	0.0136986	2	0	230	0
SSON53G_RS14530	cysT	2742054	2742887	-1	834	sulfate/thiosulfate ABC transporter permease CysT	93	0.0173103	13	0	59	0.0186418	14	0	39	0.0173103	13	0	39	0.0146471	11	0	230	0
SSON53G_RS20975	gadE	3962404	3962931	1	528	acid resistance transcriptional activator GadE	38	0.0189076	9	0	59	0.0252101	12	0	56	0.0273109	13	0	77	0.0273109	13	0	230	0
SSON53G_RS34685	SSON53G_RS34685	4155836	4155964	1	129	pseudogene	56	0.025641	3	0	62	0.042735	5	0	46	0.034188	4	0	66	0.034188	4	0	230	0
SSON53G_RS24340	SSON53G_RS24340	4629660	4630463	1	804	pseudogene	26	0.00828729	6	0	92	0.00828729	6	0	44	0.00828729	6	0	68	0.00828729	6	0	230	0
SSON53G_RS15180	qseG	2884073	2884786	-1	714	two-component system QseEF-associated lipoprotein QseG	40	0.00622084	4	0	67	0.00777605	5	0	52	0.00777605	5	0	72	0.00777605	5	0	231	0
SSON53G_RS01895	SSON53G_RS01895	390832	391140	-1	309	YaiY family protein	34	0.0107527	3	0	70	0.0179211	5	0	37	0.0143369	4	0	91	0.0143369	4	0	232	0
SSON53G_RS34540	SSON53G_RS34540	2659609	2659818	1	210	hypothetical protein	68	0.0529101	10	0	65	0.0529101	10	0	46	0.042328	8	0	53	0.042328	8	0	232	0
SSON53G_RS02500	SSON53G_RS02500	508437	508778	1	342	HigA family addiction module antitoxin	53	0.0162338	5	0	78	0.012987	4	0	39	0.012987	4	0	63	0.012987	4	0	233	0
SSON53G_RS03270	SSON53G_RS03270	665536	665612	-1	77		56	0.0428571	3	0	56	0.0428571	3	0	50	0.0428571	3	0	71	0.0428571	3	0	233	0
SSON53G_RS06685	SSON53G_RS06685	1311251	1311802	1	552	recombinase family protein	38	0.00804829	4	0	79	0.0100604	5	0	39	0.00804829	4	0	77	0.0100604	5	0	233	0
SSON53G_RS12630	SSON53G_RS12630	2371807	2372076	-1	270	tail fiber assembly protein	76	0.0205761	5	0	59	0.0205761	5	0	49	0.0205761	5	0	49	0.0205761	5	0	233	0
SSON53G_RS00570	yacG	118828	119025	-1	198	DNA gyrase inhibitor YacG	63	0.0223464	4	0	51	0.0223464	4	0	47	0.0223464	4	0	73	0.0223464	4	0	234	0
SSON53G_RS06985	kdgA	1358391	1359032	1	642	bifunctional 4-hydroxy-2-oxoglutarate aldolase/2-dehydro-3-deoxy-phosphogluconate aldolase	73	0.0138408	8	0	45	0.0138408	8	0	51	0.0138408	8	0	65	0.0155709	9	0	234	0
SSON53G_RS07305	SSON53G_RS07305	1409876	1410175	-1	300	DUF1889 family protein	19	0.0111111	3	0	65	0.0148148	4	0	42	0.0111111	3	0	108	0.0148148	4	0	234	0
SSON53G_RS23475	SSON53G_RS23475	4457562	4457765	1	204	tail protein X	170	0.0271739	5	0	18	0.0217391	4	0	11	0.0217391	4	0	35	0.0217391	4	0	234	0
SSON53G_RS33295	SSON53G_RS33295	391400	391612	1	213	DUF2754 domain-containing protein	42	0.03125	6	0	58	0.03125	6	0	56	0.03125	6	0	79	0.03125	6	0	235	0
SSON53G_RS09135	ydfZ	1735812	1736015	1	204	putative selenium delivery protein YdfZ	14	0.0163043	3	0	63	0.0163043	3	0	65	0.0163043	3	0	93	0.0163043	3	0	235	0
SSON53G_RS11800	SSON53G_RS11800	2204065	2204247	-1	183	YodC family protein	115	0.030303	5	0	49	0.0242424	4	0	28	0.030303	5	0	43	0.0242424	4	0	235	0
SSON53G_RS11630	yedD	2178045	2178458	-1	414	lipoprotein YedD	90	0.0080429	3	0	47	0.0080429	3	0	33	0.0080429	3	0	66	0.0080429	3	0	236	0
SSON53G_RS05350	cspG	1071577	1071789	1	213	cold shock protein CspG	14	0.015625	3	0	86	0.0104167	2	0	57	0.0104167	2	0	80	0.0104167	2	0	237	0
SSON53G_RS08585	phsC	1629205	1629990	1	786	thiosulfate reductase cytochrome B subunit	63	0.00847458	6	0	58	0.00847458	6	0	40	0.00847458	6	0	76	0.00847458	6	0	237	0
SSON53G_RS24560	nrfG	4676465	4677061	1	597	heme lyase NrfEFG subunit NrfG	123	0.0111524	6	0	38	0.00929368	5	0	28	0.00743494	4	0	48	0.0111524	6	0	237	0
SSON53G_RS05480	SSON53G_RS05480	1094832	1095443	-1	612	pseudogene	63	0.00907441	5	0	56	0.00725953	4	0	51	0.00725953	4	0	68	0.00907441	5	0	238	0
SSON53G_RS28680	SSON53G_RS28680	1140711	1140896	-1	186	pseudogene	33	0.0357143	6	0	54	0.0416667	7	0	66	0.0357143	6	0	85	0.0416667	7	0	238	0
SSON53G_RS08310	SSON53G_RS08310	1579605	1579847	-1	243	DUF4754 family protein	29	0.0228311	5	0	89	0.0228311	5	0	53	0.0182648	4	0	67	0.0228311	5	0	238	0
SSON53G_RS10500	SSON53G_RS10500	1981148	1982245	1	1098	pseudogene	31	0.00202224	2	0	75	0.00303337	3	0	61	0.00202224	2	0	71	0.00303337	3	0	238	0
SSON53G_RS01210	SSON53G_RS01210	249619	249695	1	77		61	0.0857143	6	0	65	0.0857143	6	0	47	0.0857143	6	0	66	0.0714286	5	0	239	0
SSON53G_RS27895	SSON53G_RS27895	2142047	2142178	1	132		9	0.0168067	2	0	86	0.0252101	3	0	32	0.0252101	3	0	112	0.0252101	3	0	239	0
SSON53G_RS24460	SSON53G_RS24460	4654694	4654974	-1	281	pseudogene	68	0.0118577	3	0	52	0.0118577	3	0	44	0.0118577	3	0	75	0.0118577	3	0	239	0
SSON53G_RS06445	SSON53G_RS06445	1266324	1266399	1	76		96	0.0434783	3	0	47	0.0434783	3	0	42	0.0289855	2	0	55	0.057971	4	0	240	0
SSON53G_RS14035	SSON53G_RS14035	2657928	2658473	-1	546	DNA-packaging protein	41	0.00609756	3	0	76	0.00609756	3	0	49	0.00609756	3	0	74	0.00609756	3	0	240	0
SSON53G_RS15825	SSON53G_RS15825	2987882	2988186	1	305	pseudogene	36	0.0581818	16	0	73	0.127273	35	0	52	0.105455	29	0	79	0.123636	34	0	240	0
SSON53G_RS10735	pspF	2021168	2022145	1	978	phage shock protein operon transcriptional activator	110	0.00567537	5	0	43	0.00567537	5	0	26	0.00567537	5	0	62	0.00567537	5	0	241	0
SSON53G_RS11995	SSON53G_RS11995	2240376	2240451	1	76		60	0.115942	8	0	59	0.115942	8	0	53	0.115942	8	0	69	0.115942	8	0	241	0
SSON53G_RS12085	pduM	2254675	2255166	1	492	microcompartment protein PduM	75	0.00451467	2	0	57	0.00451467	2	0	43	0.00451467	2	0	66	0.00451467	2	0	241	0
SSON53G_RS20475	SSON53G_RS20475	3863653	3863901	-1	249	pseudogene	62	0.0133333	3	0	60	0.0311111	7	0	41	0.0177778	4	0	78	0.0222222	5	0	241	0
SSON53G_RS09165	SSON53G_RS09165	1742020	1742442	-1	423	DUF977 family protein	68	0.0131234	5	0	70	0.0131234	5	0	49	0.0131234	5	0	55	0.0104987	4	0	242	0
SSON53G_RS10520	ogt	1983952	1984467	1	516	methylated-DNA--[protein]-cysteine S-methyltransferase	58	0.00430108	2	0	68	0.00430108	2	0	45	0.00430108	2	0	71	0.00430108	2	0	242	0
SSON53G_RS11935	SSON53G_RS11935	2228850	2229902	-1	1053	glycosyltransferase family 9 protein	68	0.00949367	9	0	58	0.00843882	8	0	37	0.00843882	8	0	79	0.0116034	11	0	242	0
SSON53G_RS15575	SSON53G_RS15575	2944758	2945018	1	261	hypothetical protein	52	0.012766	3	0	50	0.012766	3	0	69	0.00851064	2	0	71	0.012766	3	0	242	0
SSON53G_RS04195	SSON53G_RS04195	825684	826395	-1	712	pseudogene	57	0.00780031	5	0	59	0.00624025	4	0	40	0.00624025	4	0	87	0.00624025	4	0	243	0
SSON53G_RS34375	SSON53G_RS34375	1221625	1221669	-1	45	hypothetical protein	27	0.097561	4	0	70	0.0731707	3	0	52	0.0731707	3	0	95	0.097561	4	0	244	0
SSON53G_RS09550	fdnH	1819543	1820427	-1	885	formate dehydrogenase N subunit beta	97	0.00501882	4	0	54	0.00627353	5	0	33	0.00627353	5	0	60	0.00627353	5	0	244	0
SSON53G_RS13220	atoD	2490819	2491481	1	663	pseudogene	68	0.00670017	4	0	68	0.00670017	4	0	54	0.00670017	4	0	54	0.00837521	5	0	244	0
SSON53G_RS16915	cas2e	3175997	3176290	-1	294	type I-E CRISPR-associated endoribonuclease Cas2e	127	0.0188679	5	0	33	0.0150943	4	0	39	0.0188679	5	0	45	0.0150943	4	0	244	0
SSON53G_RS06120	phoP	1214350	1215021	-1	672	two-component system response regulator PhoP	52	0.00661157	4	0	56	0.00661157	4	0	62	0.00661157	4	0	75	0.00661157	4	0	245	0
SSON53G_RS15145	SSON53G_RS15145	2873668	2874651	-1	984	substrate-binding domain-containing protein	75	0.010158	9	0	61	0.00902935	8	0	37	0.00902935	8	0	72	0.00902935	8	0	245	0
SSON53G_RS03320	nagA	671251	672399	-1	1149	N-acetylglucosamine-6-phosphate deacetylase	159	0.0115942	12	0	24	0.00676329	7	0	30	0.00772947	8	0	33	0.0115942	12	0	246	0
SSON53G_RS06955	SSON53G_RS06955	1351154	1351996	1	843	Nif3-like dinuclear metal center hexameric protein	57	0.00527009	4	0	63	0.00395257	3	0	49	0.00527009	4	0	77	0.00395257	3	0	246	0
SSON53G_RS09610	narW	1836281	1836976	1	696	nitrate reductase molybdenum cofactor assembly chaperone	122	0.00637959	4	0	55	0.00478469	3	0	38	0.00478469	3	0	31	0.00478469	3	0	246	0
SSON53G_RS10610	mpaA	1997622	1998350	1	729	murein tripeptide amidase MpaA	47	0.00456621	3	0	63	0.00456621	3	0	66	0.00456621	3	0	70	0.00608828	4	0	246	0
SSON53G_RS11645	SSON53G_RS11645	2180187	2180858	1	672	SOS response-associated peptidase	109	0.00991736	6	0	55	0.00826446	5	0	34	0.00661157	4	0	48	0.00991736	6	0	246	0
SSON53G_RS13900	SSON53G_RS13900	2633135	2633877	-1	743	pseudogene	68	0.00747384	5	0	73	0.00896861	6	0	38	0.0104634	7	0	67	0.0104634	7	0	246	0
SSON53G_RS16765	hypC	3147921	3148193	1	273	hydrogenase 3 maturation protein HypC	98	0.0121951	3	0	53	0.0121951	3	0	44	0.0162602	4	0	51	0.0121951	3	0	246	0
SSON53G_RS02805	SSON53G_RS02805	571786	572034	-1	249	pseudogene	28	0.00888889	2	0	87	0.00888889	2	0	55	0.00888889	2	0	77	0.00888889	2	0	247	0
SSON53G_RS04845	SSON53G_RS04845	963084	963749	-1	666	pseudogene	65	0.00833333	5	0	50	0.00833333	5	0	49	0.00833333	5	0	83	0.00833333	5	0	247	0
SSON53G_RS08205	SSON53G_RS08205	1564425	1564892	-1	468	phage tail protein	71	0.007109	3	0	58	0.007109	3	0	62	0.007109	3	0	56	0.007109	3	0	247	0
SSON53G_RS11610	fliD	2175129	2175656	1	528	pseudogene	56	0.0105042	5	0	79	0.0147059	7	0	43	0.012605	6	0	69	0.012605	6	0	247	0
SSON53G_RS24325	malM	4626488	4627408	1	921	maltose operon protein MalM	96	0.00482509	4	0	49	0.00482509	4	0	38	0.00482509	4	0	64	0.00482509	4	0	247	0
SSON53G_RS24635	phnN	4691252	4691809	-1	558	ribose 1	25	0.00596421	3	0	91	0.00596421	3	0	66	0.00596421	3	0	65	0.00596421	3	0	247	0
SSON53G_RS33375	SSON53G_RS33375	1228498	1228617	1	120	hypothetical protein	69	0.0277778	3	0	62	0.037037	4	0	57	0.037037	4	0	60	0.037037	4	0	248	0
SSON53G_RS08565	SSON53G_RS08565	1625076	1625702	1	627	ferredoxin-like protein	115	0.00884956	5	0	43	0.00530973	3	0	49	0.00530973	3	0	41	0.00884956	5	0	248	0
SSON53G_RS12615	SSON53G_RS12615	2369147	2369395	1	249	DinI-like family protein	22	0.0222222	5	0	86	0.0222222	5	0	44	0.0222222	5	0	96	0.0222222	5	0	248	0
SSON53G_RS21200	SSON53G_RS21200	4008083	4008415	-1	333	YceK/YidQ family lipoprotein	92	0.0133333	4	0	62	0.0133333	4	0	46	0.0133333	4	0	48	0.0133333	4	0	248	0
SSON53G_RS03885	SSON53G_RS03885	776546	776773	1	228	Cro/CI family transcriptional regulator	44	0.0194175	4	0	61	0.0194175	4	0	70	0.0194175	4	0	75	0.0194175	4	0	250	0
SSON53G_RS01385	SSON53G_RS01385	287240	288376	1	1137	ISAs1-like element ISEc1 family transposase	51	0.00878906	9	0	61	0.0107422	11	0	56	0.0107422	11	0	83	0.0107422	11	0	251	0
SSON53G_RS15890	trxC	2997478	2997897	1	420	thioredoxin TrxC	101	0.010582	4	0	59	0.010582	4	0	39	0.00793651	3	0	52	0.010582	4	0	251	0
SSON53G_RS24215	SSON53G_RS24215	4605356	4606162	-1	807	SDR family oxidoreductase	38	0.0137552	10	0	76	0.0137552	10	0	52	0.0123796	9	0	85	0.0137552	10	0	251	0
SSON53G_RS14090	SSON53G_RS14090	2662896	2663393	-1	498	lysozyme	55	0.0200445	9	0	64	0.0200445	9	0	54	0.0178174	8	0	79	0.0178174	8	0	252	0
SSON53G_RS33610	ibsE	3502473	3502532	1	60	type I toxin-antitoxin system Ibs family toxin	27	0.0555556	3	0	64	0.0555556	3	0	54	0.0555556	3	0	107	0.0555556	3	0	252	0
SSON53G_RS20115	SSON53G_RS20115	3787277	3787444	-1	168	YhfG family protein	34	0.0263158	4	0	69	0.0394737	6	0	64	0.0394737	6	0	85	0.0328947	5	0	252	0
SSON53G_RS22275	SSON53G_RS22275	4221244	4221663	-1	420	F0F1 ATP synthase subunit epsilon	174	0.047619	18	0	34	0.010582	4	0	27	0.00529101	2	0	17	0.010582	4	0	252	0
SSON53G_RS22635	rhoL	4297106	4297207	1	102	rho operon leader peptide RhoL	49	0.0217391	2	0	57	0.0217391	2	0	74	0.0217391	2	0	72	0.0217391	2	0	252	0
SSON53G_RS08120	SSON53G_RS08120	1549826	1550626	-1	801	contractile injection system protein	69	0.00416089	3	0	58	0.00416089	3	0	61	0.00554785	4	0	65	0.00416089	3	0	253	0
SSON53G_RS02685	fimZ	543560	544144	-1	585	fimbria biosynthesis transcriptional regulator FimZ	21	0.00948767	5	0	97	0.0113852	6	0	64	0.0132827	7	0	72	0.00948767	5	0	254	0
SSON53G_RS10805	sapF	2036265	2037071	1	807	peptide ABC transporter ATP-binding protein SapF	69	0.0110041	8	0	55	0.0123796	9	0	77	0.0110041	8	0	53	0.0110041	8	0	254	0
SSON53G_RS12120	pduU	2260866	2261216	1	351	propanediol utilization microcompartment protein PduU	98	0.00949367	3	0	55	0.00949367	3	0	33	0.00949367	3	0	68	0.00949367	3	0	254	0
SSON53G_RS10810	SSON53G_RS10810	2037139	2037492	1	354	DUF559 domain-containing protein	122	0.00940439	3	0	45	0.00940439	3	0	40	0.00940439	3	0	48	0.00940439	3	0	255	0
SSON53G_RS20045	SSON53G_RS20045	3774416	3774616	-1	201	YheV family putative zinc ribbon protein	44	0.0110497	2	0	87	0.0110497	2	0	60	0.0110497	2	0	64	0.0110497	2	0	255	0
SSON53G_RS00820	folK	167686	168165	-1	480	2-amino-4-hydroxy-6- hydroxymethyldihydropteridine diphosphokinase	67	0.0208333	9	0	48	0.0115741	5	0	73	0.0138889	6	0	68	0.0138889	6	0	256	0
SSON53G_RS03960	SSON53G_RS03960	784956	785153	1	198	pseudogene	29	0.0391061	7	0	81	0.0502793	9	0	62	0.0502793	9	0	84	0.0446927	8	0	256	0
SSON53G_RS05785	pyrC	1147420	1148466	-1	1047	dihydroorotase	226	0.0106045	10	0	8	0.00530223	5	0	11	0.00318134	3	0	11	0.00424178	4	0	256	0
SSON53G_RS20015	tusC	3770797	3771156	-1	360	sulfurtransferase complex subunit TusC	101	0.0123457	4	0	42	0.0216049	7	0	42	0.0154321	5	0	71	0.0185185	6	0	256	0
SSON53G_RS23245	yiiF	4415556	4415798	1	243	protein YiiF	74	0.0273973	6	0	60	0.0319635	7	0	44	0.0182648	4	0	78	0.0319635	7	0	256	0
SSON53G_RS24260	SSON53G_RS24260	4613922	4614659	1	738	capsule biosynthesis GfcC family protein	77	0.00601504	4	0	54	0.00601504	4	0	54	0.00601504	4	0	71	0.0075188	5	0	256	0
SSON53G_RS04175	moaD	823161	823406	1	246	molybdopterin synthase sulfur carrier subunit	87	0.018018	4	0	46	0.018018	4	0	62	0.018018	4	0	62	0.0225225	5	0	257	0
SSON53G_RS10130	sitD	1936530	1937387	1	858	iron/manganese ABC transporter permease subunit SitD	43	0.00646831	5	0	62	0.00776197	6	0	72	0.00776197	6	0	80	0.0103493	8	0	257	0
SSON53G_RS12675	mlrA	2378459	2379145	1	687	HTH-type transcriptional regulator MlrA	55	0.00646204	4	0	69	0.00646204	4	0	55	0.00807754	5	0	78	0.00646204	4	0	257	0
SSON53G_RS15205	yfhb	2893195	2893830	-1	636	phosphatidylglycerophosphatase C	118	0.0069808	4	0	51	0.0069808	4	0	42	0.0069808	4	0	46	0.0069808	4	0	257	0
SSON53G_RS17070	SSON53G_RS17070	3205915	3206664	1	750	TPM domain-containing protein	62	0.00740741	5	0	65	0.00740741	5	0	68	0.00888889	6	0	62	0.0103704	7	0	257	0
SSON53G_RS03000	citX	613253	613804	-1	552	citrate lyase holo-[acyl-carrier protein] synthase	62	0.0100604	5	0	75	0.00804829	4	0	44	0.0100604	5	0	77	0.00804829	4	0	258	0
SSON53G_RS04820	ycaC	958334	958960	-1	627	isochorismate family cysteine hydrolase YcaC	28	0.00707965	4	0	88	0.00884956	5	0	53	0.00884956	5	0	90	0.00884956	5	0	259	0
SSON53G_RS10270	SSON53G_RS10270	1950275	1950640	-1	366	DUF551 domain-containing protein	127	0.00606061	2	0	46	0.00909091	3	0	38	0.00606061	2	0	48	0.00606061	2	0	259	0
SSON53G_RS17155	SSON53G_RS17155	3226205	3226534	-1	330	YqcC family protein	55	0.020202	6	0	80	0.016835	5	0	48	0.016835	5	0	76	0.016835	5	0	259	0
SSON53G_RS24130	SSON53G_RS24130	4586937	4587380	-1	444	acetyltransferase	74	0.0075	3	0	59	0.0075	3	0	49	0.0075	3	0	77	0.0075	3	0	259	0
SSON53G_RS00750	SSON53G_RS00750	158092	158892	-1	801	pseudogene	69	0.00970874	7	0	60	0.00693481	5	0	54	0.00970874	7	0	77	0.0124827	9	0	260	0
SSON53G_RS04150	yvcK	819852	820760	-1	909	uridine diphosphate-N-acetylglucosamine-binding protein YvcK	75	0.00732601	6	0	65	0.00732601	6	0	52	0.00732601	6	0	68	0.00854701	7	0	260	0
SSON53G_RS04655	SSON53G_RS04655	917642	917965	1	324	heavy metal-binding domain-containing protein	25	0.0205479	6	0	83	0.0239726	7	0	68	0.0205479	6	0	84	0.0239726	7	0	260	0
SSON53G_RS08665	mepH	1644287	1645102	-1	816	peptidoglycan DD-endopeptidase MepH	63	0.00816327	6	0	78	0.00816327	6	0	39	0.00816327	6	0	80	0.00816327	6	0	260	0
SSON53G_RS09815	SSON53G_RS09815	1877810	1878710	-1	901	pseudogene	55	0.00493218	4	0	64	0.00493218	4	0	52	0.00493218	4	0	89	0.00493218	4	0	260	0
SSON53G_RS13460	elaB	2546438	2546743	-1	306	stress response protein ElaB	183	0.0108696	3	0	28	0.00724638	2	0	16	0.0108696	3	0	33	0.00724638	2	0	260	0
SSON53G_RS07250	SSON53G_RS07250	1399049	1399507	-1	459	DUF986 family protein	41	0.00966184	4	0	81	0.00966184	4	0	46	0.00966184	4	0	93	0.00966184	4	0	261	0
SSON53G_RS16785	SSON53G_RS16785	3152509	3152862	-1	354	nitrous oxide-stimulated promoter family protein	44	0.0188088	6	0	71	0.015674	5	0	54	0.0125392	4	0	92	0.0125392	4	0	261	0
SSON53G_RS16815	SSON53G_RS16815	3158263	3158574	1	312	pseudogene	80	0.0142349	4	0	70	0.0142349	4	0	58	0.0142349	4	0	53	0.0142349	4	0	261	0
SSON53G_RS08270	SSON53G_RS08270	1573690	1574214	-1	525	hypothetical protein	114	0.00422833	2	0	54	0.00422833	2	0	37	0.00422833	2	0	57	0.00422833	2	0	262	0
SSON53G_RS18315	yghW	3456893	3457180	-1	288	DUF2623 family protein YghW	65	0.0153846	4	0	75	0.0230769	6	0	48	0.0230769	6	0	74	0.0192308	5	0	262	0
SSON53G_RS01485	prfH	305204	305818	1	615	peptide chain release factor H	45	0.00722022	4	0	70	0.00541516	3	0	55	0.00541516	3	0	93	0.00541516	3	0	263	0
SSON53G_RS34080	SSON53G_RS34080	3177637	3177813	1	177	hypothetical protein	108	0.10625	17	0	59	0.075	12	0	42	0.0875	14	0	54	0.0875	14	0	263	0
SSON53G_RS25005	ecnB	4759198	4759344	1	147	lipoprotein toxin entericidin B	41	0.037594	5	0	72	0.0300752	4	0	72	0.0300752	4	0	78	0.0300752	4	0	263	0
SSON53G_RS08465	ydiB	1604122	1604988	-1	867	quinate/shikimate dehydrogenase	88	0.00768246	6	0	51	0.00640205	5	0	57	0.00768246	6	0	68	0.00768246	6	0	264	0
SSON53G_RS06510	araF	1274957	1275946	1	990	arabinose ABC transporter substrate-binding protein AraF	55	0.00448934	4	0	66	0.00448934	4	0	70	0.00448934	4	0	75	0.00448934	4	0	266	0
SSON53G_RS09965	SSON53G_RS09965	1902697	1902870	-1	174	periplasmic protein	39	0.0127389	2	0	99	0.0191083	3	0	45	0.0191083	3	0	83	0.0191083	3	0	266	0
SSON53G_RS17880	SSON53G_RS17880	3376930	3377607	1	678	ABC transporter ATP-binding protein	128	0.00490998	3	0	45	0.00654664	4	0	35	0.00490998	3	0	58	0.00654664	4	0	266	0
SSON53G_RS21055	SSON53G_RS21055	3980523	3980996	-1	474	protein CbrB	90	0.0140515	6	0	67	0.0140515	6	0	36	0.0117096	5	0	73	0.0117096	5	0	266	0
SSON53G_RS35020	SSON53G_RS35020	4744844	4745003	-1	160	pseudogene	75	0.0347222	5	0	67	0.0347222	5	0	45	0.0347222	5	0	79	0.0416667	6	0	266	0
SSON53G_RS34330	SSON53G_RS34330	461736	461840	1	105	pseudogene	81	0.0526316	5	0	78	0.0421053	4	0	48	0.0421053	4	0	61	0.0421053	4	0	268	0
SSON53G_RS10585	SSON53G_RS10585	1994176	1994661	1	486	pseudogene	73	0.00913242	4	0	75	0.00456621	2	0	48	0.0114155	5	0	72	0.0136986	6	0	268	0
SSON53G_RS13830	sixA	2618811	2619296	-1	486	phosphohistidine phosphatase SixA	188	0.0136986	6	0	38	0.0114155	5	0	17	0.00684932	3	0	25	0.0114155	5	0	268	0
SSON53G_RS08605	SSON53G_RS08605	1632961	1633037	-1	77		52	0.0142857	1	0	68	0.0285714	2	0	39	0.0142857	1	0	110	0.0285714	2	0	269	0
SSON53G_RS09000	hipB	1708166	1708432	-1	267	type II toxin-antitoxin system antitoxin HipB	54	0.00829876	2	0	82	0.00829876	2	0	55	0.0124481	3	0	78	0.0124481	3	0	269	0
SSON53G_RS14855	SSON53G_RS14855	2809475	2809639	1	165	pseudogene	39	0.033557	5	0	76	0.033557	5	0	67	0.033557	5	0	87	0.033557	5	0	269	0
SSON53G_RS09855	sutR	1885811	1886347	-1	537	DNA-binding transcriptional regulator SutR	106	0.0123967	6	0	67	0.0103306	5	0	34	0.0103306	5	0	63	0.0103306	5	0	270	0
SSON53G_RS11750	fliN	2196969	2197382	1	414	flagellar motor switch protein FliN	118	0.0080429	3	0	45	0.0107239	4	0	40	0.0080429	3	0	68	0.0107239	4	0	271	0
SSON53G_RS06580	cheR	1290944	1291804	1	861	protein-glutamate O-methyltransferase CheR	62	0.00645161	5	0	74	0.00516129	4	0	48	0.00516129	4	0	88	0.00516129	4	0	272	0
SSON53G_RS07360	dmlA	1422280	1423365	-1	1086	multifunctional D-malate/3-isopropylmalate/tartarate dehydrogenase	65	0.00613497	6	0	60	0.00511247	5	0	67	0.00511247	5	0	80	0.00511247	5	0	272	0
SSON53G_RS07405	SSON53G_RS07405	1428021	1428368	-1	348	DUF488 domain-containing protein	25	0.00636943	2	0	69	0.00636943	2	0	76	0.00955414	3	0	102	0.0127389	4	0	272	0
SSON53G_RS16170	SSON53G_RS16170	3050780	3050944	-1	165	pseudogene	78	0.0469799	7	0	61	0.0469799	7	0	55	0.0402685	6	0	78	0.0604027	9	0	272	0
SSON53G_RS34725	SSON53G_RS34725	4390356	4390522	1	167	pseudogene	55	0.0264901	4	0	85	0.0331126	5	0	49	0.0331126	5	0	83	0.0331126	5	0	272	0
SSON53G_RS03905	SSON53G_RS03905	778829	779251	1	423	DUF977 family protein	66	0.0209974	8	0	65	0.023622	9	0	52	0.023622	9	0	90	0.023622	9	0	273	0
SSON53G_RS05405	cbpM	1083851	1084156	-1	306	chaperone modulator CbpM	103	0.00362319	1	0	65	0.00362319	1	0	33	0.00724638	2	0	72	0.00362319	1	0	273	0
SSON53G_RS21045	SSON53G_RS21045	3979357	3979704	-1	348	pseudogene	110	0.0127389	4	0	58	0.0127389	4	0	49	0.0127389	4	0	56	0.0127389	4	0	273	0
SSON53G_RS07255	manZ	1399562	1400413	-1	852	PTS mannose transporter subunit IID	51	0.00521512	4	0	85	0.00521512	4	0	74	0.0065189	5	0	64	0.00521512	4	0	274	0
SSON53G_RS22295	atpH	4225561	4226094	-1	534	F0F1 ATP synthase subunit delta	257	0.0561331	27	0	7	0.010395	5	0	5	0.010395	5	0	5	0.00831601	4	0	274	0
SSON53G_RS01195	SSON53G_RS01195	247504	248226	1	723	class I SAM-dependent methyltransferase	84	0.00614439	4	0	63	0.00768049	5	0	55	0.00768049	5	0	73	0.00768049	5	0	275	0
SSON53G_RS03060	crcB	624166	624549	-1	384	fluoride efflux transporter CrcB	49	0.00867052	3	0	61	0.00867052	3	0	68	0.00867052	3	0	97	0.0115607	4	0	275	0
SSON53G_RS12155	tsuB	2266959	2267186	-1	228	thiosulfate utilization sulfurtransferase TsuB/YeeD	51	0.00970874	2	0	105	0.00970874	2	0	43	0.00970874	2	0	76	0.00970874	2	0	275	0
SSON53G_RS14430	SSON53G_RS14430	2724942	2725017	1	76		75	0.0724638	5	0	51	0.057971	4	0	63	0.057971	4	0	87	0.057971	4	0	276	0
SSON53G_RS17970	SSON53G_RS17970	3394154	3394717	1	564	YqgE/AlgH family protein	118	0.0137795	7	0	71	0.0137795	7	0	46	0.0137795	7	0	41	0.00984252	5	0	276	0
SSON53G_RS14735	SSON53G_RS14735	2786135	2786335	1	201	YpfN family protein	55	0.0110497	2	0	94	0.0165746	3	0	53	0.0110497	2	0	75	0.0110497	2	0	277	0
SSON53G_RS09045	SSON53G_RS09045	1718788	1719147	-1	360	DUF4186 domain-containing protein	63	0.0154321	5	0	85	0.0123457	4	0	52	0.0123457	4	0	78	0.0123457	4	0	278	0
SSON53G_RS10070	SSON53G_RS10070	1922332	1922661	-1	330	YdbL family protein	37	0.013468	4	0	70	0.013468	4	0	47	0.013468	4	0	124	0.013468	4	0	278	0
SSON53G_RS10480	SSON53G_RS10480	1977272	1978180	-1	909	LysR family transcriptional regulator	43	0.00610501	5	0	103	0.00732601	6	0	51	0.00854701	7	0	81	0.00854701	7	0	278	0
SSON53G_RS11235	SSON53G_RS11235	2107073	2107303	-1	231	hypothetical protein	54	0.0288462	6	0	83	0.0288462	6	0	58	0.0336538	7	0	83	0.0384615	8	0	278	0
SSON53G_RS05060	ssuE	1015496	1016071	-1	576	NADPH-dependent FMN reductase	54	0.00963391	5	0	78	0.00963391	5	0	66	0.00963391	5	0	81	0.00963391	5	0	279	0
SSON53G_RS07235	rlmA	1397248	1398057	1	810	23S rRNA (guanine(745)-N(1))-methyltransferase	93	0.00823045	6	0	62	0.00823045	6	0	50	0.00823045	6	0	74	0.00960219	7	0	279	0
SSON53G_RS13935	SSON53G_RS13935	2639074	2639590	-1	517	pseudogene	132	0.0107296	5	0	32	0.00858369	4	0	55	0.00643777	3	0	60	0.00858369	4	0	279	0
SSON53G_RS25335	SSON53G_RS25335	4817226	4817606	1	381	winged helix-turn-helix transcriptional regulator	124	0.0233236	8	0	48	0.0174927	6	0	44	0.0174927	6	0	63	0.0174927	6	0	279	0
SSON53G_RS25510	SSON53G_RS25510	4856689	4857282	1	594	TetR/AcrR family transcriptional regulator	39	0.011215	6	0	90	0.011215	6	0	64	0.011215	6	0	86	0.011215	6	0	279	0
SSON53G_RS00070	dnaK	12162	14078	1	1917	molecular chaperone DnaK	147	0.00753187	13	0	51	0.0023175	4	0	39	0.00347625	6	0	43	0.00115875	2	0	280	0
SSON53G_RS02065	secF	423601	424572	1	972	protein translocase subunit SecF	158	0.00228571	2	0	42	0.00114286	1	0	43	0.00114286	1	0	37	0.00114286	1	0	280	0
SSON53G_RS04510	ybjG	893365	893961	-1	597	undecaprenyl-diphosphate phosphatase	74	0.0111524	6	0	77	0.0111524	6	0	43	0.00743494	4	0	86	0.0111524	6	0	280	0
SSON53G_RS10175	SSON53G_RS10175	1942401	1942553	-1	153	hypothetical protein	91	0.0362319	5	0	68	0.0362319	5	0	50	0.0362319	5	0	71	0.0362319	5	0	280	0
SSON53G_RS13845	SSON53G_RS13845	2623133	2623417	-1	285	YfcZ/YiiS family protein	82	0.0116732	3	0	58	0.0194553	5	0	56	0.0194553	5	0	84	0.0194553	5	0	280	0
SSON53G_RS18530	SSON53G_RS18530	3496059	3496808	1	750	fimbrial biogenesis chaperone	83	0.0148148	10	0	48	0.0162963	11	0	51	0.0148148	10	0	98	0.0192593	13	0	280	0
SSON53G_RS25050	SSON53G_RS25050	4766483	4766653	1	171	pseudogene	72	0.0194805	3	0	78	0.0194805	3	0	47	0.0194805	3	0	83	0.0194805	3	0	280	0
SSON53G_RS05545	SSON53G_RS05545	1109506	1110192	1	687	DUF2726 domain-containing protein	50	0.0145396	9	0	87	0.0210016	13	0	62	0.0193861	12	0	82	0.0210016	13	0	281	0
SSON53G_RS31810	SSON53G_RS31810	1381328	1381528	1	201	pseudogene	103	0.0276243	5	0	65	0.0331492	6	0	45	0.0276243	5	0	68	0.0276243	5	0	281	0
SSON53G_RS10040	SSON53G_RS10040	1917957	1918880	-1	924	phosphatidate cytidylyltransferase	37	0.0108173	9	0	93	0.015625	13	0	67	0.0180288	15	0	84	0.0180288	15	0	281	0
SSON53G_RS24835	SSON53G_RS24835	4729427	4729699	1	273	GNAT family N-acetyltransferase	23	0.0121951	3	0	85	0.0203252	5	0	62	0.0203252	5	0	111	0.0203252	5	0	281	0
SSON53G_RS14755	purC	2790263	2790976	-1	714	phosphoribosylaminoimidazolesuccinocarboxamide synthase	258	0.0139969	9	0	5	0.00622084	4	0	12	0.00933126	6	0	7	0.00622084	4	0	282	0
SSON53G_RS18080	SSON53G_RS18080	3409365	3409691	-1	327	YggL family protein	60	0.020339	6	0	85	0.020339	6	0	46	0.0169492	5	0	92	0.020339	6	0	283	0
SSON53G_RS21950	SSON53G_RS21950	4154359	4154505	1	147	pseudogene	123	0.0451128	6	0	52	0.0451128	6	0	45	0.0451128	6	0	63	0.0526316	7	0	283	0
SSON53G_RS00120	SSON53G_RS00120	22934	23722	-1	789	pseudogene	41	0.0112518	8	0	68	0.0126582	9	0	81	0.0112518	8	0	94	0.0126582	9	0	284	0
SSON53G_RS01290	tssE	269612	270025	-1	414	type VI secretion system baseplate subunit TssE	60	0.0134048	5	0	87	0.0134048	5	0	61	0.0160858	6	0	76	0.0160858	6	0	284	0
SSON53G_RS16140	trmD	3045868	3046635	1	768	tRNA (guanosine(37)-N1)-methyltransferase TrmD	40	0.00578035	4	0	92	0.00289017	2	0	53	0.00289017	2	0	99	0.00289017	2	0	284	0
SSON53G_RS21145	SSON53G_RS21145	3998678	3999076	1	399	YidB family protein	127	0.0138889	5	0	58	0.0166667	6	0	41	0.0138889	5	0	58	0.0194444	7	0	284	0
SSON53G_RS03805	SSON53G_RS03805	767810	768292	-1	483	tyrosine-type recombinase/integrase	32	0.0114943	5	0	97	0.016092	7	0	74	0.016092	7	0	82	0.0229885	10	0	285	0
SSON53G_RS32055	SSON53G_RS32055	1943895	1944280	1	386	pseudogene	30	0.0574713	20	0	76	0.0862069	30	0	72	0.117816	41	0	107	0.112069	39	0	285	0
SSON53G_RS29625	SSON53G_RS29625	2551158	2551790	1	633	pseudogene	58	0.00877193	5	0	82	0.0140351	8	0	59	0.00877193	5	0	86	0.0105263	6	0	285	0
SSON53G_RS34670	SSON53G_RS34670	4038677	4038835	-1	159	hypothetical protein	69	0.0833333	12	0	78	0.0833333	12	0	44	0.0833333	12	0	94	0.0902778	13	0	285	0
SSON53G_RS10190	SSON53G_RS10190	1943502	1943717	-1	216	class II holin family protein	55	0.0512821	10	0	80	0.0461538	9	0	74	0.0564103	11	0	77	0.0461538	9	0	286	0
SSON53G_RS10730	pspA	2020333	2021001	-1	669	phage shock protein PspA	54	0.0066335	4	0	76	0.0066335	4	0	58	0.0066335	4	0	98	0.0066335	4	0	286	0
SSON53G_RS35165	SSON53G_RS35165	2074521	2074799	-1	279	pseudogene	77	0.0119048	3	0	66	0.015873	4	0	49	0.0119048	3	0	94	0.015873	4	0	286	0
SSON53G_RS11195	SSON53G_RS11195	2102557	2102797	-1	241	pseudogene	144	0.0138249	3	0	57	0.00921659	2	0	32	0.00921659	2	0	54	0.00921659	2	0	287	0
SSON53G_RS21680	rpmG	4093325	4093492	1	168	50S ribosomal protein L33	48	0.0328947	5	0	76	0.0394737	6	0	75	0.0263158	4	0	88	0.0394737	6	0	287	0
SSON53G_RS22630	trxA	4296636	4296965	1	330	thioredoxin TrxA	220	0.0606061	18	0	15	0.016835	5	0	28	0.037037	11	0	24	0.03367	10	0	287	0
SSON53G_RS33810	SSON53G_RS33810	738688	738915	1	228	hypothetical protein	21	0.0194175	4	0	92	0.0242718	5	0	59	0.0145631	3	0	116	0.0242718	5	0	288	0
SSON53G_RS06305	fadR	1241220	1241939	1	720	fatty acid metabolism transcriptional regulator FadR	102	0.0216049	14	0	63	0.0200617	13	0	66	0.0216049	14	0	57	0.0185185	12	0	288	0
SSON53G_RS00645	lpdA	135091	136515	1	1425	dihydrolipoyl dehydrogenase	221	0.0303975	39	0	16	0.00701481	9	0	30	0.0124708	16	0	22	0.0109119	14	0	289	0
SSON53G_RS09640	SSON53G_RS09640	1840639	1841774	-1	1136	pseudogene	37	0.0107527	11	0	72	0.00977517	10	0	66	0.00977517	10	0	115	0.0136852	14	0	290	0
SSON53G_RS33945	SSON53G_RS33945	1942541	1943008	-1	468	lysis protein	88	0.0260664	11	0	77	0.0189573	8	0	48	0.0189573	8	0	77	0.021327	9	0	290	0
SSON53G_RS32930	SSON53G_RS32930	4501562	4502254	-1	693	pseudogene	106	0.0128205	8	0	62	0.0128205	8	0	46	0.0128205	8	0	76	0.0128205	8	0	290	0
SSON53G_RS24945	cutA	4747668	4748006	-1	339	divalent cation tolerance protein CutA	86	0.0196078	6	0	74	0.0196078	6	0	60	0.0196078	6	0	71	0.0228758	7	0	291	0
SSON53G_RS11225	SSON53G_RS11225	2106554	2106898	-1	345	hypothetical protein	65	0.0128617	4	0	65	0.0128617	4	0	72	0.0128617	4	0	90	0.0128617	4	0	292	0
SSON53G_RS22155	bcsF	4188390	4188581	-1	192	cellulose biosynthesis protein BcsF	48	0.017341	3	0	88	0.0231214	4	0	63	0.017341	3	0	93	0.0231214	4	0	292	0
SSON53G_RS01955	yaiA	399370	399561	1	192	protein YaiA	69	0.017341	3	0	84	0.017341	3	0	47	0.0231214	4	0	94	0.017341	3	0	294	0
SSON53G_RS25640	SSON53G_RS25640	4883004	4883088	1	85		107	0.025974	2	0	84	0.038961	3	0	58	0.025974	2	0	45	0.025974	2	0	294	0
SSON53G_RS33825	SSON53G_RS33825	787001	787471	1	471	lysis protein	94	0.0188679	8	0	77	0.0188679	8	0	61	0.0165094	7	0	63	0.0188679	8	0	295	0
SSON53G_RS10970	SSON53G_RS10970	2064177	2064797	-1	621	L-threonylcarbamoyladenylate synthase	74	0.00536673	3	0	55	0.00715564	4	0	71	0.00715564	4	0	96	0.00715564	4	0	296	0
SSON53G_RS18890	SSON53G_RS18890	3570357	3570713	1	357	DUF805 domain-containing protein	33	0.0248447	8	0	72	0.0310559	10	0	67	0.0310559	10	0	124	0.0341615	11	0	296	0
SSON53G_RS05995	SSON53G_RS05995	1188088	1188465	1	378	YcfL family protein	115	0.0175953	6	0	56	0.0146628	5	0	57	0.0117302	4	0	70	0.0117302	4	0	298	0
SSON53G_RS16560	SSON53G_RS16560	3112337	3112413	-1	77		60	0.0857143	6	0	81	0.0714286	5	0	79	0.0714286	5	0	78	0.0714286	5	0	298	0
SSON53G_RS24510	SSON53G_RS24510	4666384	4666697	-1	314	pseudogene	60	0.0106007	3	0	81	0.0106007	3	0	67	0.0141343	4	0	90	0.0106007	3	0	298	0
SSON53G_RS02660	hyi	538396	539247	-1	852	hydroxypyruvate isomerase	80	0.0130378	10	0	76	0.011734	9	0	55	0.0130378	10	0	89	0.011734	9	0	300	0
SSON53G_RS03890	SSON53G_RS03890	776757	777178	1	422	pseudogene	68	0.0157895	6	0	82	0.0105263	4	0	62	0.0105263	4	0	88	0.0105263	4	0	300	0
SSON53G_RS05610	csgB	1117626	1118081	1	456	curli minor subunit CsgB	67	0.0145985	6	0	82	0.0194647	8	0	67	0.0121655	5	0	84	0.0145985	6	0	300	0
SSON53G_RS06785	SSON53G_RS06785	1322178	1322435	-1	258	hypothetical protein	69	0.00858369	2	0	100	0.0128755	3	0	65	0.0128755	3	0	66	0.0128755	3	0	300	0
SSON53G_RS11715	fliG	2190761	2191756	1	996	flagellar motor switch protein FliG	124	0.00557414	5	0	56	0.00668896	6	0	54	0.00668896	6	0	66	0.00668896	6	0	300	0
SSON53G_RS35210	SSON53G_RS35210	4385809	4385895	-1	87	pseudogene	36	0.0253165	2	0	76	0.0253165	2	0	71	0.0253165	2	0	117	0.0253165	2	0	300	0
SSON53G_RS31370	SSON53G_RS31370	286059	286394	1	336	pseudogene	58	0.019802	6	0	91	0.0165017	5	0	62	0.0165017	5	0	90	0.019802	6	0	301	0
SSON53G_RS34390	SSON53G_RS34390	1331764	1331859	-1	96	pseudogene	138	0.0344828	3	0	57	0.045977	4	0	55	0.0344828	3	0	51	0.045977	4	0	301	0
SSON53G_RS10115	sitA	1933938	1934852	1	915	iron/manganese ABC transporter substrate-binding protein SitA	71	0.00606796	5	0	82	0.00485437	4	0	61	0.00485437	4	0	87	0.00485437	4	0	301	0
SSON53G_RS33795	SSON53G_RS33795	392808	393011	1	204	hypothetical protein	102	0.0108696	2	0	66	0.0108696	2	0	59	0.0163043	3	0	75	0.0163043	3	0	302	0
SSON53G_RS05695	mdtG	1131508	1132554	-1	1047	pseudogene	104	0.00636267	6	0	60	0.00848356	8	0	58	0.00636267	6	0	80	0.00742312	7	0	302	0
SSON53G_RS08315	SSON53G_RS08315	1579859	1580146	-1	288	hypothetical protein	97	0.0192308	5	0	70	0.0192308	5	0	48	0.0192308	5	0	87	0.0192308	5	0	302	0
SSON53G_RS20870	SSON53G_RS20870	3946049	3946222	1	174	hypothetical protein	97	0.0382166	6	0	73	0.044586	7	0	51	0.0318471	5	0	81	0.0382166	6	0	302	0
SSON53G_RS23155	glnA	4395768	4397177	-1	1410	glutamate--ammonia ligase	258	0.0275808	35	0	17	0.00788022	10	0	15	0.00866824	11	0	12	0.00866824	11	0	302	0
SSON53G_RS06545	flhC	1282465	1283043	1	579	flagellar transcriptional regulator FlhC	99	0.0153257	8	0	76	0.0114943	6	0	59	0.0114943	6	0	69	0.01341	7	0	303	0
SSON53G_RS09595	narU	1829530	1830918	1	1389	nitrate/nitrite transporter NarU	137	0.00239808	3	0	56	0.00239808	3	0	41	0.00239808	3	0	69	0.00319744	4	0	303	0
SSON53G_RS13585	yfbR	2571274	2571873	1	600	5'-deoxynucleotidase	132	0.012963	7	0	54	0.00925926	5	0	53	0.0111111	6	0	64	0.00925926	5	0	303	0
SSON53G_RS20455	SSON53G_RS20455	3861381	3861803	-1	423	pseudogene	106	0.015748	6	0	81	0.015748	6	0	57	0.0209974	8	0	59	0.0183727	7	0	303	0
SSON53G_RS24365	dgkA	4636532	4636900	1	369	diacylglycerol kinase	186	0.018018	6	0	52	0.015015	5	0	35	0.012012	4	0	30	0.012012	4	0	303	0
SSON53G_RS35085	SSON53G_RS35085	811161	811241	-1	81	pseudogene	74	0.0821918	6	0	70	0.0821918	6	0	80	0.0821918	6	0	80	0.109589	8	0	304	0
SSON53G_RS11830	drpB	2208958	2209239	-1	282	cell division protein DrpB	93	0.023622	6	0	61	0.0275591	7	0	55	0.0275591	7	0	95	0.023622	6	0	304	0
SSON53G_RS14725	SSON53G_RS14725	2784620	2784976	1	357	ArsC family reductase	106	0.0186335	6	0	74	0.015528	5	0	45	0.015528	5	0	79	0.0186335	6	0	304	0
SSON53G_RS16755	hypA	3146704	3147054	1	351	hydrogenase maturation nickel metallochaperone HypA	186	0.0126582	4	0	38	0.0126582	4	0	28	0.0126582	4	0	52	0.0126582	4	0	304	0
SSON53G_RS25045	epmA	4765287	4766264	1	978	elongation factor P--(R)-beta-lysine ligase	93	0.0181612	16	0	81	0.0170261	15	0	41	0.014756	13	0	89	0.0170261	15	0	304	0
SSON53G_RS12565	SSON53G_RS12565	2358249	2358996	1	748	pseudogene	108	0.00890208	6	0	60	0.0074184	5	0	63	0.00890208	6	0	74	0.0103858	7	0	305	0
SSON53G_RS32830	SSON53G_RS32830	4113193	4113336	1	144	pseudogene	82	0.0307692	4	0	70	0.0307692	4	0	58	0.0307692	4	0	95	0.0307692	4	0	305	0
SSON53G_RS04355	mntS	858069	858197	-1	129	manganase accumulation protein MntS	49	0.017094	2	0	102	0.017094	2	0	64	0.017094	2	0	93	0.017094	2	0	308	0
SSON53G_RS04590	potH	906702	907655	1	954	putrescine ABC transporter permease PotH	171	0.00582072	5	0	45	0.00698487	6	0	42	0.00582072	5	0	50	0.00931315	8	0	308	0
SSON53G_RS19005	yhaV	3595661	3595996	1	336	pseudogene	63	0.019802	6	0	91	0.0165017	5	0	71	0.0165017	5	0	83	0.0165017	5	0	308	0
SSON53G_RS01585	rclC	323769	324362	-1	594	reactive chlorine species resistance protein RclC	129	0.0186916	10	0	60	0.0149533	8	0	55	0.0168224	9	0	65	0.0205607	11	0	309	0
SSON53G_RS01725	yahM	356089	356334	1	246	protein YahM	93	0.027027	6	0	66	0.027027	6	0	79	0.027027	6	0	71	0.0225225	5	0	309	0
SSON53G_RS09065	yneK	1722584	1723699	1	1116	putative protein YneK	38	0.00597015	6	0	97	0.00895522	9	0	71	0.00895522	9	0	103	0.00696517	7	0	309	0
SSON53G_RS29360	SSON53G_RS29360	2073655	2073930	1	276	ash family protein	56	0.0160643	4	0	93	0.0160643	4	0	58	0.0160643	4	0	102	0.0160643	4	0	309	0
SSON53G_RS14265	yfdV	2693225	2694169	-1	945	transporter YfdV	119	0.0105758	9	0	63	0.0141011	12	0	41	0.00940071	8	0	86	0.0141011	12	0	309	0
SSON53G_RS15935	SSON53G_RS15935	3008122	3008197	-1	76		49	0.101449	7	0	86	0.115942	8	0	61	0.101449	7	0	113	0.115942	8	0	309	0
SSON53G_RS01980	SSON53G_RS01980	402444	402779	1	336	pseudogene	47	0.0231023	7	0	90	0.029703	9	0	64	0.0264026	8	0	109	0.0330033	10	0	310	0
SSON53G_RS27935	ssrA	3033815	3034177	-1	363		50	0.0214067	7	0	91	0.0275229	9	0	61	0.0183486	6	0	108	0.0244648	8	0	310	0
SSON53G_RS32920	SSON53G_RS32920	4401745	4401864	-1	120	pseudogene	169	0.0185185	2	0	45	0.00925926	1	0	52	0.0185185	2	0	44	0.00925926	1	0	310	0
SSON53G_RS08290	SSON53G_RS08290	1578456	1578821	-1	366	hypothetical protein	95	0.00909091	3	0	81	0.00909091	3	0	53	0.00909091	3	0	82	0.00909091	3	0	311	0
SSON53G_RS02915	SSON53G_RS02915	597243	597440	1	198	YbdD/YjiX family protein	36	0.0111732	2	0	95	0.0111732	2	0	69	0.0111732	2	0	112	0.0111732	2	0	312	0
SSON53G_RS11540	prmC	2161838	2162671	-1	834	peptide chain release factor N(5)-glutamine methyltransferase	214	0.00798935	6	0	40	0.00798935	6	0	17	0.00798935	6	0	41	0.00665779	5	0	312	0
SSON53G_RS32600	SSON53G_RS32600	3405579	3405908	-1	330	pseudogene	114	0.023569	7	0	69	0.030303	9	0	49	0.020202	6	0	80	0.026936	8	0	312	0
SSON53G_RS21300	ilvN	4023282	4023572	1	291	acetolactate synthase small subunit	111	0.0152672	4	0	73	0.00763359	2	0	57	0.0114504	3	0	71	0.00763359	2	0	312	0
SSON53G_RS10795	sapC	2034381	2035271	1	891	peptide ABC transporter permease SapC	189	0.0149626	12	0	39	0.0124688	10	0	42	0.00997506	8	0	43	0.0112219	9	0	313	0
SSON53G_RS12065	SSON53G_RS12065	2252952	2253302	1	351	glycerol dehydratase reactivase beta/small subunit family protein	81	0.0158228	5	0	73	0.0189873	6	0	57	0.0158228	5	0	102	0.0189873	6	0	313	0
SSON53G_RS16720	hycF	3140279	3140821	-1	543	formate hydrogenlyase subunit HycF	99	0.0122699	6	0	72	0.0122699	6	0	49	0.0122699	6	0	94	0.0143149	7	0	314	0
SSON53G_RS25570	SSON53G_RS25570	4865964	4866268	-1	305	pseudogene	138	0.163636	45	0	58	0.134545	37	0	48	0.0909091	25	0	70	0.109091	30	0	314	0
SSON53G_RS10035	SSON53G_RS10035	1916184	1917941	-1	1758	bifunctional alpha/beta hydrolase/class I SAM-dependent methyltransferase	62	0.00379027	6	0	70	0.00442198	7	0	91	0.00442198	7	0	94	0.00442198	7	0	317	0
SSON53G_RS18725	SSON53G_RS18725	3538122	3538673	1	552	pseudogene	96	0.0100604	5	0	86	0.0100604	5	0	46	0.0120724	6	0	89	0.0100604	5	0	317	0
SSON53G_RS20650	panM	3902067	3902450	1	384	aspartate 1-decarboxylase autocleavage activator PanM	92	0.0202312	7	0	81	0.017341	6	0	65	0.017341	6	0	79	0.017341	6	0	317	0
SSON53G_RS02650	SSON53G_RS02650	536382	537242	-1	861	pseudogene	177	0.00903226	7	0	50	0.00645161	5	0	33	0.00645161	5	0	58	0.00645161	5	0	318	0
SSON53G_RS03130	rsfS	636769	637086	-1	318	ribosome silencing factor	145	0.0174216	5	0	40	0.0174216	5	0	62	0.0174216	5	0	71	0.0209059	6	0	318	0
SSON53G_RS14120	rusA	2666834	2667196	-1	363	crossover junction endodeoxyribonuclease RusA	101	0.0152905	5	0	85	0.0183486	6	0	42	0.0152905	5	0	90	0.0244648	8	0	318	0
SSON53G_RS14135	SSON53G_RS14135	2667646	2668101	-1	456	YbcN family protein	188	0.00729927	3	0	36	0.00729927	3	0	48	0.00729927	3	0	46	0.00729927	3	0	318	0
SSON53G_RS07740	yeaE	1481907	1482761	1	855	methylglyoxal reductase YeaE	116	0.0038961	3	0	81	0.0038961	3	0	52	0.0038961	3	0	70	0.0038961	3	0	319	0
SSON53G_RS08815	rsxA	1674580	1675161	-1	582	electron transport complex subunit RsxA	90	0.00572519	3	0	74	0.00572519	3	0	83	0.00763359	4	0	72	0.00572519	3	0	319	0
SSON53G_RS09445	SSON53G_RS09445	1793145	1794830	1	1686	ABC transporter ATP-binding protein/permease	48	0.00527009	8	0	89	0.00592885	9	0	73	0.00527009	8	0	109	0.00592885	9	0	319	0
SSON53G_RS16270	rrrD	3064929	3065426	-1	498	lysozyme RrrD	107	0.0244989	11	0	66	0.0289532	13	0	70	0.0289532	13	0	76	0.0311804	14	0	319	0
SSON53G_RS30745	SSON53G_RS30745	4631972	4632178	1	207	pseudogene	46	0.0320856	6	0	102	0.0160428	3	0	75	0.0213904	4	0	97	0.0160428	3	0	320	0
SSON53G_RS09085	marA	1726395	1726778	1	384	MDR efflux pump AcrAB transcriptional activator MarA	34	0.017341	6	0	97	0.0231214	8	0	81	0.0202312	7	0	109	0.0231214	8	0	321	0
SSON53G_RS11115	gpG	2091851	2092282	-1	432	phage tail assembly chaperone G	93	0.00771208	3	0	77	0.0102828	4	0	56	0.00771208	3	0	95	0.00771208	3	0	321	0
SSON53G_RS12395	baeR	2326418	2327140	1	723	two-component system response regulator BaeR	101	0.00460829	3	0	77	0.00460829	3	0	54	0.00460829	3	0	89	0.00460829	3	0	321	0
SSON53G_RS16940	cas6e	3179146	3179364	-1	219	pseudogene	115	0.020202	4	0	85	0.0252525	5	0	52	0.0151515	3	0	69	0.020202	4	0	321	0
SSON53G_RS02760	cusR	560733	561416	-1	684	copper response regulator transcription factor CusR	79	0.00811688	5	0	70	0.00811688	5	0	72	0.00811688	5	0	102	0.00811688	5	0	323	0
SSON53G_RS05095	SSON53G_RS05095	1022777	1023292	1	516	fimbrial protein	109	0.0150538	7	0	56	0.0129032	6	0	60	0.0129032	6	0	98	0.0150538	7	0	323	0
SSON53G_RS34960	nadS	4975492	4975599	1	108	pseudogene	43	0.0510204	5	0	79	0.0408163	4	0	72	0.0408163	4	0	129	0.0408163	4	0	323	0
SSON53G_RS16245	ymfR	3061535	3061717	-1	183	protein YmfR	123	0.0181818	3	0	89	0.0181818	3	0	43	0.0242424	4	0	70	0.0181818	3	0	325	0
SSON53G_RS17235	SSON53G_RS17235	3243706	3244101	-1	396	DUF423 domain-containing protein	75	0.022409	8	0	88	0.0252101	9	0	73	0.0196078	7	0	89	0.0252101	9	0	325	0
SSON53G_RS06275	SSON53G_RS06275	1236008	1236517	1	510	pseudogene	162	0.0108932	5	0	51	0.0108932	5	0	51	0.0108932	5	0	62	0.0087146	4	0	326	0
SSON53G_RS01940	proC	397226	398035	-1	810	pyrroline-5-carboxylate reductase	310	0.0137174	10	0	1	0.00137174	1	0	8	0.00548697	4	0	8	0.00548697	4	0	327	0
SSON53G_RS24380	SSON53G_RS24380	4639132	4639341	1	210	CsbD family protein	79	0.010582	2	0	78	0.015873	3	0	77	0.015873	3	0	93	0.021164	4	0	327	0
SSON53G_RS08275	SSON53G_RS08275	1574275	1574586	-1	312	plasmid partitioning/stability family protein	153	0.0106762	3	0	57	0.0106762	3	0	61	0.0106762	3	0	57	0.0106762	3	0	328	0
SSON53G_RS11400	tdk	2135393	2136010	-1	618	thymidine kinase	110	0.0197487	11	0	73	0.0179533	10	0	69	0.0179533	10	0	76	0.016158	9	0	328	0
SSON53G_RS12890	SSON53G_RS12890	2421774	2422715	-1	942	pseudouridine kinase	104	0.0117925	10	0	79	0.0106132	9	0	57	0.0106132	9	0	88	0.0129717	11	0	328	0
SSON53G_RS33565	SSON53G_RS33565	3073122	3073241	-1	120	hypothetical protein	91	0.0833333	9	0	85	0.101852	11	0	61	0.0648148	7	0	91	0.12037	13	0	328	0
SSON53G_RS24930	SSON53G_RS24930	4745201	4745276	-1	76		65	0.0724638	5	0	93	0.057971	4	0	80	0.0724638	5	0	90	0.0724638	5	0	328	0
SSON53G_RS10535	SSON53G_RS10535	1986566	1986823	-1	258	DUF2534 family protein	35	0.0257511	6	0	90	0.0257511	6	0	74	0.0214592	5	0	130	0.0257511	6	0	329	0
SSON53G_RS10600	SSON53G_RS10600	1995897	1996535	1	639	SDR family oxidoreductase	159	0.015625	9	0	40	0.015625	9	0	58	0.0121528	7	0	72	0.0138889	8	0	329	0
SSON53G_RS00115	SSON53G_RS00115	21962	22921	-1	960	hypothetical protein	62	0.00810185	7	0	102	0.0115741	10	0	59	0.0104167	9	0	107	0.0115741	10	0	330	0
SSON53G_RS03935	SSON53G_RS03935	782057	782347	1	291	DUF1364 domain-containing protein	96	0.0229008	6	0	95	0.019084	5	0	55	0.019084	5	0	84	0.019084	5	0	330	0
SSON53G_RS11740	fliL	2195499	2195963	1	465	flagellar basal body-associated protein FliL	101	0.0143198	6	0	67	0.0071599	3	0	59	0.00954654	4	0	103	0.00954654	4	0	330	0
SSON53G_RS18050	SSON53G_RS18050	3405007	3405579	-1	573	pseudogene	106	0.0135659	7	0	76	0.0116279	6	0	67	0.00968992	5	0	81	0.0116279	6	0	330	0
SSON53G_RS20450	SSON53G_RS20450	3860773	3861378	-1	606	hypothetical protein	99	0.014652	8	0	65	0.0164835	9	0	60	0.014652	8	0	106	0.018315	10	0	330	0
SSON53G_RS04115	SSON53G_RS04115	811555	812031	-1	477	kinase inhibitor	53	0.0116279	5	0	100	0.0116279	5	0	76	0.0116279	5	0	102	0.0116279	5	0	331	0
SSON53G_RS06935	SSON53G_RS06935	1346349	1347981	-1	1633	pseudogene	79	0.0047619	7	0	81	0.00544218	8	0	70	0.00612245	9	0	101	0.00544218	8	0	331	0
SSON53G_RS13315	SSON53G_RS13315	2515562	2515804	1	243	pseudogene	68	0.0273973	6	0	100	0.0228311	5	0	72	0.0228311	5	0	91	0.0228311	5	0	331	0
SSON53G_RS03930	SSON53G_RS03930	781458	782057	1	600	DUF1367 family protein	81	0.00925926	5	0	71	0.0111111	6	0	73	0.00925926	5	0	107	0.0148148	8	0	332	0
SSON53G_RS06940	SSON53G_RS06940	1348018	1349886	-1	1869	beta-L-arabinofuranosidase domain-containing protein	73	0.00237671	4	0	109	0.00237671	4	0	55	0.00237671	4	0	95	0.00237671	4	0	332	0
SSON53G_RS13700	cvpA	2592685	2593173	-1	489	colicin V production protein	108	0.015873	7	0	82	0.015873	7	0	65	0.0136054	6	0	77	0.0113379	5	0	332	0
SSON53G_RS23480	SSON53G_RS23480	4457769	4458050	1	282	phage holin family protein	180	0.0354331	9	0	49	0.0314961	8	0	38	0.019685	5	0	65	0.0314961	8	0	332	0
SSON53G_RS08460	aroD	1603333	1604091	-1	759	type I 3-dehydroquinate dehydratase	289	0.0102339	7	0	13	0.00730994	5	0	15	0.00877193	6	0	16	0.00730994	5	0	333	0
SSON53G_RS10705	SSON53G_RS10705	2017334	2018865	-1	1532	pseudogene	80	0.00507614	7	0	79	0.00507614	7	0	67	0.00507614	7	0	107	0.00507614	7	0	333	0
SSON53G_RS12880	SSON53G_RS12880	2419504	2420754	-1	1251	NupC/NupG family nucleoside CNT transporter	102	0.0044405	5	0	80	0.0062167	7	0	71	0.0044405	5	0	80	0.0053286	6	0	333	0
SSON53G_RS19710	rrf	3730929	3731044	-1	116		17	0.0190476	2	0	74	0.104762	11	0	69	0.0952381	10	0	173	0.0952381	10	0	333	0
SSON53G_RS24440	SSON53G_RS24440	4650172	4650588	1	417	secondary thiamine-phosphate synthase enzyme YjbQ	156	0.0212766	8	0	49	0.0212766	8	0	41	0.0212766	8	0	87	0.0212766	8	0	333	0
SSON53G_RS01360	SSON53G_RS01360	283543	284679	1	1137	pseudogene	86	0.015625	16	0	75	0.0146484	15	0	91	0.015625	16	0	82	0.0166016	17	0	334	0
SSON53G_RS03530	SSON53G_RS03530	717207	717938	-1	732	fimbrial biogenesis chaperone	102	0.00758725	5	0	73	0.00758725	5	0	56	0.00758725	5	0	103	0.00758725	5	0	334	0
SSON53G_RS07205	SSON53G_RS07205	1395144	1395383	-1	240	YobH family protein	84	0.0416667	9	0	93	0.037037	8	0	75	0.037037	8	0	82	0.0324074	7	0	334	0
SSON53G_RS14310	SSON53G_RS14310	2700289	2700531	-1	243	YfdY family protein	37	0.0136986	3	0	102	0.0182648	4	0	58	0.0182648	4	0	137	0.0182648	4	0	334	0
SSON53G_RS07745	SSON53G_RS07745	1482812	1483696	-1	885	D-hexose-6-phosphate mutarotase	81	0.00752823	6	0	99	0.00878294	7	0	60	0.00878294	7	0	96	0.00878294	7	0	336	0
SSON53G_RS31955	SSON53G_RS31955	1742458	1743183	-1	726	DUF1627 domain-containing protein	81	0.00611621	4	0	82	0.00764526	5	0	68	0.00917431	6	0	105	0.00917431	6	0	336	0
SSON53G_RS11905	SSON53G_RS11905	2220054	2220143	-1	90		133	0.0246914	2	0	90	0.037037	3	0	38	0.0246914	2	0	75	0.0246914	2	0	336	0
SSON53G_RS10185	rrrD	1943005	1943502	-1	498	lysozyme RrrD	119	0.0311804	14	0	67	0.0267261	12	0	66	0.0267261	12	0	85	0.0311804	14	0	337	0
SSON53G_RS13225	atoA	2491481	2492131	1	651	acetate CoA-transferase subunit beta	197	0.00682594	4	0	44	0.00682594	4	0	45	0.00682594	4	0	51	0.00682594	4	0	337	0
SSON53G_RS05090	SSON53G_RS05090	1022227	1022769	1	543	fimbrial protein	48	0.0102249	5	0	104	0.0102249	5	0	73	0.0102249	5	0	113	0.0143149	7	0	338	0
SSON53G_RS17925	yqgB	3387125	3387256	-1	132	acid stress response protein YqgB	58	0.0252101	3	0	130	0.0336134	4	0	64	0.0168067	2	0	86	0.0168067	2	0	338	0
SSON53G_RS19140	rpsO	3621490	3621759	-1	270	30S ribosomal protein S15	81	0.0123457	3	0	100	0.0123457	3	0	57	0.0123457	3	0	100	0.0123457	3	0	338	0
SSON53G_RS24015	rpoC	4559953	4564176	1	4224	DNA-directed RNA polymerase subunit beta'	198	0.000526039	2	0	51	0.000526039	2	0	44	0.000526039	2	0	45	0.000526039	2	0	338	0
SSON53G_RS08365	SSON53G_RS08365	1585877	1586341	1	465	NlpC/P60 family protein	123	0.0071599	3	0	63	0.0071599	3	0	61	0.0071599	3	0	92	0.00954654	4	0	339	0
SSON53G_RS17315	SSON53G_RS17315	3264750	3265073	-1	324	prepilin-type N-terminal cleavage/methylation domain-containing protein	161	0.0136986	4	0	68	0.0136986	4	0	45	0.0171233	5	0	65	0.0171233	5	0	339	0
SSON53G_RS30385	ivbL	4021383	4021484	1	102	ilvB operon leader peptide IvbL	96	0.0543478	5	0	81	0.0326087	3	0	70	0.0326087	3	0	92	0.0434783	4	0	339	0
SSON53G_RS26220	arcA	4986442	4987158	-1	717	two-component system response regulator ArcA	201	0.0278638	18	0	50	0.0247678	16	0	35	0.0247678	16	0	54	0.0356037	23	0	340	0
SSON53G_RS08395	ppsR	1591485	1592318	-1	834	posphoenolpyruvate synthetase regulatory kinase/phosphorylase PpsR	101	0.00665779	5	0	95	0.00665779	5	0	54	0.00665779	5	0	91	0.00665779	5	0	341	0
SSON53G_RS09810	SSON53G_RS09810	1877026	1877820	-1	795	ABC transporter permease	176	0.00977654	7	0	55	0.00977654	7	0	47	0.00977654	7	0	63	0.00977654	7	0	341	0
SSON53G_RS04035	SSON53G_RS04035	796446	797399	-1	954	LysR family transcriptional regulator	89	0.0128056	11	0	102	0.0128056	11	0	68	0.0104773	9	0	83	0.0116414	10	0	342	0
SSON53G_RS06650	cutC	1303264	1304010	1	747	copper homeostasis protein CutC	103	0.0089153	6	0	63	0.00742942	5	0	79	0.00594354	4	0	97	0.00594354	4	0	342	0
SSON53G_RS12010	cobS	2242595	2243338	-1	744	adenosylcobinamide-GDP ribazoletransferase	152	0.00895522	6	0	74	0.00746269	5	0	41	0.00746269	5	0	75	0.00746269	5	0	342	0
SSON53G_RS06630	flhE	1299555	1299947	1	393	flagellar protein FlhE	159	0.00847458	3	0	93	0.0112994	4	0	24	0.00847458	3	0	67	0.0112994	4	0	343	0
SSON53G_RS10525	fnr	1984662	1985414	1	753	fumarate/nitrate reduction transcriptional regulator Fnr	113	0.00737463	5	0	66	0.00737463	5	0	63	0.00884956	6	0	101	0.00884956	6	0	343	0
SSON53G_RS25555	SSON53G_RS25555	4863437	4863850	-1	414	pseudogene	151	0.198391	74	0	67	0.123324	46	0	49	0.0965147	36	0	76	0.158177	59	0	343	0
SSON53G_RS14665	eutQ	2767672	2768373	-1	702	ethanolamine utilization acetate kinase EutQ	92	0.00791139	5	0	78	0.00791139	5	0	62	0.00791139	5	0	112	0.00791139	5	0	344	0
SSON53G_RS10445	ttcA	1970973	1971908	1	936	tRNA 2-thiocytidine(32) synthetase TtcA	195	0.00474496	4	0	49	0.00355872	3	0	39	0.00355872	3	0	63	0.00474496	4	0	346	0
SSON53G_RS18690	SSON53G_RS18690	3529622	3529954	-1	333	tRNA-binding protein	113	0.0166667	5	0	92	0.02	6	0	56	0.0166667	5	0	85	0.02	6	0	346	0
SSON53G_RS00220	caiF	41462	41857	1	396	carnitine metabolism transcriptional regulator CaiF	90	0.0196078	7	0	93	0.0252101	9	0	71	0.0168067	6	0	93	0.0196078	7	0	347	0
SSON53G_RS03050	pagP	623261	623728	1	468	pseudogene	45	0.014218	6	0	101	0.014218	6	0	86	0.014218	6	0	115	0.0165877	7	0	347	0
SSON53G_RS09570	ompC	1824859	1825959	1	1101	porin OmpC	85	0.0100908	10	0	101	0.00908174	9	0	47	0.0100908	10	0	114	0.0100908	10	0	347	0
SSON53G_RS08190	SSON53G_RS08190	1562872	1563222	-1	351	GPW/gp25 family protein	198	0.0158228	5	0	50	0.0158228	5	0	35	0.0126582	4	0	65	0.0126582	4	0	348	0
SSON53G_RS08345	SSON53G_RS08345	1582826	1583263	1	438	DUF1640 domain-containing protein	76	0.0126582	5	0	78	0.0126582	5	0	85	0.0126582	5	0	109	0.0126582	5	0	348	0
SSON53G_RS13140	napF	2468482	2468976	-1	495	ferredoxin-type protein NapF	165	0.0156951	7	0	72	0.0156951	7	0	60	0.0156951	7	0	51	0.0156951	7	0	348	0
SSON53G_RS13500	SSON53G_RS13500	2551893	2552395	1	503	pseudogene	195	0.0110375	5	0	50	0.013245	6	0	37	0.00883002	4	0	66	0.0110375	5	0	348	0
SSON53G_RS32965	SSON53G_RS32965	4616802	4617080	-1	279	periplasmic protein	138	0.0198413	5	0	67	0.0198413	5	0	58	0.0198413	5	0	85	0.0198413	5	0	348	0
SSON53G_RS34690	SSON53G_RS34690	4162450	4162521	-1	72	hypothetical protein	28	0.107692	7	0	108	0.107692	7	0	85	0.107692	7	0	128	0.107692	7	0	349	0
SSON53G_RS07755	msrB	1485117	1485530	1	414	peptide-methionine (R)-S-oxide reductase MsrB	67	0.0160858	6	0	101	0.0134048	5	0	72	0.0134048	5	0	110	0.0187668	7	0	350	0
SSON53G_RS07645	SSON53G_RS07645	1469011	1469526	1	516	hypothetical protein	140	0.0150538	7	0	71	0.0129032	6	0	51	0.0150538	7	0	89	0.0172043	8	0	351	0
SSON53G_RS10570	SSON53G_RS10570	1991914	1992834	1	921	alpha/beta hydrolase	240	0.00603136	5	0	33	0.00723764	6	0	41	0.00723764	6	0	37	0.00603136	5	0	351	0
SSON53G_RS13565	nuoA	2567043	2567486	-1	444	NADH-quinone oxidoreductase subunit NuoA	79	0.0175	7	0	68	0.0175	7	0	98	0.0175	7	0	106	0.02	8	0	351	0
SSON53G_RS23085	dsbA	4380689	4381315	1	627	thiol:disulfide interchange protein DsbA	165	0.0212389	12	0	69	0.0265487	15	0	43	0.0247788	14	0	74	0.0265487	15	0	351	0
SSON53G_RS03940	SSON53G_RS03940	782344	782898	1	555	DUF1133 family protein	94	0.02	10	0	82	0.03	15	0	66	0.028	14	0	110	0.028	14	0	352	0
SSON53G_RS09650	SSON53G_RS09650	1841914	1843050	-1	1137	ISAs1 family transposase	89	0.0136719	14	0	82	0.015625	16	0	82	0.0136719	14	0	99	0.0146484	15	0	352	0
SSON53G_RS10240	SSON53G_RS10240	1947580	1947870	-1	291	DUF1364 domain-containing protein	105	0.019084	5	0	93	0.019084	5	0	57	0.019084	5	0	97	0.019084	5	0	352	0
SSON53G_RS11770	fliR	2198775	2199560	1	786	flagellar biosynthetic protein FliR	151	0.00847458	6	0	67	0.00988701	7	0	58	0.00706215	5	0	76	0.00988701	7	0	352	0
SSON53G_RS06880	SSON53G_RS06880	1336401	1337003	-1	603	YebB family permuted papain-like enzyme	67	0.014733	8	0	103	0.0128913	7	0	62	0.0110497	6	0	121	0.014733	8	0	353	0
SSON53G_RS11775	rcsA	2199845	2200468	1	624	transcriptional regulator RcsA	52	0.0124555	7	0	104	0.0124555	7	0	77	0.0106762	6	0	120	0.0124555	7	0	353	0
SSON53G_RS13065	narP	2456155	2456802	1	648	nitrate/nitrite response regulator protein NarP	183	0.00856164	5	0	66	0.00856164	5	0	46	0.00856164	5	0	58	0.00856164	5	0	353	0
SSON53G_RS11940	shiA	2230217	2231227	1	1011	pseudogene	44	0.0043956	4	0	115	0.00769231	7	0	78	0.00549451	5	0	117	0.00769231	7	0	354	0
SSON53G_RS18165	SSON53G_RS18165	3428399	3428776	-1	378	pseudogene	148	0.0205279	7	0	73	0.0175953	6	0	62	0.0175953	6	0	72	0.0205279	7	0	355	0
SSON53G_RS21250	yidI	4017506	4017955	-1	450	protein YidI	145	0.0197531	8	0	63	0.0197531	8	0	60	0.0197531	8	0	88	0.0197531	8	0	356	0
SSON53G_RS09970	cybB	1903115	1903645	-1	531	cytochrome b561	75	0.0083682	4	0	89	0.0104603	5	0	80	0.0083682	4	0	113	0.0083682	4	0	357	0
SSON53G_RS03070	tatE	625559	625762	1	204	twin-arginine translocase subunit TatE	74	0.0163043	3	0	90	0.0163043	3	0	96	0.0217391	4	0	98	0.0163043	3	0	358	0
SSON53G_RS16310	SSON53G_RS16310	3068242	3068613	-1	372	RusA family crossover junction endodeoxyribonuclease	61	0.0179104	6	0	96	0.0179104	6	0	82	0.0179104	6	0	119	0.0179104	6	0	358	0
SSON53G_RS18780	SSON53G_RS18780	3548425	3549108	1	684	SanA/YdcF family protein	105	0.00649351	4	0	103	0.00649351	4	0	74	0.00811688	5	0	76	0.00811688	5	0	358	0
SSON53G_RS06490	SSON53G_RS06490	1272540	1272863	-1	324	YecR-like lipofamily protein	70	0.010274	3	0	97	0.0136986	4	0	71	0.0136986	4	0	121	0.0136986	4	0	359	0
SSON53G_RS09820	SSON53G_RS09820	1878711	1879724	-1	1014	ABC transporter ATP-binding protein	56	0.00766703	7	0	112	0.00657174	6	0	78	0.00657174	6	0	113	0.00657174	6	0	359	0
SSON53G_RS29255	SSON53G_RS29255	1939269	1939607	-1	339	pseudogene	148	0.0424837	13	0	73	0.0457516	14	0	54	0.0392157	12	0	84	0.0490196	15	0	359	0
SSON53G_RS23000	ubiD	4362619	4364112	1	1494	4-hydroxy-3-polyprenylbenzoate decarboxylase	302	0.0289963	39	0	18	0.00743494	10	0	24	0.00966543	13	0	16	0.00892193	12	0	360	0
SSON53G_RS02180	SSON53G_RS02180	442989	443534	1	546	pseudogene	91	0.0142276	7	0	88	0.0142276	7	0	73	0.0121951	6	0	109	0.0121951	6	0	361	0
SSON53G_RS05590	csgE	1115052	1115441	-1	390	curli production assembly/transport protein CsgE	54	0.00854701	3	0	93	0.014245	5	0	80	0.014245	5	0	134	0.014245	5	0	361	0
SSON53G_RS10310	SSON53G_RS10310	1954445	1954861	-1	417	DUF977 family protein	130	0.0212766	8	0	91	0.0239362	9	0	64	0.0239362	9	0	76	0.0239362	9	0	361	0
SSON53G_RS11025	SSON53G_RS11025	2075673	2075897	-1	225	tail fiber assembly protein	97	0.0246305	5	0	99	0.0246305	5	0	67	0.0246305	5	0	98	0.0246305	5	0	361	0
SSON53G_RS30020	ibsC	3356748	3356807	-1	60	type I toxin-antitoxin system toxin IbsC	62	0.037037	2	0	107	0.037037	2	0	77	0.037037	2	0	115	0.037037	2	0	361	0
SSON53G_RS19335	rpoN	3656926	3658359	1	1434	RNA polymerase factor sigma-54	147	0.0216886	28	0	57	0.00852053	11	0	91	0.0123935	16	0	66	0.00929512	12	0	361	0
SSON53G_RS03910	SSON53G_RS03910	779309	779665	1	357	hypothetical protein	60	0.0124224	4	0	96	0.0217391	7	0	79	0.0186335	6	0	127	0.0248447	8	0	362	0
SSON53G_RS01680	SSON53G_RS01680	345622	346485	1	864	DUF2877 domain-containing protein	102	0.0128535	10	0	101	0.00899743	7	0	67	0.0102828	8	0	94	0.00771208	6	0	364	0
SSON53G_RS05145	rmf	1035053	1035220	1	168	ribosome modulation factor	36	0.0263158	4	0	117	0.0328947	5	0	103	0.0263158	4	0	108	0.0263158	4	0	364	0
SSON53G_RS08505	menI	1613922	1614332	1	411	1	161	0.00810811	3	0	72	0.00540541	2	0	46	0.00810811	3	0	85	0.00810811	3	0	364	0
SSON53G_RS11305	yciA	2114372	2114770	1	399	acyl-CoA thioester hydrolase YciA	64	0.0166667	6	0	103	0.0138889	5	0	82	0.0138889	5	0	115	0.0138889	5	0	364	0
SSON53G_RS12220	hisF	2278577	2279353	1	777	imidazole glycerol phosphate synthase subunit HisF	227	0.0171429	12	0	43	0.0114286	8	0	46	0.0128571	9	0	48	0.0114286	8	0	364	0
SSON53G_RS17695	sdhE	3340273	3340539	-1	267	FAD assembly factor SdhE	158	0.0207469	5	0	60	0.0124481	3	0	59	0.0124481	3	0	87	0.0165975	4	0	364	0
SSON53G_RS23755	SSON53G_RS23755	4502399	4503007	-1	609	YiiX family permuted papain-like enzyme	134	0.00728597	4	0	83	0.00728597	4	0	66	0.00910747	5	0	81	0.00546448	3	0	364	0
SSON53G_RS10015	SSON53G_RS10015	1909167	1909847	-1	681	YdcF family protein	157	0.00815661	5	0	78	0.00815661	5	0	55	0.00815661	5	0	75	0.00815661	5	0	365	0
SSON53G_RS13135	napD	2468229	2468492	-1	264	chaperone NapD	147	0.0210084	5	0	75	0.0210084	5	0	49	0.0210084	5	0	94	0.0252101	6	0	365	0
SSON53G_RS19345	ptsN	3658787	3659278	1	492	PTS IIA-like nitrogen regulatory protein PtsN	165	0.020316	9	0	64	0.0248307	11	0	68	0.027088	12	0	68	0.0225734	10	0	365	0
SSON53G_RS01130	gmhB	235381	235956	1	576	D-glycero-beta-D-manno-heptose 1	305	0.0289017	15	0	16	0.0154143	8	0	16	0.0134875	7	0	29	0.0192678	10	0	366	0
SSON53G_RS02950	dsbG	603654	604416	-1	763	pseudogene	88	0.00727802	5	0	89	0.00873362	6	0	78	0.00873362	6	0	111	0.0101892	7	0	366	0
SSON53G_RS11000	trpA	2071673	2072479	1	807	tryptophan synthase subunit alpha	233	0.0110041	8	0	37	0.00825309	6	0	40	0.00962861	7	0	56	0.00687758	5	0	366	0
SSON53G_RS12510	rcnA	2346949	2347773	1	825	nickel/cobalt efflux protein RcnA	101	0.00538358	4	0	103	0.00538358	4	0	71	0.00538358	4	0	91	0.00538358	4	0	366	0
SSON53G_RS12595	SSON53G_RS12595	2365212	2365673	1	462	YehR family lipoprotein	37	0.0120192	5	0	105	0.00961538	4	0	95	0.0120192	5	0	129	0.00961538	4	0	366	0
SSON53G_RS24350	ubiC	4632401	4632898	1	498	chorismate lyase	73	0.0111359	5	0	119	0.0155902	7	0	76	0.0111359	5	0	98	0.0111359	5	0	366	0
SSON53G_RS15690	trbI	2967221	2967607	-1	387	type-F conjugative transfer system protein TrbI	202	0.025788	9	0	57	0.017192	6	0	40	0.0143266	5	0	68	0.0200573	7	0	367	0
SSON53G_RS16635	gutM	3123049	3123408	1	360	transcriptional regulator GutM	78	0.0123457	4	0	88	0.0123457	4	0	63	0.0123457	4	0	138	0.0123457	4	0	367	0
SSON53G_RS03255	ubiF	663973	665148	1	1176	3-demethoxyubiquinol 3-hydroxylase	263	0.0207743	22	0	41	0.0151086	16	0	45	0.0151086	16	0	19	0.00944287	10	0	368	0
SSON53G_RS12505	rcnR	2346556	2346828	-1	273	Ni(II)/Co(II)-binding transcriptional repressor RcnR	96	0.00813008	2	0	97	0.00813008	2	0	86	0.00813008	2	0	89	0.0121951	3	0	368	0
SSON53G_RS16625	srlB	3121800	3122171	1	372	PTS glucitol/sorbitol transporter subunit IIA	162	0.0208955	7	0	67	0.0208955	7	0	54	0.0179104	6	0	85	0.0179104	6	0	368	0
SSON53G_RS01300	SSON53G_RS01300	271558	271782	-1	225	hypothetical protein	161	0.0246305	5	0	88	0.0197044	4	0	59	0.0197044	4	0	61	0.0197044	4	0	369	0
SSON53G_RS11850	SSON53G_RS11850	2211453	2211830	1	378	pseudogene	101	0.0146628	5	0	80	0.00879765	3	0	78	0.00879765	3	0	110	0.00879765	3	0	369	0
SSON53G_RS01815	frmR	374033	374308	-1	276	formaldehyde-responsive transcriptional repressor FrmR	91	0.0120482	3	0	93	0.0120482	3	0	74	0.0120482	3	0	112	0.0120482	3	0	370	0
SSON53G_RS02070	yajD	424701	425048	1	348	HNH nuclease YajD	78	0.0254777	8	0	99	0.0286624	9	0	70	0.0286624	9	0	123	0.0286624	9	0	370	0
SSON53G_RS03985	SSON53G_RS03985	787560	788072	-1	513	DedA family protein	145	0.0151515	7	0	72	0.0151515	7	0	65	0.0151515	7	0	88	0.0151515	7	0	370	0
SSON53G_RS12855	nfo	2414313	2415170	1	858	deoxyribonuclease IV	97	0.00905563	7	0	95	0.00905563	7	0	75	0.00905563	7	0	103	0.00905563	7	0	370	0
SSON53G_RS21640	pyrE	4088197	4088838	1	642	orotate phosphoribosyltransferase	338	0.0242215	14	0	11	0.0121107	7	0	11	0.0103806	6	0	10	0.0121107	7	0	370	0
SSON53G_RS34760	SSON53G_RS34760	4969712	4969975	-1	264	pseudogene	31	0.0210084	5	0	115	0.0252101	6	0	90	0.0252101	6	0	134	0.0210084	5	0	370	0
SSON53G_RS13480	SSON53G_RS13480	2549018	2549586	1	569	pseudogene	23	0.0116959	6	0	107	0.0155945	8	0	108	0.0155945	8	0	133	0.0175439	9	0	371	0
SSON53G_RS33690	mgtL	4849996	4850049	1	54	mgtA regulatory leader peptide MgtL	17	0.0816327	4	0	114	0.142857	7	0	101	0.122449	6	0	140	0.122449	6	0	372	0
SSON53G_RS00675	SSON53G_RS00675	143652	143999	-1	348	YacC family pilotin-like protein	119	0.022293	7	0	67	0.022293	7	0	81	0.022293	7	0	106	0.022293	7	0	373	0
SSON53G_RS06720	SSON53G_RS06720	1314984	1315403	1	420	hypothetical protein	70	0.015873	6	0	106	0.0185185	7	0	82	0.0185185	7	0	115	0.0185185	7	0	373	0
SSON53G_RS16930	cas6e	3177207	3177689	-1	483	pseudogene	131	0.0206897	9	0	75	0.016092	7	0	74	0.0183908	8	0	93	0.0206897	9	0	373	0
SSON53G_RS14685	tal	2772037	2772987	1	951	transaldolase	91	0.00584112	5	0	101	0.00700935	6	0	75	0.00700935	6	0	107	0.00700935	6	0	374	0
SSON53G_RS05990	hinT	1187726	1188085	1	360	purine nucleoside phosphoramidase	97	0.0216049	7	0	101	0.0216049	7	0	76	0.0185185	6	0	101	0.0216049	7	0	375	0
SSON53G_RS10105	ompN	1931644	1932777	1	1134	porin OmpN	131	0.00685602	7	0	76	0.00587659	6	0	76	0.00391773	4	0	92	0.00587659	6	0	375	0
SSON53G_RS15780	rnc	2980080	2980760	-1	681	ribonuclease III	100	0.0146819	9	0	114	0.0179445	11	0	75	0.0146819	9	0	86	0.0179445	11	0	375	0
SSON53G_RS24695	yjdN	4701037	4701480	-1	444	pseudogene	130	0.0075	3	0	89	0.0075	3	0	53	0.0075	3	0	103	0.0075	3	0	375	0
SSON53G_RS02555	tesA	519257	519880	-1	624	multifunctional acyl-CoA thioesterase I/protease I/lysophospholipase L1	106	0.00711744	4	0	82	0.00711744	4	0	84	0.00711744	4	0	104	0.00533808	3	0	376	0
SSON53G_RS03475	SSON53G_RS03475	707463	707972	-1	510	YbgA family protein	110	0.0130719	6	0	91	0.0174292	8	0	56	0.0152505	7	0	119	0.0152505	7	0	376	0
SSON53G_RS09805	patD	1875580	1877004	-1	1425	aminobutyraldehyde dehydrogenase	144	0.00311769	4	0	87	0.00311769	4	0	52	0.00311769	4	0	93	0.00311769	4	0	376	0
SSON53G_RS24680	phnE	4698170	4698949	-1	780	phosphonate ABC transporter	104	0.00712251	5	0	98	0.00712251	5	0	57	0.00712251	5	0	117	0.00712251	5	0	376	0
SSON53G_RS05755	SSON53G_RS05755	1143886	1144452	-1	567	cytochrome b	96	0.0117417	6	0	109	0.0117417	6	0	75	0.0117417	6	0	98	0.0117417	6	0	378	0
SSON53G_RS07985	cedA	1527189	1527452	1	264	cell division activator CedA	73	0.0252101	6	0	107	0.0252101	6	0	73	0.0294118	7	0	125	0.0336134	8	0	378	0
SSON53G_RS11110	SSON53G_RS11110	2091411	2091824	-1	414	phage tail assembly protein T	84	0.0080429	3	0	101	0.0107239	4	0	85	0.0107239	4	0	108	0.0107239	4	0	378	0
SSON53G_RS11430	purU	2140913	2141755	1	843	formyltetrahydrofolate deformylase	164	0.00658762	5	0	70	0.00790514	6	0	64	0.00790514	6	0	80	0.00790514	6	0	378	0
SSON53G_RS24845	ghoT	4730250	4730423	1	174	type V toxin-antitoxin system toxin GhoT	68	0.0573248	9	0	100	0.0764331	12	0	90	0.0828025	13	0	120	0.0764331	12	0	378	0
SSON53G_RS02840	fes	577713	578915	1	1203	enterochelin esterase	191	0.00923361	10	0	48	0.00831025	9	0	66	0.00831025	9	0	74	0.00831025	9	0	379	0
SSON53G_RS06890	ruvB	1337901	1338911	1	1011	Holliday junction branch migration DNA helicase RuvB	327	0.0120879	11	0	15	0.00659341	6	0	17	0.00769231	7	0	20	0.00769231	7	0	379	0
SSON53G_RS00450	ilvN	93869	94360	1	492	acetolactate synthase small subunit	244	0.00902935	4	0	53	0.00902935	4	0	37	0.0112867	5	0	46	0.00902935	4	0	380	0
SSON53G_RS01675	SSON53G_RS01675	344977	345582	1	606	ankyrin repeat domain-containing protein	102	0.0164835	9	0	87	0.0164835	9	0	79	0.018315	10	0	113	0.0164835	9	0	381	0
SSON53G_RS11085	SSON53G_RS11085	2086501	2087181	-1	681	tail assembly protein	90	0.00652529	4	0	101	0.00652529	4	0	81	0.00652529	4	0	109	0.00652529	4	0	381	0
SSON53G_RS11780	dsrB	2200512	2200700	-1	189	protein DsrB	139	0.0233918	4	0	89	0.0292398	5	0	67	0.0233918	4	0	86	0.0233918	4	0	381	0
SSON53G_RS16220	SSON53G_RS16220	3057716	3058009	-1	294	pseudogene	109	0.173585	46	0	94	0.184906	49	0	89	0.169811	45	0	89	0.139623	37	0	381	0
SSON53G_RS16085	SSON53G_RS16085	3035472	3035762	1	291	RnfH family protein	44	0.019084	5	0	123	0.019084	5	0	89	0.019084	5	0	126	0.019084	5	0	382	0
SSON53G_RS04750	SSON53G_RS04750	939212	939299	-1	88		101	0.0875	7	0	114	0.1	8	0	62	0.1	8	0	106	0.1	8	0	383	0
SSON53G_RS20250	aroK	3814238	3814759	-1	522	shikimate kinase AroK	110	0.0404255	19	0	76	0.0446809	21	0	85	0.0425532	20	0	112	0.0446809	21	0	383	0
SSON53G_RS34595	SSON53G_RS34595	3070255	3070362	-1	108	pseudogene	180	0.0612245	6	0	74	0.0408163	4	0	49	0.0306122	3	0	81	0.0408163	4	0	384	0
SSON53G_RS09720	SSON53G_RS09720	1862686	1863303	-1	618	glutathione S-transferase family protein	72	0.00897666	5	0	118	0.00718133	4	0	72	0.005386	3	0	123	0.00897666	5	0	385	0
SSON53G_RS17710	yqfB	3342781	3343092	-1	312	N(4)-acetylcytidine aminohydrolase	70	0.0177936	5	0	113	0.0177936	5	0	94	0.0177936	5	0	108	0.0177936	5	0	385	0
SSON53G_RS02350	SSON53G_RS02350	475737	476090	1	354	DUF1428 domain-containing protein	141	0.015674	5	0	103	0.0188088	6	0	53	0.0125392	4	0	89	0.015674	5	0	386	0
SSON53G_RS25090	SSON53G_RS25090	4775459	4775534	1	76		127	0.057971	4	0	80	0.0724638	5	0	65	0.057971	4	0	114	0.0724638	5	0	386	0
SSON53G_RS04060	SSON53G_RS04060	803234	803452	-1	219	excisionase	112	0.0151515	3	0	95	0.020202	4	0	78	0.020202	4	0	102	0.0151515	3	0	387	0
SSON53G_RS04835	SSON53G_RS04835	962064	962318	-1	255	pseudogene	142	0.0304348	7	0	88	0.0391304	9	0	55	0.0347826	8	0	102	0.0347826	8	0	387	0
SSON53G_RS15995	SSON53G_RS15995	3020599	3020934	1	336	phage tail assembly protein	60	0.0264026	8	0	107	0.0264026	8	0	95	0.0264026	8	0	125	0.0264026	8	0	387	0
SSON53G_RS21540	SSON53G_RS21540	4065431	4065525	-1	95		75	0.0465116	4	0	105	0.0465116	4	0	108	0.0581395	5	0	99	0.0465116	4	0	387	0
SSON53G_RS02800	SSON53G_RS02800	571353	571721	-1	369	MmcQ/YjbR family DNA-binding protein	96	0.015015	5	0	110	0.012012	4	0	75	0.012012	4	0	107	0.015015	5	0	388	0
SSON53G_RS06025	SSON53G_RS06025	1193465	1194004	1	540	glycine zipper 2TM domain-containing protein	115	0.00823045	4	0	92	0.0102881	5	0	67	0.0102881	5	0	114	0.0123457	6	0	388	0
SSON53G_RS10995	trpB	2070480	2071673	1	1194	tryptophan synthase subunit beta	150	0.00930233	10	0	87	0.00837209	9	0	64	0.00744186	8	0	87	0.00837209	9	0	388	0
SSON53G_RS16465	SSON53G_RS16465	3094591	3094920	1	330	DUF883 domain-containing protein	80	0.020202	6	0	102	0.020202	6	0	97	0.020202	6	0	109	0.023569	7	0	388	0
SSON53G_RS11825	SSON53G_RS11825	2208262	2208918	-1	657	phosphohydrolase	113	0.00506757	3	0	113	0.00675676	4	0	62	0.00506757	3	0	101	0.00506757	3	0	389	0
SSON53G_RS16275	SSON53G_RS16275	3065426	3065641	-1	216	class II holin family protein	54	0.0512821	10	0	127	0.0615385	12	0	91	0.0461538	9	0	117	0.0615385	12	0	389	0
SSON53G_RS03895	SSON53G_RS03895	777256	778061	1	806	pseudogene	89	0.0110193	8	0	109	0.0123967	9	0	73	0.0123967	9	0	119	0.0110193	8	0	390	0
SSON53G_RS12700	osmF	2382112	2383029	-1	918	glycine betaine ABC transporter substrate-binding protein OsmF	70	0.00604595	5	0	97	0.00725514	6	0	96	0.00725514	6	0	127	0.00725514	6	0	390	0
SSON53G_RS14000	SSON53G_RS14000	2651064	2651462	-1	399	DNA-packaging protein FI	124	0.0166667	6	0	77	0.0166667	6	0	77	0.0138889	5	0	112	0.0166667	6	0	390	0
SSON53G_RS08995	hipA	1706845	1708166	-1	1322	pseudogene	124	0.00672269	8	0	87	0.00588235	7	0	71	0.00588235	7	0	109	0.00588235	7	0	391	0
SSON53G_RS10335	SSON53G_RS10335	1957260	1957502	-1	243	helix-turn-helix transcriptional regulator	62	0.0136986	3	0	110	0.0136986	3	0	92	0.0136986	3	0	127	0.0136986	3	0	391	0
SSON53G_RS25225	ulaB	4802781	4803086	1	306	PTS ascorbate transporter subunit IIB	147	0.0217391	6	0	90	0.0217391	6	0	68	0.0217391	6	0	86	0.0217391	6	0	391	0
SSON53G_RS01700	SSON53G_RS01700	350543	351925	1	1383	amidohydrolase family protein	144	0.00722892	9	0	96	0.00722892	9	0	80	0.00722892	9	0	72	0.00722892	9	0	392	0
SSON53G_RS08860	malI	1681743	1682771	1	1029	mal regulon transcriptional regulator MalI	77	0.00647249	6	0	123	0.00539374	5	0	78	0.00539374	5	0	114	0.00647249	6	0	392	0
SSON53G_RS15640	tnpB	2959563	2959910	-1	348	IS66 family insertion sequence element accessory protein TnpB	109	0.0350318	11	0	103	0.0254777	8	0	74	0.0286624	9	0	106	0.0286624	9	0	392	0
SSON53G_RS23760	metJ	4503191	4503508	-1	318	met regulon transcriptional regulator MetJ	194	0.0313589	9	0	76	0.0209059	6	0	46	0.0139373	4	0	76	0.0174216	5	0	392	0
SSON53G_RS11325	SSON53G_RS11325	2118117	2118593	-1	477	pseudogene	93	0.0302326	13	0	123	0.0372093	16	0	72	0.027907	12	0	105	0.0325581	14	0	393	0
SSON53G_RS21605	rpoZ	4081580	4081855	-1	276	DNA-directed RNA polymerase subunit omega	99	0.0522088	13	0	86	0.0481928	12	0	96	0.0562249	14	0	112	0.0562249	14	0	393	0
SSON53G_RS10490	abgB	1979666	1981111	1	1446	p-aminobenzoyl-glutamate hydrolase subunit AbgB	155	0.00614439	8	0	83	0.00537634	7	0	61	0.00537634	7	0	95	0.00537634	7	0	394	0
SSON53G_RS22870	yigI	4338510	4338977	-1	468	acyl-CoA thioesterase YigI	123	0.0260664	11	0	96	0.0308057	13	0	77	0.0331754	14	0	98	0.028436	12	0	394	0
SSON53G_RS04535	rcdA	897991	898527	1	537	DNA-binding transcriptional regulator RcdA	92	0.00826446	4	0	101	0.0103306	5	0	82	0.0103306	5	0	120	0.0103306	5	0	395	0
SSON53G_RS07825	nudG	1497413	1497820	-1	408	CTP pyrophosphohydrolase	186	0.0108696	4	0	89	0.00815217	3	0	48	0.00543478	2	0	72	0.00815217	3	0	395	0
SSON53G_RS08420	fadK	1596219	1597509	-1	1291	pseudogene	95	0.00430293	5	0	107	0.00430293	5	0	93	0.00430293	5	0	100	0.00430293	5	0	395	0
SSON53G_RS16700	SSON53G_RS16700	3137844	3138617	-1	774	hypothetical protein	73	0.010043	7	0	110	0.010043	7	0	88	0.010043	7	0	124	0.010043	7	0	395	0
SSON53G_RS08555	pykF	1622442	1623854	-1	1413	pyruvate kinase PykF	106	0.0110063	14	0	112	0.0086478	11	0	80	0.00943396	12	0	98	0.0125786	16	0	396	0
SSON53G_RS10650	ompG	2006143	2006901	-1	759	pseudogene	65	0.0102339	7	0	104	0.0116959	8	0	95	0.00877193	6	0	132	0.0116959	8	0	396	0
SSON53G_RS11915	SSON53G_RS11915	2221135	2221210	1	76		113	0.15942	11	0	93	0.144928	10	0	76	0.15942	11	0	114	0.144928	10	0	396	0
SSON53G_RS08100	SSON53G_RS08100	1546258	1546518	-1	261	ogr/Delta-like zinc finger family protein	141	0.0170213	4	0	78	0.012766	3	0	74	0.012766	3	0	104	0.012766	3	0	397	0
SSON53G_RS08230	SSON53G_RS08230	1566456	1566950	-1	495	head completion/stabilization protein	260	0.0134529	6	0	39	0.0112108	5	0	45	0.00896861	4	0	53	0.0112108	5	0	397	0
SSON53G_RS08560	fumD	1624411	1624620	1	210	fumarate hydratase FumD	109	0.026455	5	0	107	0.021164	4	0	66	0.021164	4	0	115	0.026455	5	0	397	0
SSON53G_RS14525	cysW	2741179	2742054	-1	876	sulfate/thiosulfate ABC transporter permease CysW	183	0.026616	21	0	74	0.0253485	20	0	67	0.0278834	22	0	73	0.0228137	18	0	397	0
SSON53G_RS29765	SSON53G_RS29765	2939103	2939525	-1	423	pseudogene	198	0.0262467	10	0	73	0.0262467	10	0	44	0.023622	9	0	82	0.0262467	10	0	397	0
SSON53G_RS09860	ydcO	1886439	1887362	1	924	pseudogene	146	0.00360577	3	0	101	0.00480769	4	0	63	0.00360577	3	0	88	0.00480769	4	0	398	0
SSON53G_RS11045	SSON53G_RS11045	2078040	2078573	1	534	tail fiber assembly protein	29	0.010395	5	0	141	0.010395	5	0	93	0.00623701	3	0	135	0.010395	5	0	398	0
SSON53G_RS08795	rsxG	1670104	1670724	-1	621	electron transport complex subunit RsxG	148	0.0125224	7	0	69	0.0125224	7	0	69	0.0143113	8	0	113	0.0161002	9	0	399	0
SSON53G_RS18225	SSON53G_RS18225	3440150	3440689	1	540	DUF4339 domain-containing protein	156	0.0123457	6	0	66	0.0123457	6	0	69	0.0102881	5	0	108	0.0144033	7	0	399	0
SSON53G_RS32180	SSON53G_RS32180	2186958	2187185	-1	228	pseudogene	43	0.0339806	7	0	115	0.038835	8	0	91	0.038835	8	0	151	0.038835	8	0	400	0
SSON53G_RS05700	SSON53G_RS05700	1132885	1133460	-1	576	recombinase family protein	56	0.017341	9	0	105	0.017341	9	0	78	0.017341	9	0	162	0.017341	9	0	401	0
SSON53G_RS16605	pncC	3118287	3118784	-1	498	nicotinamide-nucleotide amidase	152	0.013363	6	0	91	0.013363	6	0	79	0.013363	6	0	79	0.013363	6	0	401	0
SSON53G_RS06590	cheY	1292871	1293260	1	390	chemotaxis response regulator CheY	109	0.011396	4	0	98	0.011396	4	0	85	0.011396	4	0	110	0.011396	4	0	402	0
SSON53G_RS05475	rutB	1094140	1094832	-1	693	peroxyureidoacrylate/ureidoacrylate amidohydrolase RutB	139	0.00961538	6	0	92	0.00801282	5	0	72	0.00961538	6	0	100	0.0112179	7	0	403	0
SSON53G_RS06370	fliA	1254721	1255440	1	720	RNA polymerase sigma factor FliA	75	0.00925926	6	0	123	0.0108025	7	0	86	0.0108025	7	0	119	0.0123457	8	0	403	0
SSON53G_RS02430	SSON53G_RS02430	493132	493461	1	330	YbaB/EbfC family nucleoid-associated protein	149	0.03367	10	0	82	0.03367	10	0	73	0.030303	9	0	100	0.030303	9	0	404	0
SSON53G_RS10235	SSON53G_RS10235	1947029	1947583	-1	555	DUF1133 family protein	106	0.022	11	0	94	0.026	13	0	77	0.026	13	0	127	0.028	14	0	404	0
SSON53G_RS34635	SSON53G_RS34635	3764358	3764435	1	78	pseudogene	105	0.126761	9	0	96	0.126761	9	0	73	0.0985915	7	0	130	0.112676	8	0	404	0
SSON53G_RS14055	SSON53G_RS14055	2659153	2659563	1	411	DUF1398 domain-containing protein	46	0.00810811	3	0	134	0.0108108	4	0	91	0.00810811	3	0	134	0.00810811	3	0	405	0
SSON53G_RS22400	phoU	4247663	4248388	1	726	phosphate signaling complex protein PhoU	313	0.0443425	29	0	30	0.0107034	7	0	26	0.0122324	8	0	36	0.0168196	11	0	405	0
SSON53G_RS22495	SSON53G_RS22495	4270062	4270137	1	76		56	0.173913	12	0	103	0.130435	9	0	95	0.144928	10	0	151	0.144928	10	0	405	0
SSON53G_RS03210	gltK	653313	653987	-1	675	glutamate/aspartate ABC transporter permease GltK	143	0.00986842	6	0	103	0.00986842	6	0	64	0.00986842	6	0	96	0.00986842	6	0	406	0
SSON53G_RS04550	grxA	901064	901321	-1	258	glutaredoxin 1	68	0.0128755	3	0	140	0.0128755	3	0	80	0.0128755	3	0	118	0.0128755	3	0	406	0
SSON53G_RS08730	slyA	1658666	1659100	1	435	transcriptional regulator SlyA	114	0.0178571	7	0	100	0.0178571	7	0	62	0.0178571	7	0	130	0.0204082	8	0	406	0
SSON53G_RS15970	SSON53G_RS15970	3017104	3017463	1	360	pseudogene	146	0.0154321	5	0	92	0.0154321	5	0	65	0.0154321	5	0	103	0.0154321	5	0	406	0
SSON53G_RS18060	SSON53G_RS18060	3406671	3407123	-1	453	pseudogene	84	0.0122549	5	0	122	0.0122549	5	0	84	0.0122549	5	0	116	0.0122549	5	0	406	0
SSON53G_RS01085	arfB	227429	227790	1	362	pseudogene	66	0.0306748	10	0	111	0.0306748	10	0	95	0.0337423	11	0	135	0.0337423	11	0	407	0
SSON53G_RS05595	csgD	1115446	1115961	-1	516	pseudogene	124	0.0129032	6	0	98	0.0129032	6	0	83	0.0129032	6	0	102	0.0150538	7	0	407	0
SSON53G_RS19960	SSON53G_RS19960	3761020	3761277	-1	258	pseudogene	33	0.0343348	8	0	126	0.0429185	10	0	117	0.0343348	8	0	131	0.0386266	9	0	407	0
SSON53G_RS16290	SSON53G_RS16290	3066478	3066554	-1	77		147	0.0857143	6	0	80	0.0714286	5	0	91	0.0857143	6	0	90	0.0857143	6	0	408	0
SSON53G_RS16750	hycA	3146031	3146492	-1	462	formate hydrogenlyase regulator HycA	139	0.0144231	6	0	93	0.0144231	6	0	73	0.0144231	6	0	103	0.0144231	6	0	408	0
SSON53G_RS06605	SSON53G_RS06605	1294600	1295046	-1	447	pseudogene	108	0.0496278	20	0	94	0.044665	18	0	98	0.044665	18	0	109	0.0421836	17	0	409	0
SSON53G_RS11415	rssB	2138282	2139295	-1	1014	two-component system response regulator RssB	198	0.0142388	13	0	53	0.0131435	12	0	74	0.0142388	13	0	84	0.0120482	11	0	409	0
SSON53G_RS03260	SSON53G_RS03260	665302	665376	-1	75		74	0.0294118	2	0	120	0.0735294	5	0	106	0.0441176	3	0	110	0.0441176	3	0	410	0
SSON53G_RS12040	pduB	2247414	2248226	1	813	pseudogene	140	0.00956284	7	0	85	0.00956284	7	0	73	0.00956284	7	0	112	0.00956284	7	0	410	0
SSON53G_RS14285	ypdI	2698670	2698837	1	168	pseudogene	22	0.0328947	5	0	141	0.0394737	6	0	74	0.0394737	6	0	173	0.0394737	6	0	410	0
SSON53G_RS14805	hyfE	2799619	2800269	1	651	hydrogenase 4 membrane subunit	135	0.00853242	5	0	87	0.00853242	5	0	102	0.00853242	5	0	86	0.00853242	5	0	410	0
SSON53G_RS29820	SSON53G_RS29820	2968856	2969038	-1	183	pseudogene	97	0.030303	5	0	118	0.0242424	4	0	74	0.0242424	4	0	121	0.0242424	4	0	410	0
SSON53G_RS03920	hokD	780727	780882	1	156	type I toxin-antitoxin system toxin HokD	102	0.0496454	7	0	120	0.0496454	7	0	90	0.0496454	7	0	99	0.0496454	7	0	411	0
SSON53G_RS11410	galU	2137172	2138080	-1	909	UTP--glucose-1-phosphate uridylyltransferase GalU	397	0.023199	19	0	4	0.002442	2	0	5	0.004884	4	0	5	0.004884	4	0	411	0
SSON53G_RS16430	ygaP	3089349	3089873	1	525	thiosulfate sulfurtransferase YgaP	60	0.0169133	8	0	120	0.0211416	10	0	95	0.0190275	9	0	136	0.0232558	11	0	411	0
SSON53G_RS01605	SSON53G_RS01605	327652	328371	1	720	(Fe-S)-binding protein	84	0.00925926	6	0	127	0.00771605	5	0	84	0.00925926	6	0	117	0.00925926	6	0	412	0
SSON53G_RS11990	nac	2239114	2240049	-1	936	nitrogen assimilation transcriptional regulator NAC	76	0.0059312	5	0	119	0.00711744	6	0	90	0.0059312	5	0	127	0.00711744	6	0	412	0
SSON53G_RS21670	radC	4092342	4092851	1	510	pseudogene	160	0.0152505	7	0	79	0.0239651	11	0	67	0.0174292	8	0	106	0.0196078	9	0	412	0
SSON53G_RS05575	SSON53G_RS05575	1113195	1113686	1	492	DUF1097 domain-containing protein	61	0.0248307	11	0	141	0.020316	9	0	98	0.0225734	10	0	113	0.020316	9	0	413	0
SSON53G_RS06670	cmoA	1309085	1309828	-1	744	carboxy-S-adenosyl-L-methionine synthase CmoA	70	0.00597015	4	0	113	0.00746269	5	0	90	0.00746269	5	0	141	0.00746269	5	0	414	0
SSON53G_RS04475	SSON53G_RS04475	885916	887237	1	1322	pseudogene	103	0.00756303	9	0	92	0.010084	12	0	70	0.00840336	10	0	150	0.0092437	11	0	415	0
SSON53G_RS06405	tcyL	1259963	1260631	1	669	cystine ABC transporter permease	97	0.00829187	5	0	104	0.00829187	5	0	84	0.00995025	6	0	130	0.00829187	5	0	415	0
SSON53G_RS10615	ycjG	1998325	1999290	-1	966	L-Ala-D/L-Glu epimerase	81	0.0103448	9	0	103	0.0103448	9	0	103	0.00804598	7	0	128	0.0091954	8	0	415	0
SSON53G_RS14650	eutM	2765527	2765820	-1	294	ethanolamine utilization microcompartment protein EutM	117	0.0150943	4	0	104	0.0150943	4	0	87	0.0150943	4	0	107	0.0150943	4	0	415	0
SSON53G_RS26050	SSON53G_RS26050	4954142	4954228	-1	87		88	0.113924	9	0	115	0.113924	9	0	95	0.113924	9	0	117	0.126582	10	0	415	0
SSON53G_RS33340	mcbA	847140	847400	-1	261	DUF1471 family periplasmic protein McbA	58	0.0170213	4	0	119	0.0170213	4	0	99	0.0170213	4	0	140	0.0170213	4	0	416	0
SSON53G_RS04580	potF	904352	905464	1	1113	spermidine/putrescine ABC transporter substrate-binding protein PotF	68	0.00698603	7	0	107	0.00798403	8	0	87	0.00798403	8	0	154	0.00898204	9	0	416	0
SSON53G_RS32035	tnpA	1890125	1890626	1	502	pseudogene	114	0.0243363	11	0	98	0.0265487	12	0	87	0.0265487	12	0	117	0.0287611	13	0	416	0
SSON53G_RS26065	rimI	4956012	4956458	1	447	ribosomal protein S18-alanine N-acetyltransferase	153	0.00992556	4	0	105	0.0124069	5	0	63	0.0124069	5	0	95	0.0148883	6	0	416	0
SSON53G_RS03865	SSON53G_RS03865	774922	775395	-1	474	pseudogene	161	0.0210773	9	0	97	0.0187354	8	0	58	0.0187354	8	0	101	0.0210773	9	0	417	0
SSON53G_RS12750	SSON53G_RS12750	2394215	2394613	1	399	CidA/LrgA family protein	124	0.0111111	4	0	94	0.0166667	6	0	86	0.0166667	6	0	113	0.0166667	6	0	417	0
SSON53G_RS18000	SSON53G_RS18000	3397889	3398482	1	594	XTP/dITP diphosphatase	77	0.0149533	8	0	138	0.0149533	8	0	95	0.0149533	8	0	107	0.0168224	9	0	417	0
SSON53G_RS23660	zapB	4488027	4488272	1	246	septal ring assembly protein ZapB	78	0.0315315	7	0	113	0.0225225	5	0	92	0.0225225	5	0	134	0.0225225	5	0	417	0
SSON53G_RS00400	sgrT	83124	83255	1	132	glucose uptake inhibitor SgrT	107	0.0336134	4	0	101	0.0336134	4	0	81	0.0336134	4	0	129	0.0336134	4	0	418	0
SSON53G_RS06130	hflD	1216563	1217204	-1	642	high frequency lysogenization protein HflD	168	0.0121107	7	0	78	0.0103806	6	0	78	0.0121107	7	0	94	0.0103806	6	0	418	0
SSON53G_RS07795	selD	1490525	1491568	1	1044	selenide	112	0.00744681	7	0	93	0.00744681	7	0	72	0.00744681	7	0	142	0.00744681	7	0	419	0
SSON53G_RS08475	SSON53G_RS08475	1606492	1607706	-1	1215	MFS transporter	100	0.00914077	10	0	107	0.0100548	11	0	79	0.0100548	11	0	133	0.011883	13	0	419	0
SSON53G_RS11100	SSON53G_RS11100	2088531	2088860	-1	330	phage tail protein	151	0.026936	8	0	102	0.023569	7	0	74	0.026936	8	0	92	0.023569	7	0	419	0
SSON53G_RS25630	idnK	4881222	4881785	1	564	gluconokinase	77	0.011811	6	0	140	0.0137795	7	0	80	0.0137795	7	0	122	0.0177165	9	0	419	0
SSON53G_RS03600	mngR	733205	733927	-1	723	mannosyl-D-glycerate transport/metabolism system transcriptional repressor MngR	162	0.00768049	5	0	100	0.00768049	5	0	67	0.00768049	5	0	91	0.00921659	6	0	420	0
SSON53G_RS07375	yeaR	1425329	1425688	1	360	DUF1971 domain-containing protein YeaR	155	0.0185185	6	0	95	0.0246914	8	0	76	0.0185185	6	0	94	0.0216049	7	0	420	0
SSON53G_RS10225	SSON53G_RS10225	1946685	1946761	-1	77		127	0.0857143	6	0	85	0.0857143	6	0	103	0.0857143	6	0	105	0.0857143	6	0	420	0
SSON53G_RS11445	narI	2142362	2143039	-1	678	respiratory nitrate reductase subunit gamma	97	0.00981997	6	0	101	0.00981997	6	0	82	0.00981997	6	0	140	0.00981997	6	0	420	0
SSON53G_RS19515	aaeX	3695400	3695603	-1	204	p-hydroxybenzoic acid efflux pump operon protein AaeX	73	0.0380435	7	0	129	0.0434783	8	0	83	0.0434783	8	0	135	0.0434783	8	0	420	0
SSON53G_RS03125	rlmH	636298	636765	-1	468	23S rRNA (pseudouridine(1915)-N(3))-methyltransferase RlmH	257	0.014218	6	0	45	0.0118483	5	0	53	0.0118483	5	0	66	0.014218	6	0	421	0
SSON53G_RS07400	yoaF	1427745	1427999	1	255	DUF333 domain-containing lipoprotein YoaF	120	0.0130435	3	0	91	0.0130435	3	0	77	0.0130435	3	0	133	0.0173913	4	0	421	0
SSON53G_RS08390	aroH	1590282	1591328	-1	1047	3-deoxy-7-phosphoheptulonate synthase AroH	161	0.00636267	6	0	99	0.00636267	6	0	52	0.00636267	6	0	109	0.00636267	6	0	421	0
SSON53G_RS09375	ydgH	1775812	1776756	1	945	DUF1471 family protein YdgH	63	0.00705053	6	0	135	0.0105758	9	0	79	0.00940071	8	0	144	0.00940071	8	0	421	0
SSON53G_RS19600	SSON53G_RS19600	3713361	3713603	1	243	YhdT family protein	130	0.0365297	8	0	102	0.0319635	7	0	57	0.0319635	7	0	133	0.0319635	7	0	422	0
SSON53G_RS24995	efp	4758344	4758910	1	567	elongation factor P	230	0.0332681	17	0	49	0.0313112	16	0	63	0.0313112	16	0	81	0.0410959	21	0	423	0
SSON53G_RS01870	iprA	386313	386936	1	624	hydrogen peroxide resistance inhibitor IprA	101	0.0142349	8	0	124	0.0142349	8	0	83	0.0142349	8	0	116	0.0160142	9	0	424	0
SSON53G_RS16420	SSON53G_RS16420	3088699	3088857	-1	159	YqaE/Pmp3 family membrane protein	79	0.0416667	6	0	139	0.0625	9	0	84	0.0486111	7	0	122	0.0486111	7	0	424	0
SSON53G_RS17955	endA	3391564	3392271	1	708	deoxyribonuclease I	245	0.0109718	7	0	62	0.0109718	7	0	66	0.0125392	8	0	51	0.0125392	8	0	424	0
SSON53G_RS10315	SSON53G_RS10315	1954876	1955622	-1	747	ATP-binding protein	219	0.0089153	6	0	79	0.00594354	4	0	50	0.00742942	5	0	77	0.00742942	5	0	425	0
SSON53G_RS16545	SSON53G_RS16545	3111065	3111493	-1	429	YqaA family protein	54	0.0180879	7	0	139	0.0206718	8	0	88	0.0232558	9	0	144	0.0206718	8	0	425	0
SSON53G_RS12605	btsR	2366231	2366950	-1	720	two-component system response regulator BtsR	156	0.00925926	6	0	87	0.00771605	5	0	88	0.00771605	5	0	95	0.00771605	5	0	426	0
SSON53G_RS24115	SSON53G_RS24115	4583437	4583512	1	76		75	0.15942	11	0	105	0.130435	9	0	100	0.130435	9	0	146	0.15942	11	0	426	0
SSON53G_RS16805	SSON53G_RS16805	3156998	3157249	1	252	pseudogene	50	0.0396476	9	0	145	0.0396476	9	0	91	0.0352423	8	0	141	0.0440529	10	0	427	0
SSON53G_RS23490	SSON53G_RS23490	4458562	4458987	1	426	DNZ54_00345 family protein	107	0.0182292	7	0	113	0.0208333	8	0	91	0.0208333	8	0	116	0.0234375	9	0	427	0
SSON53G_RS07965	chbR	1521417	1522259	1	843	transcriptional regulator ChbR	53	0.00790514	6	0	134	0.0144928	11	0	88	0.0131752	10	0	153	0.0144928	11	0	428	0
SSON53G_RS14165	SSON53G_RS14165	2671636	2672162	1	527	pseudogene	183	0.172632	82	0	85	0.124211	59	0	62	0.0905263	43	0	98	0.132632	63	0	428	0
SSON53G_RS00060	msyB	10642	11355	-1	714	acidic protein MsyB	131	0.0108865	7	0	111	0.0108865	7	0	89	0.0108865	7	0	98	0.0108865	7	0	429	0
SSON53G_RS02155	yajQ	438654	439145	1	492	nucleotide binding protein YajQ	116	0.00902935	4	0	104	0.00902935	4	0	88	0.0112867	5	0	122	0.00902935	4	0	430	0
SSON53G_RS07195	SSON53G_RS07195	1392970	1394033	-1	1064	pseudogene	115	0.00626305	6	0	114	0.00521921	5	0	77	0.00626305	6	0	124	0.00626305	6	0	430	0
SSON53G_RS07330	yeaY	1414552	1415133	1	582	Slp family lipoprotein YeaY	118	0.00954198	5	0	105	0.00763359	4	0	76	0.00763359	4	0	131	0.00763359	4	0	430	0
SSON53G_RS10125	sitC	1935676	1936533	1	858	iron/manganese ABC transporter permease subunit SitC	142	0.0116429	9	0	104	0.0116429	9	0	75	0.0116429	9	0	109	0.0142303	11	0	430	0
SSON53G_RS04700	SSON53G_RS04700	928401	928709	-1	309	pseudogene	90	0.0143369	4	0	126	0.0143369	4	0	73	0.0143369	4	0	142	0.0143369	4	0	431	0
SSON53G_RS05850	flgD	1157713	1158408	1	696	flagellar hook assembly protein FlgD	141	0.0143541	9	0	99	0.0127592	8	0	86	0.0111643	7	0	105	0.0111643	7	0	431	0
SSON53G_RS07975	chbG	1523729	1524487	1	759	chitin disaccharide deacetylase	159	0.00877193	6	0	95	0.00730994	5	0	74	0.00584795	4	0	103	0.00584795	4	0	431	0
SSON53G_RS08745	mliC	1661095	1661424	1	330	C-type lysozyme inhibitor	94	0.023569	7	0	103	0.023569	7	0	93	0.023569	7	0	141	0.023569	7	0	431	0
SSON53G_RS21850	SSON53G_RS21850	4131465	4131827	-1	363	YibL family ribosome-associated protein	66	0.0214067	7	0	110	0.0275229	9	0	95	0.0214067	7	0	160	0.0275229	9	0	431	0
SSON53G_RS02705	envY	545333	546094	-1	762	DNA-binding transcriptional regulator EnvY	87	0.0145773	10	0	123	0.0174927	12	0	75	0.0131195	9	0	148	0.0131195	9	0	433	0
SSON53G_RS25355	SSON53G_RS25355	4821810	4822364	-1	555	YtfJ family protein	159	0.018	9	0	89	0.02	10	0	81	0.018	9	0	104	0.018	9	0	433	0
SSON53G_RS08790	rsxE	1669405	1670100	-1	696	electron transport complex subunit RsxE	144	0.00956938	6	0	113	0.0175439	11	0	85	0.0143541	9	0	92	0.0143541	9	0	434	0
SSON53G_RS14080	SSON53G_RS14080	2661742	2662239	-1	498	KilA-N domain-containing protein	165	0.0155902	7	0	97	0.0155902	7	0	74	0.0155902	7	0	98	0.0155902	7	0	434	0
SSON53G_RS16705	hycI	3138642	3139112	-1	471	hydrogenase maturation peptidase HycI	156	0.0165094	7	0	108	0.0165094	7	0	75	0.0165094	7	0	95	0.0141509	6	0	434	0
SSON53G_RS21105	yidD	3991070	3991327	-1	258	membrane protein insertion efficiency factor YidD	137	0.0386266	9	0	88	0.0429185	10	0	80	0.0429185	10	0	129	0.0429185	10	0	434	0
SSON53G_RS02620	purE	531052	531561	1	510	5-(carboxyamino)imidazole ribonucleotide mutase	397	0.0152505	7	0	7	0.00653595	3	0	22	0.0087146	4	0	9	0.0043573	2	0	435	0
SSON53G_RS02680	sfmF	543042	543557	1	516	fimbria assembly protein	146	0.0129032	6	0	96	0.0172043	8	0	71	0.0129032	6	0	122	0.0129032	6	0	435	0
SSON53G_RS05630	csgC	1120766	1121098	1	333	curli assembly chaperone CsgC	87	0.0266667	8	0	112	0.03	9	0	104	0.03	9	0	132	0.03	9	0	435	0
SSON53G_RS08575	SSON53G_RS08575	1627838	1628476	1	639	YdhW family putative oxidoreductase system protein	125	0.0104167	6	0	101	0.0104167	6	0	78	0.0104167	6	0	131	0.0104167	6	0	435	0
SSON53G_RS15910	SSON53G_RS15910	3002871	3003194	1	324	YfiM family lipoprotein	52	0.0239726	7	0	135	0.0273973	8	0	103	0.0273973	8	0	146	0.0239726	7	0	436	0
SSON53G_RS23185	SSON53G_RS23185	4403276	4404079	-1	804	PfkB family carbohydrate kinase	176	0.0124309	9	0	87	0.0124309	9	0	72	0.0124309	9	0	101	0.0110497	8	0	436	0
SSON53G_RS23820	SSON53G_RS23820	4518737	4519057	1	321	pseudogene	100	0.0242215	7	0	106	0.0242215	7	0	98	0.0242215	7	0	132	0.0242215	7	0	436	0
SSON53G_RS04555	SSON53G_RS04555	901481	901768	1	288	DUF1418 family protein	77	0.0192308	5	0	112	0.0192308	5	0	92	0.0192308	5	0	157	0.0192308	5	0	438	0
SSON53G_RS13810	SSON53G_RS13810	2613546	2614094	-1	549	fimbrial protein	130	0.0161616	8	0	114	0.0161616	8	0	82	0.0141414	7	0	112	0.0141414	7	0	438	0
SSON53G_RS23920	SSON53G_RS23920	4543143	4543218	1	76		60	0.144928	10	0	110	0.144928	10	0	113	0.130435	9	0	155	0.15942	11	0	438	0
SSON53G_RS10720	pspC	2019696	2020055	-1	360	envelope stress response membrane protein PspC	106	0.0216049	7	0	116	0.0216049	7	0	96	0.0216049	7	0	121	0.0216049	7	0	439	0
SSON53G_RS24555	nrfF	4676085	4676468	1	384	heme lyase NrfEFG subunit NrfF	184	0.0231214	8	0	105	0.0231214	8	0	71	0.0202312	7	0	79	0.0231214	8	0	439	0
SSON53G_RS25440	cybC	4842034	4842420	1	387	cytochrome b562	50	0.0200573	7	0	135	0.0200573	7	0	95	0.0200573	7	0	159	0.0200573	7	0	439	0
SSON53G_RS09270	ynfG	1756905	1757522	1	618	DMSO reductase like molybdoenzyme iron-sulfur subunit YnfG	131	0.0125673	7	0	124	0.0143627	8	0	69	0.0125673	7	0	116	0.016158	9	0	440	0
SSON53G_RS03880	SSON53G_RS03880	776062	776469	-1	408	helix-turn-helix domain-containing protein	86	0.0190217	7	0	136	0.0217391	8	0	91	0.0190217	7	0	128	0.0244565	9	0	441	0
SSON53G_RS08015	SSON53G_RS08015	1532218	1533078	-1	861	fructosamine kinase family protein	145	0.00774194	6	0	91	0.00903226	7	0	78	0.00903226	7	0	127	0.00774194	6	0	441	0
SSON53G_RS09620	SSON53G_RS09620	1837732	1838625	1	894	PhzF family isomerase	190	0.00372671	3	0	102	0.00372671	3	0	70	0.00372671	3	0	80	0.00372671	3	0	442	0
SSON53G_RS14965	yfgM	2833520	2834140	-1	621	ancillary SecYEG translocon subunit YfgM	89	0.0125224	7	0	121	0.0161002	9	0	92	0.0143113	8	0	141	0.0161002	9	0	443	0
SSON53G_RS24720	pmrR	4707344	4707433	1	90	LpxT activity modulator PmrR	65	0.037037	3	0	115	0.037037	3	0	106	0.037037	3	0	157	0.037037	3	0	443	0
SSON53G_RS11040	SSON53G_RS11040	2077168	2078037	1	870	pseudogene	150	0.0166028	13	0	114	0.0204342	16	0	57	0.0153257	12	0	123	0.0217114	17	0	444	0
SSON53G_RS15120	SSON53G_RS15120	2868618	2869052	1	435	DoxX family protein	112	0.0102041	4	0	130	0.0102041	4	0	66	0.0102041	4	0	136	0.0102041	4	0	444	0
SSON53G_RS04505	deoR	892549	893307	-1	759	DNA-binding transcriptional repressor DeoR	102	0.00877193	6	0	137	0.0102339	7	0	83	0.0102339	7	0	123	0.0102339	7	0	445	0
SSON53G_RS12970	SSON53G_RS12970	2441347	2441691	-1	345	YejG family protein	123	0.0160772	5	0	105	0.0160772	5	0	84	0.0128617	4	0	133	0.0128617	4	0	445	0
SSON53G_RS17350	rppH	3270757	3271287	-1	531	RNA pyrophosphohydrolase	273	0.0230126	11	0	52	0.0230126	11	0	67	0.0167364	8	0	53	0.0230126	11	0	445	0
SSON53G_RS08800	rsxD	1670728	1671786	-1	1059	electron transport complex subunit RsxD	74	0.00943396	9	0	121	0.0157233	15	0	120	0.0136268	13	0	131	0.0157233	15	0	446	0
SSON53G_RS09280	dmsD	1758421	1759035	1	615	Tat proofreading chaperone DmsD	140	0.00902527	5	0	111	0.00902527	5	0	84	0.00902527	5	0	111	0.00902527	5	0	446	0
SSON53G_RS12115	pduT	2260312	2260866	1	555	propanediol utilization microcompartment protein PduT	135	0.012	6	0	122	0.008	4	0	74	0.01	5	0	115	0.01	5	0	446	0
SSON53G_RS07410	nimT	1428423	1429604	-1	1182	2-nitroimidazole transporter	131	0.00469925	5	0	99	0.00469925	5	0	90	0.0056391	6	0	127	0.00469925	5	0	447	0
SSON53G_RS11010	SSON53G_RS11010	2073927	2074484	1	558	Rha family transcriptional regulator	105	0.00994036	5	0	121	0.0119284	6	0	85	0.00994036	5	0	136	0.00994036	5	0	447	0
SSON53G_RS03580	sucA	726939	729740	1	2802	2-oxoglutarate dehydrogenase E1 component	395	0.00832672	21	0	13	0.00237906	6	0	25	0.0035686	9	0	15	0.00436162	11	0	448	0
SSON53G_RS04265	ybiJ	841571	841831	-1	261	DUF1471 family protein YbiJ	173	0.0255319	6	0	93	0.0255319	6	0	88	0.0255319	6	0	94	0.0255319	6	0	448	0
SSON53G_RS25540	argF	4861280	4862284	-1	1005	ornithine carbamoyltransferase	354	0.0132597	12	0	19	0.00773481	7	0	50	0.00883978	8	0	25	0.00883978	8	0	448	0
SSON53G_RS06865	nudB	1334622	1335074	1	453	dihydroneopterin triphosphate diphosphatase	179	0.0122549	5	0	92	0.00980392	4	0	89	0.0122549	5	0	89	0.0122549	5	0	449	0
SSON53G_RS20875	arsR	3946761	3947114	1	354	As(III)-sensing metalloregulatory transcriptional repressor ArsR	182	0.0344828	11	0	87	0.0344828	11	0	72	0.0282132	9	0	108	0.031348	10	0	449	0
SSON53G_RS12730	SSON53G_RS12730	2390099	2390860	-1	762	SDR family oxidoreductase	110	0.00728863	5	0	129	0.00728863	5	0	91	0.00874636	6	0	120	0.0102041	7	0	450	0
SSON53G_RS24195	SSON53G_RS24195	4602747	4603571	-1	825	PTS system mannose/fructose/sorbose family transporter subunit IID	193	0.0107672	8	0	92	0.0121131	9	0	51	0.0107672	8	0	114	0.00942127	7	0	450	0
SSON53G_RS11060	SSON53G_RS11060	2082039	2082638	-1	600	Ail/Lom family outer membrane beta-barrel protein	276	0.00740741	4	0	67	0.00740741	4	0	41	0.00740741	4	0	68	0.00925926	5	0	452	0
SSON53G_RS11585	ychF	2170951	2172042	1	1092	redox-regulated ATPase YchF	197	0.0101729	10	0	89	0.00915565	9	0	66	0.00915565	9	0	100	0.00915565	9	0	452	0
SSON53G_RS26180	trpR	4979665	4979991	1	327	trp operon repressor	133	0.0372881	11	0	92	0.0237288	7	0	103	0.020339	6	0	124	0.0237288	7	0	452	0
SSON53G_RS06595	cheZ	1293271	1293915	1	645	protein phosphatase CheZ	224	0.00860585	5	0	82	0.00688468	4	0	56	0.00688468	4	0	91	0.00688468	4	0	453	0
SSON53G_RS09660	SSON53G_RS09660	1844596	1844964	1	369	pseudogene	174	0.0720721	24	0	99	0.0690691	23	0	76	0.0600601	20	0	104	0.0660661	22	0	453	0
SSON53G_RS06635	SSON53G_RS06635	1300067	1300555	-1	489	lysozyme inhibitor LprI family protein	78	0.0136054	6	0	117	0.0226757	10	0	118	0.0204082	9	0	141	0.0204082	9	0	454	0
SSON53G_RS01420	yafQ	294960	295238	-1	279	type II toxin-antitoxin system mRNA interferase toxin YafQ	44	0.031746	8	0	142	0.0357143	9	0	111	0.031746	8	0	158	0.0436508	11	0	455	0
SSON53G_RS07815	gdhA	1495596	1496939	-1	1344	NADP-specific glutamate dehydrogenase	123	0.00495868	6	0	128	0.00661157	8	0	95	0.00578512	7	0	109	0.00826446	10	0	455	0
SSON53G_RS08000	SSON53G_RS08000	1530073	1530663	-1	591	metal-dependent hydrolase	97	0.0169173	9	0	133	0.0206767	11	0	84	0.018797	10	0	141	0.018797	10	0	455	0
SSON53G_RS13425	pmrD	2538988	2539254	-1	267	signal transduction protein PmrD	119	0.0207469	5	0	117	0.0207469	5	0	91	0.0207469	5	0	128	0.0207469	5	0	455	0
SSON53G_RS13645	yfcG	2583031	2583678	1	648	GSH-dependent disulfide bond oxidoreductase	127	0.0119863	7	0	117	0.0136986	8	0	84	0.015411	9	0	127	0.015411	9	0	455	0
SSON53G_RS21255	SSON53G_RS21255	4018064	4018411	1	348	YidH family protein	138	0.0191083	6	0	127	0.0191083	6	0	83	0.0191083	6	0	107	0.0191083	6	0	455	0
SSON53G_RS07865	SSON53G_RS07865	1504024	1504572	-1	549	carboxymuconolactone decarboxylase family protein	171	0.00808081	4	0	76	0.00808081	4	0	74	0.010101	5	0	135	0.010101	5	0	456	0
SSON53G_RS01965	SSON53G_RS01965	399819	400496	1	678	AroM family protein	162	0.0114566	7	0	90	0.0114566	7	0	106	0.0114566	7	0	99	0.0114566	7	0	457	0
SSON53G_RS07950	chbB	1519245	1519565	1	321	PTS N	113	0.0242215	7	0	129	0.0207612	6	0	79	0.017301	5	0	136	0.0207612	6	0	457	0
SSON53G_RS12080	SSON53G_RS12080	2254046	2254678	1	633	phosphate propanoyltransferase	134	0.00877193	5	0	94	0.0105263	6	0	102	0.0105263	6	0	128	0.00877193	5	0	458	0
SSON53G_RS03380	seqA	682693	683238	1	546	replication initiation negative regulator SeqA	185	0.0223577	11	0	106	0.0223577	11	0	86	0.0203252	10	0	82	0.0223577	11	0	459	0
SSON53G_RS08195	SSON53G_RS08195	1563219	1563800	-1	582	phage baseplate assembly protein V	176	0.0114504	6	0	91	0.00954198	5	0	83	0.00763359	4	0	109	0.00763359	4	0	459	0
SSON53G_RS09130	rspR	1734949	1735635	1	687	DNA-binding transcriptional regulator rspR	207	0.00484653	3	0	71	0.00646204	4	0	70	0.00484653	3	0	111	0.00484653	3	0	459	0
SSON53G_RS18340	exbD	3461152	3461577	-1	426	TonB system transport protein ExbD	240	0.0260417	10	0	75	0.0260417	10	0	55	0.0234375	9	0	90	0.0208333	8	0	460	0
SSON53G_RS02325	glnK	471663	472001	1	339	P-II family nitrogen regulator	153	0.0130719	4	0	99	0.0130719	4	0	98	0.0130719	4	0	111	0.0130719	4	0	461	0
SSON53G_RS08590	ydhT	1629994	1630806	1	813	protein YdhT	186	0.0068306	5	0	111	0.00956284	7	0	47	0.0068306	5	0	117	0.00956284	7	0	461	0
SSON53G_RS15765	pdxJ	2977695	2978426	-1	732	pyridoxine 5'-phosphate synthase	331	0.0151745	10	0	31	0.0091047	6	0	48	0.0091047	6	0	51	0.0136571	9	0	461	0
SSON53G_RS22450	rbsD	4259982	4260401	1	420	D-ribose pyranase	158	0.021164	8	0	119	0.0185185	7	0	85	0.021164	8	0	99	0.0185185	7	0	461	0
SSON53G_RS24700	SSON53G_RS24700	4701638	4701973	-1	336	zinc ribbon domain-containing protein YjdM	115	0.019802	6	0	117	0.0231023	7	0	101	0.0231023	7	0	128	0.0231023	7	0	461	0
SSON53G_RS10685	SSON53G_RS10685	2013196	2014248	-1	1053	zinc-dependent alcohol dehydrogenase	179	0.00527426	5	0	88	0.00527426	5	0	76	0.00527426	5	0	119	0.00527426	5	0	462	0
SSON53G_RS11885	msrQ	2217069	2217704	1	636	protein-methionine-sulfoxide reductase heme-binding subunit MsrQ	203	0.0157068	9	0	93	0.0122164	7	0	77	0.0122164	7	0	89	0.0122164	7	0	462	0
SSON53G_RS16475	nrdI	3095410	3095820	1	411	pseudogene	155	0.0108108	4	0	115	0.0135135	5	0	97	0.0108108	4	0	95	0.0162162	6	0	462	0
SSON53G_RS25905	SSON53G_RS25905	4928442	4929089	-1	648	pseudogene	155	0.015411	9	0	120	0.0171233	10	0	82	0.0205479	12	0	105	0.0188356	11	0	462	0
SSON53G_RS06620	flhB	1296537	1297484	1	948	pseudogene	115	0.0128806	11	0	129	0.0128806	11	0	94	0.0128806	11	0	126	0.0140515	12	0	464	0
SSON53G_RS03350	fur	679906	680352	-1	447	ferric iron uptake transcriptional regulator	226	0.0223325	9	0	74	0.0248139	10	0	77	0.0223325	9	0	88	0.0223325	9	0	465	0
SSON53G_RS17960	rsmE	3392351	3393082	1	732	16S rRNA (uracil(1498)-N(3))-methyltransferase	192	0.0091047	6	0	91	0.0106222	7	0	72	0.0091047	6	0	110	0.0091047	6	0	465	0
SSON53G_RS05840	flgB	1156877	1157293	1	417	flagellar basal body rod protein FlgB	182	0.0159574	6	0	114	0.0159574	6	0	78	0.0159574	6	0	92	0.0159574	6	0	466	0
SSON53G_RS08725	SSON53G_RS08725	1658229	1658465	-1	237	DUF1656 domain-containing protein	113	0.0233645	5	0	120	0.0233645	5	0	87	0.0186916	4	0	146	0.0186916	4	0	466	0
SSON53G_RS14960	bamB	2832331	2833509	-1	1179	outer membrane protein assembly factor BamB	386	0.0254237	27	0	31	0.0094162	10	0	29	0.0103578	11	0	20	0.0112994	12	0	466	0
SSON53G_RS15215	pinE	2895226	2895783	-1	558	pseudogene	142	0.0178926	9	0	121	0.0198807	10	0	75	0.0198807	10	0	128	0.0178926	9	0	466	0
SSON53G_RS06230	minC	1230202	1230897	-1	696	septum site-determining protein MinC	207	0.015949	10	0	88	0.0143541	9	0	73	0.0143541	9	0	99	0.0143541	9	0	467	0
SSON53G_RS06565	cheW	1286969	1287472	1	504	chemotaxis protein CheW	110	0.0132159	6	0	125	0.0132159	6	0	93	0.0132159	6	0	139	0.0176211	8	0	467	0
SSON53G_RS31905	uidB	1689364	1690455	1	1092	pseudogene	148	0.00610376	6	0	111	0.00610376	6	0	75	0.00610376	6	0	133	0.00813835	8	0	467	0
SSON53G_RS02040	acpH	418433	419014	-1	582	ACP phosphodiesterase	175	0.00954198	5	0	108	0.00954198	5	0	85	0.00954198	5	0	100	0.00954198	5	0	468	0
SSON53G_RS05105	pyrD	1024106	1025116	1	1011	quinone-dependent dihydroorotate dehydrogenase	408	0.0296703	27	0	15	0.0120879	11	0	34	0.0153846	14	0	11	0.00879121	8	0	468	0
SSON53G_RS09435	SSON53G_RS09435	1789957	1791639	1	1683	sulfatase-like hydrolase/transferase	165	0.00858086	13	0	105	0.00792079	12	0	86	0.00858086	13	0	112	0.00924092	14	0	468	0
SSON53G_RS01615	SSON53G_RS01615	329802	330497	1	696	LutC/YkgG family protein	216	0.00637959	4	0	79	0.00637959	4	0	65	0.00637959	4	0	109	0.00637959	4	0	469	0
SSON53G_RS02745	SSON53G_RS02745	556168	556629	-1	462	DcrB-related protein	96	0.0120192	5	0	156	0.0168269	7	0	101	0.0120192	5	0	116	0.0168269	7	0	469	0
SSON53G_RS05495	rutR	1096988	1097626	1	639	HTH-type transcriptional regulator RutR	128	0.0104167	6	0	108	0.015625	9	0	108	0.015625	9	0	125	0.0138889	8	0	469	0
SSON53G_RS12215	hisA	2277858	2278595	1	738	1-(5-phosphoribosyl)-5-[(5- phosphoribosylamino)methylideneamino]imidazole-4- carboxamide isomerase	352	0.00902256	6	0	25	0.0075188	5	0	59	0.00902256	6	0	34	0.0075188	5	0	470	0
SSON53G_RS25270	priB	4807498	4807812	1	315	primosomal replication protein N	240	0.0211268	6	0	92	0.0211268	6	0	60	0.0176056	5	0	78	0.0211268	6	0	470	0
SSON53G_RS03975	SSON53G_RS03975	786507	787004	1	498	lysozyme	140	0.0289532	13	0	100	0.0289532	13	0	105	0.0356347	16	0	126	0.0311804	14	0	471	0
SSON53G_RS13150	eco	2469363	2469872	1	510	serine protease inhibitor ecotin	167	0.0174292	8	0	103	0.0174292	8	0	61	0.0174292	8	0	140	0.0174292	8	0	471	0
SSON53G_RS24860	SSON53G_RS24860	4733812	4734069	-1	258	pseudogene	62	0.0257511	6	0	143	0.0343348	8	0	109	0.0300429	7	0	158	0.0300429	7	0	472	0
SSON53G_RS03540	SSON53G_RS03540	720462	721028	-1	567	fimbrial protein	121	0.0195695	10	0	127	0.0254403	13	0	92	0.0195695	10	0	133	0.0234834	12	0	473	0
SSON53G_RS24140	aceB	4588735	4590336	1	1602	pseudogene	166	0.00693481	10	0	96	0.00624133	9	0	89	0.00624133	9	0	122	0.00624133	9	0	473	0
SSON53G_RS08570	SSON53G_RS08570	1625723	1627825	1	2103	aldehyde ferredoxin oxidoreductase	132	0.00633914	12	0	112	0.00528262	10	0	80	0.00475436	9	0	150	0.00528262	10	0	474	0
SSON53G_RS09780	SSON53G_RS09780	1873265	1873714	1	450	DMT family transporter	168	0.0148148	6	0	105	0.0197531	8	0	89	0.017284	7	0	112	0.0222222	9	0	474	0
SSON53G_RS13815	SSON53G_RS13815	2614069	2614820	-1	752	pseudogene	152	0.0132939	9	0	116	0.0132939	9	0	82	0.0132939	9	0	124	0.014771	10	0	474	0
SSON53G_RS02675	fimH	542024	543031	1	1008	type 1 fimbria D-mannose specific adhesin FimH	197	0.0121145	11	0	84	0.0110132	10	0	82	0.0132159	12	0	112	0.0121145	11	0	475	0
SSON53G_RS10745	puuB	2023566	2024846	-1	1281	gamma-glutamylputrescine oxidase	149	0.00607112	7	0	104	0.00520382	6	0	91	0.00607112	7	0	131	0.00693842	8	0	475	0
SSON53G_RS12275	wcaF	2290895	2291443	-1	549	colanic acid biosynthesis acetyltransferase WcaF	150	0.0181818	9	0	127	0.0222222	11	0	78	0.020202	10	0	120	0.0181818	9	0	475	0
SSON53G_RS18250	SSON53G_RS18250	3444574	3445266	1	693	dTMP kinase	110	0.0128205	8	0	113	0.0128205	8	0	99	0.0128205	8	0	153	0.0144231	9	0	475	0
SSON53G_RS01380	SSON53G_RS01380	286394	286771	1	378	hypothetical protein	42	0.0205279	7	0	172	0.0234604	8	0	95	0.0175953	6	0	167	0.0175953	6	0	476	0
SSON53G_RS15530	tnpB	2939611	2939958	-1	348	IS66 family insertion sequence element accessory protein TnpB	117	0.0318471	10	0	123	0.0382166	12	0	110	0.0286624	9	0	126	0.0286624	9	0	476	0
SSON53G_RS09845	SSON53G_RS09845	1883455	1883685	1	231	YncJ family protein	342	0.0144231	3	0	28	0.00961538	2	0	48	0.00961538	2	0	59	0.00961538	2	0	477	0
SSON53G_RS06655	SSON53G_RS06655	1304398	1305498	1	1101	NapC/NirT family cytochrome c	194	0.00605449	6	0	95	0.00706357	7	0	76	0.00605449	6	0	113	0.00706357	7	0	478	0
SSON53G_RS25940	SSON53G_RS25940	4933873	4934253	-1	381	5-carboxymethyl-2-hydroxymuconate Delta-isomerase	155	0.0145773	5	0	110	0.0174927	6	0	91	0.0174927	6	0	122	0.0174927	6	0	478	0
SSON53G_RS09960	hokB	1902476	1902625	1	150	type I toxin-antitoxin system toxin HokB	146	0.037037	5	0	118	0.037037	5	0	79	0.037037	5	0	136	0.037037	5	0	479	0
SSON53G_RS12285	wcaD	2292216	2293433	-1	1218	colanic acid polymerase WcaD	112	0.00820419	9	0	115	0.00729262	8	0	93	0.00729262	8	0	159	0.00911577	10	0	479	0
SSON53G_RS24470	soxS	4656993	4657316	-1	324	superoxide response transcriptional regulator SoxS	182	0.0205479	6	0	108	0.0273973	8	0	65	0.0205479	6	0	124	0.0205479	6	0	479	0
SSON53G_RS01270	tssJ	264886	265410	-1	525	type VI secretion system lipoprotein TssJ	176	0.012685	6	0	106	0.0147992	7	0	92	0.0147992	7	0	107	0.0147992	7	0	481	0
SSON53G_RS16195	aroF	3053458	3054528	1	1071	3-deoxy-7-phosphoheptulonate synthase AroF	137	0.0103734	10	0	121	0.0093361	9	0	88	0.0103734	10	0	135	0.0103734	10	0	481	0
SSON53G_RS09630	SSON53G_RS09630	1839739	1840308	1	570	flavin reductase family protein	207	0.00974659	5	0	94	0.00974659	5	0	80	0.00974659	5	0	101	0.00974659	5	0	482	0
SSON53G_RS18520	SSON53G_RS18520	3492928	3493479	1	552	fimbrial-like protein	129	0.0241449	12	0	110	0.0261569	13	0	83	0.0221328	11	0	160	0.0261569	13	0	482	0
SSON53G_RS05680	SSON53G_RS05680	1130823	1131050	1	228	YceK/YidQ family lipoprotein	223	0.0242718	5	0	89	0.0194175	4	0	75	0.0194175	4	0	96	0.0194175	4	0	483	0
SSON53G_RS07675	SSON53G_RS07675	1474398	1474901	1	504	phage tail tip fiber protein	230	0.0176211	8	0	99	0.0154185	7	0	47	0.0132159	6	0	107	0.0154185	7	0	483	0
SSON53G_RS11840	SSON53G_RS11840	2209890	2210690	1	801	pseudogene	135	0.0110957	8	0	101	0.0110957	8	0	97	0.00970874	7	0	150	0.00970874	7	0	483	0
SSON53G_RS18995	garD	3593508	3595079	1	1572	galactarate dehydratase	224	0.00565371	8	0	76	0.00565371	8	0	65	0.00565371	8	0	118	0.00636042	9	0	483	0
SSON53G_RS03020	citC	616567	617535	-1	969	pseudogene	122	0.0148912	13	0	140	0.0114548	10	0	88	0.0126002	11	0	134	0.0114548	10	0	484	0
SSON53G_RS20370	SSON53G_RS20370	3840222	3840545	1	324	pseudogene	134	0.0342466	10	0	116	0.0342466	10	0	108	0.0342466	10	0	126	0.0342466	10	0	484	0
SSON53G_RS21945	yiaB	4153972	4154313	1	342	inner membrane protein YiaB	48	0.0227273	7	0	160	0.0324675	10	0	132	0.0324675	10	0	144	0.0292208	9	0	484	0
SSON53G_RS12090	pduN	2255170	2255445	1	276	propanediol utilization microcompartment protein PduN	129	0.0321285	8	0	120	0.0321285	8	0	103	0.0321285	8	0	133	0.0321285	8	0	485	0
SSON53G_RS13615	ackA	2575880	2577082	1	1203	acetate kinase	208	0.0295476	32	0	89	0.0277008	30	0	74	0.0221607	24	0	115	0.033241	36	0	486	0
SSON53G_RS13695	purF	2591131	2592648	-1	1518	amidophosphoribosyltransferase	401	0.0131675	18	0	33	0.0102414	14	0	26	0.00731529	10	0	26	0.00804682	11	0	486	0
SSON53G_RS34655	SSON53G_RS34655	4017301	4017459	1	159	pseudogene	184	0.0347222	5	0	109	0.0347222	5	0	72	0.0416667	6	0	121	0.0416667	6	0	486	0
SSON53G_RS10785	sapA	2031789	2033432	1	1644	ABC transporter substrate-binding protein SapA	168	0.00810811	12	0	97	0.00608108	9	0	91	0.00743243	11	0	131	0.00945946	14	0	487	0
SSON53G_RS13000	SSON53G_RS13000	2447514	2447741	1	228	YejL family protein	336	0.038835	8	0	61	0.0145631	3	0	49	0.0145631	3	0	41	0.0145631	3	0	487	0
SSON53G_RS13520	nuoK	2557457	2557759	-1	303	NADH-quinone oxidoreductase subunit NuoK	226	0.029304	8	0	74	0.029304	8	0	116	0.029304	8	0	71	0.025641	7	0	487	0
SSON53G_RS14895	purN	2817091	2817729	1	639	phosphoribosylglycinamide formyltransferase	115	0.015625	9	0	118	0.0173611	10	0	127	0.015625	9	0	127	0.015625	9	0	487	0
SSON53G_RS05560	ghrA	1110785	1111723	1	939	glyoxylate/hydroxypyruvate reductase GhrA	166	0.0106383	9	0	121	0.0106383	9	0	77	0.00945626	8	0	124	0.0106383	9	0	488	0
SSON53G_RS08470	SSON53G_RS08470	1605000	1606265	-1	1266	MFS transporter	180	0.00789474	9	0	102	0.00964912	11	0	64	0.00614035	7	0	142	0.00964912	11	0	488	0
SSON53G_RS15030	hscA	2851617	2853467	-1	1851	Fe-S protein assembly chaperone HscA	202	0.0144058	24	0	85	0.0156062	26	0	85	0.0144058	24	0	116	0.0144058	24	0	488	0
SSON53G_RS04965	elyC	989577	990356	-1	780	envelope biogenesis factor ElyC	162	0.00997151	7	0	103	0.00997151	7	0	86	0.00997151	7	0	138	0.00997151	7	0	489	0
SSON53G_RS12260	gmm	2288298	2288777	-1	480	GDP-mannose mannosyl hydrolase	123	0.00694444	3	0	131	0.00694444	3	0	96	0.00694444	3	0	139	0.00694444	3	0	489	0
SSON53G_RS27940	ssrS	3355450	3355633	1	184		84	0.0301205	5	0	148	0.0301205	5	0	100	0.0421687	7	0	157	0.0301205	5	0	489	0
SSON53G_RS23070	mobA	4378686	4379270	-1	585	molybdenum cofactor guanylyltransferase MobA	159	0.0170778	9	0	114	0.0170778	9	0	91	0.0151803	8	0	125	0.0170778	9	0	489	0
SSON53G_RS04140	bioD	816392	817060	1	669	dethiobiotin synthase	195	0.013267	8	0	100	0.0116086	7	0	98	0.0116086	7	0	97	0.0116086	7	0	490	0
SSON53G_RS10620	tpx	1999409	1999915	1	507	thiol peroxidase	186	0.0109409	5	0	115	0.0153173	7	0	83	0.0109409	5	0	106	0.0109409	5	0	490	0
SSON53G_RS06240	pliG	1231893	1232294	-1	402	g-type lysoyme inhibitor PliG	124	0.0276243	10	0	124	0.0276243	10	0	98	0.0220994	8	0	145	0.0248619	9	0	491	0
SSON53G_RS08445	SSON53G_RS08445	1600943	1601743	1	801	pseudogene	185	0.00693481	5	0	116	0.00416089	3	0	77	0.00416089	3	0	113	0.00416089	3	0	491	0
SSON53G_RS35095	SSON53G_RS35095	1227230	1227337	1	108	pseudogene	133	0.0408163	4	0	115	0.0612245	6	0	113	0.0408163	4	0	131	0.0408163	4	0	492	0
SSON53G_RS12025	SSON53G_RS12025	2244933	2245609	-1	677	pseudogene	214	0.0163934	10	0	120	0.0147541	9	0	59	0.0147541	9	0	99	0.0163934	10	0	492	0
SSON53G_RS26010	SSON53G_RS26010	4949138	4949908	-1	771	threonine/serine ThrE exporter family protein	230	0.0100865	7	0	110	0.0100865	7	0	69	0.0100865	7	0	83	0.0115274	8	0	492	0
SSON53G_RS02415	SSON53G_RS02415	489944	490321	1	378	DUF454 family protein	167	0.0205279	7	0	110	0.0205279	7	0	90	0.0175953	6	0	126	0.0205279	7	0	493	0
SSON53G_RS08170	SSON53G_RS08170	1558881	1559408	-1	528	tail fiber assembly protein	142	0.0147059	7	0	114	0.0147059	7	0	97	0.012605	6	0	142	0.012605	6	0	495	0
SSON53G_RS18925	SSON53G_RS18925	3577163	3577552	-1	390	enamine/imine deaminase	75	0.02849	10	0	158	0.02849	10	0	116	0.031339	11	0	146	0.031339	11	0	495	0
SSON53G_RS07055	SSON53G_RS07055	1368175	1369251	-1	1077	tyrosine-type recombinase/integrase	180	0.00618557	6	0	134	0.00721649	7	0	76	0.00721649	7	0	106	0.00721649	7	0	496	0
SSON53G_RS07505	SSON53G_RS07505	1445984	1446652	-1	669	hypothetical protein	56	0.00995025	6	0	145	0.00995025	6	0	110	0.00995025	6	0	185	0.00995025	6	0	496	0
SSON53G_RS25480	pyrI	4853551	4854012	-1	462	aspartate carbamoyltransferase regulatory subunit	182	0.0192308	8	0	117	0.0168269	7	0	90	0.0144231	6	0	107	0.0168269	7	0	496	0
SSON53G_RS00740	SSON53G_RS00740	156853	157329	-1	477	pseudogene	65	0.0186047	8	0	143	0.0186047	8	0	116	0.0209302	9	0	173	0.0209302	9	0	497	0
SSON53G_RS08825	ydgT	1675764	1675979	-1	216	transcription modulator YdgT	19	0.025641	5	0	167	0.0307692	6	0	130	0.0307692	6	0	181	0.0358974	7	0	497	0
SSON53G_RS09835	hicB	1882617	1883033	-1	417	type II toxin-antitoxin system antitoxin HicB	88	0.0132979	5	0	143	0.0132979	5	0	133	0.0159574	6	0	133	0.0132979	5	0	497	0
SSON53G_RS18830	SSON53G_RS18830	3562558	3563058	-1	501	CS1 type fimbrial major subunit	220	0.0310421	14	0	92	0.0310421	14	0	69	0.0310421	14	0	116	0.0332594	15	0	497	0
SSON53G_RS23655	glpF	4486756	4487601	-1	846	glycerol uptake facilitator protein GlpF	336	0.019685	15	0	54	0.015748	12	0	64	0.0170604	13	0	44	0.0144357	11	0	498	0
SSON53G_RS02575	allS	524344	525270	-1	927	pseudogene	167	0.00838323	7	0	92	0.00598802	5	0	114	0.00718563	6	0	126	0.00598802	5	0	499	0
SSON53G_RS12225	hisIE	2279347	2279958	1	612	bifunctional phosphoribosyl-AMP cyclohydrolase/phosphoribosyl-ATP diphosphatase HisIE	393	0.0163339	9	0	43	0.0127042	7	0	30	0.0127042	7	0	33	0.0145191	8	0	499	0
SSON53G_RS17570	SSON53G_RS17570	3312351	3313562	1	1212	YgeY family selenium metabolism-linked hydrolase	145	0.0119157	13	0	111	0.0119157	13	0	85	0.0109991	12	0	158	0.0119157	13	0	499	0
SSON53G_RS16200	tyrA	3054539	3055660	1	1122	bifunctional chorismate mutase/prephenate dehydrogenase	365	0.019802	20	0	46	0.0138614	14	0	43	0.0118812	12	0	46	0.0138614	14	0	500	0
SSON53G_RS16565	SSON53G_RS16565	3112612	3112688	-1	77		112	0.0857143	6	0	130	0.1	7	0	107	0.0857143	6	0	151	0.0857143	6	0	500	0
SSON53G_RS03640	ybgC	742805	743209	1	405	tol-pal system-associated acyl-CoA thioesterase	150	0.0246575	9	0	123	0.0219178	8	0	87	0.0219178	8	0	141	0.0219178	8	0	501	0
SSON53G_RS19630	SSON53G_RS19630	3718607	3718786	1	180	DUF2556 family protein	77	0.0432099	7	0	129	0.0493827	8	0	106	0.0617284	10	0	189	0.0617284	10	0	501	0
SSON53G_RS26040	SSON53G_RS26040	4953906	4953992	-1	87		70	0.113924	9	0	142	0.126582	10	0	126	0.113924	9	0	164	0.126582	10	0	502	0
SSON53G_RS07415	nimR	1429701	1430522	1	822	DNA-binding transcriptional regulator NimR	102	0.0121622	9	0	126	0.0121622	9	0	97	0.00945946	7	0	178	0.0121622	9	0	503	0
SSON53G_RS09290	bioD	1760439	1761134	-1	696	dethiobiotin synthase	158	0.0111643	7	0	131	0.0111643	7	0	79	0.00956938	6	0	135	0.00956938	6	0	503	0
SSON53G_RS10120	sitB	1934852	1935679	1	828	iron/manganese ABC transporter ATP-binding protein SitB	178	0.0107239	8	0	109	0.00938338	7	0	85	0.00938338	7	0	132	0.0080429	6	0	504	0
SSON53G_RS17545	xdhB	3306201	3307079	1	879	xanthine dehydrogenase FAD-binding subunit XdhB	205	0.0138889	11	0	85	0.0126263	10	0	81	0.010101	8	0	133	0.0113636	9	0	504	0
SSON53G_RS22995	rfaH	4361964	4362452	-1	489	transcription/translation regulatory transformer protein RfaH	362	0.0430839	19	0	57	0.031746	14	0	42	0.0226757	10	0	43	0.0272109	12	0	504	0
SSON53G_RS23075	SSON53G_RS23075	4379340	4379609	1	270	YihD family protein	98	0.0288066	7	0	117	0.0288066	7	0	114	0.0246914	6	0	175	0.0246914	6	0	504	0
SSON53G_RS10245	SSON53G_RS10245	1947870	1948469	-1	600	DUF1367 family protein	133	0.0111111	6	0	140	0.0111111	6	0	91	0.0111111	6	0	141	0.0111111	6	0	505	0
SSON53G_RS14670	eutP	2768348	2768827	-1	480	ethanolamine utilization acetate kinase EutP	102	0.0138889	6	0	136	0.0138889	6	0	109	0.0138889	6	0	158	0.0162037	7	0	505	0
SSON53G_RS25290	SSON53G_RS25290	4809671	4810087	-1	417	pseudogene	146	0.0319149	12	0	121	0.0319149	12	0	94	0.0319149	12	0	144	0.0319149	12	0	505	0
SSON53G_RS03665	pal	747087	747608	1	522	peptidoglycan-associated lipoprotein Pal	417	0.0319149	15	0	38	0.0255319	12	0	23	0.0212766	10	0	28	0.0212766	10	0	506	0
SSON53G_RS12500	thiM	2345545	2346333	-1	789	hydroxyethylthiazole kinase	323	0.00562588	4	0	52	0.00562588	4	0	51	0.00703235	5	0	81	0.00562588	4	0	507	0
SSON53G_RS14275	frc	2695987	2697237	-1	1251	formyl-CoA transferase	101	0.0115453	13	0	144	0.0106572	12	0	122	0.0106572	12	0	140	0.0133215	15	0	507	0
SSON53G_RS08880	hdhA	1685562	1686356	1	795	7-alpha-hydroxysteroid dehydrogenase	81	0.0153631	11	0	153	0.0195531	14	0	119	0.0153631	11	0	155	0.0153631	11	0	508	0
SSON53G_RS20035	SSON53G_RS20035	3773464	3773682	1	219	protein SlyX	138	0.0252525	5	0	104	0.0353535	7	0	111	0.0353535	7	0	156	0.030303	6	0	509	0
SSON53G_RS20890	SSON53G_RS20890	3949029	3949325	-1	297	ArsR/SmtB family transcription factor	171	0.0261194	7	0	117	0.0223881	6	0	92	0.0261194	7	0	130	0.0223881	6	0	510	0
SSON53G_RS25320	ytfE	4814434	4815096	-1	663	iron-sulfur cluster repair protein YtfE	120	0.0117253	7	0	139	0.0117253	7	0	104	0.0117253	7	0	147	0.0100503	6	0	510	0
SSON53G_RS13660	rpnB	2585059	2585949	-1	891	recombination-promoting nuclease RpnB	146	0.0137157	11	0	115	0.0149626	12	0	106	0.0149626	12	0	144	0.0174564	14	0	511	0
SSON53G_RS24435	aphA	4649348	4650061	1	714	acid phosphatase AphA	174	0.0217729	14	0	99	0.0186625	12	0	94	0.0171073	11	0	144	0.0186625	12	0	511	0
SSON53G_RS31910	SSON53G_RS31910	1690459	1691160	1	702	pseudogene	174	0.00632911	4	0	124	0.00632911	4	0	91	0.00474684	3	0	123	0.00632911	4	0	512	0
SSON53G_RS09205	SSON53G_RS09205	1746605	1746895	1	291	type II toxin-antitoxin system RelE/ParE family toxin	99	0.0229008	6	0	146	0.0229008	6	0	108	0.0229008	6	0	159	0.0267176	7	0	512	0
SSON53G_RS24645	phnL	4692942	4693622	-1	681	phosphonate C-P lyase system protein PhnL	253	0.00815661	5	0	107	0.00978793	6	0	66	0.00815661	5	0	86	0.0114192	7	0	512	0
SSON53G_RS07730	SSON53G_RS07730	1479898	1480578	1	681	methyltransferase	144	0.0195759	12	0	127	0.0163132	10	0	97	0.0179445	11	0	145	0.0179445	11	0	513	0
SSON53G_RS10740	puuE	2022263	2023528	-1	1266	pseudogene	102	0.00438596	5	0	124	0.00614035	7	0	123	0.00614035	7	0	164	0.00614035	7	0	513	0
SSON53G_RS03650	tolR	743902	744330	1	429	colicin uptake protein TolR	429	0.0413437	16	0	27	0.0180879	7	0	22	0.0206718	8	0	36	0.0258398	10	0	514	0
SSON53G_RS14245	emrK	2686159	2687322	-1	1164	multidrug efflux MFS transporter periplasmic adaptor subunit EmrK	108	0.00954198	10	0	167	0.00954198	10	0	89	0.0104962	11	0	150	0.0133588	14	0	514	0
SSON53G_RS18270	hybG	3450159	3450407	-1	249	hydrogenase maturation factor HybG	192	0.0311111	7	0	116	0.0266667	6	0	82	0.0266667	6	0	125	0.0266667	6	0	515	0
SSON53G_RS07240	mntP	1398054	1398620	-1	567	manganese efflux pump MntP	195	0.00978474	5	0	121	0.00782779	4	0	84	0.00782779	4	0	116	0.00782779	4	0	516	0
SSON53G_RS10025	azoR	1914222	1914827	1	606	FMN-dependent NADH-azoreductase	140	0.010989	6	0	141	0.0128205	7	0	98	0.010989	6	0	137	0.0128205	7	0	516	0
SSON53G_RS11695	emrE	2187915	2188247	-1	333	multidrug efflux SMR transporter EmrE	121	0.0166667	5	0	143	0.0166667	5	0	108	0.02	6	0	144	0.02	6	0	516	0
SSON53G_RS19500	SSON53G_RS19500	3692123	3692395	-1	273	barstar family protein	81	0.0325203	8	0	146	0.0365854	9	0	120	0.0325203	8	0	169	0.0325203	8	0	516	0
SSON53G_RS10880	pgpB	2048807	2049571	-1	765	phosphatidylglycerophosphatase B	102	0.00725689	5	0	139	0.00725689	5	0	108	0.00725689	5	0	168	0.00870827	6	0	517	0
SSON53G_RS03065	SSON53G_RS03065	624642	625430	1	789	deaminated glutathione amidase	113	0.00843882	6	0	144	0.0112518	8	0	113	0.00984529	7	0	148	0.00843882	6	0	518	0
SSON53G_RS03790	modA	764981	765754	1	774	molybdate ABC transporter substrate-binding protein	153	0.0114778	8	0	118	0.0114778	8	0	109	0.0114778	8	0	139	0.0114778	8	0	519	0
SSON53G_RS12335	udk	2304862	2305503	-1	642	uridine kinase	145	0.0155709	9	0	137	0.0138408	8	0	98	0.0138408	8	0	140	0.0138408	8	0	520	0
SSON53G_RS11870	hprR	2214738	2215409	-1	672	response regulator transcription factor HprR	126	0.0132231	8	0	130	0.0132231	8	0	115	0.0132231	8	0	150	0.014876	9	0	521	0
SSON53G_RS03370	ybfE	681311	681604	-1	294	LexA regulated protein	196	0.0264151	7	0	122	0.0226415	6	0	96	0.0226415	6	0	108	0.0226415	6	0	522	0
SSON53G_RS15595	SSON53G_RS15595	2947954	2948640	1	687	pseudogene	237	0.0113086	7	0	103	0.0113086	7	0	69	0.0113086	7	0	113	0.0113086	7	0	522	0
SSON53G_RS17000	SSON53G_RS17000	3192958	3193218	1	261	ferredoxin family protein	176	0.0297872	7	0	96	0.0382979	9	0	101	0.0340426	8	0	149	0.0297872	7	0	522	0
SSON53G_RS07000	yebF	1360757	1361113	1	357	protein YebF	188	0.015528	5	0	118	0.0124224	4	0	88	0.0124224	4	0	129	0.0124224	4	0	523	0
SSON53G_RS10935	SSON53G_RS10935	2059009	2059260	1	252	YciN family protein	99	0.0220264	5	0	136	0.0264317	6	0	122	0.0220264	5	0	167	0.0220264	5	0	524	0
SSON53G_RS10955	cobO	2061320	2061910	1	591	cob(I)yrinic acid a	85	0.0131579	7	0	147	0.0131579	7	0	104	0.0112782	6	0	188	0.0112782	6	0	524	0
SSON53G_RS16945	cas5e	3179289	3180035	-1	747	type I-E CRISPR-associated protein Cas5/CasD	185	0.013373	9	0	131	0.013373	9	0	80	0.0148588	10	0	129	0.0178306	12	0	525	0
SSON53G_RS15170	glnB	2882350	2882688	-1	339	nitrogen regulatory protein P-II	149	0.0228758	7	0	142	0.0228758	7	0	105	0.0196078	6	0	130	0.0196078	6	0	526	0
SSON53G_RS16500	proX	3101579	3102571	1	993	glycine betaine/L-proline ABC transporter substrate-binding protein ProX	152	0.0111857	10	0	117	0.0123043	11	0	96	0.0123043	11	0	161	0.0145414	13	0	526	0
SSON53G_RS09040	SSON53G_RS09040	1717699	1718649	-1	951	sensor domain-containing diguanylate cyclase	115	0.00700935	6	0	149	0.00817757	7	0	111	0.00700935	6	0	152	0.00934579	8	0	527	0
SSON53G_RS19015	SSON53G_RS19015	3596770	3597264	1	495	pseudogene	112	0.0179372	8	0	128	0.0246637	11	0	115	0.029148	13	0	172	0.0246637	11	0	527	0
SSON53G_RS03275	SSON53G_RS03275	665628	665702	-1	75		102	0.0588235	4	0	150	0.0588235	4	0	119	0.0588235	4	0	157	0.0588235	4	0	528	0
SSON53G_RS16395	gabD	3083029	3084477	1	1449	NADP-dependent succinate-semialdehyde dehydrogenase	164	0.00842912	11	0	140	0.00842912	11	0	83	0.00766284	10	0	141	0.00842912	11	0	528	0
SSON53G_RS17815	srsR	3366136	3366753	-1	618	pseudogene	95	0.0125673	7	0	159	0.0143627	8	0	124	0.016158	9	0	150	0.0143627	8	0	528	0
SSON53G_RS02770	cusF	562979	563311	1	333	Cu(+)/Ag(+) efflux RND transporter periplasmic metallochaperone CusF	97	0.0233333	7	0	156	0.0333333	10	0	107	0.0333333	10	0	169	0.03	9	0	529	0
SSON53G_RS03375	ybfF	681744	682508	-1	765	esterase	137	0.0101597	7	0	140	0.00870827	6	0	91	0.0101597	7	0	161	0.0101597	7	0	529	0
SSON53G_RS07870	SSON53G_RS07870	1504572	1505279	-1	708	TVP38/TMEM64 family protein	63	0.0125392	8	0	129	0.0109718	7	0	142	0.00940439	6	0	195	0.0109718	7	0	529	0
SSON53G_RS08340	SSON53G_RS08340	1582225	1582725	1	501	hypothetical protein	78	0.0133038	6	0	179	0.0177384	8	0	105	0.0177384	8	0	168	0.0177384	8	0	530	0
SSON53G_RS09025	lsrA	1714015	1715550	1	1536	pseudogene	117	0.00433839	6	0	186	0.00650759	9	0	87	0.00650759	9	0	141	0.00578453	8	0	531	0
SSON53G_RS11805	SSON53G_RS11805	2204326	2205243	-1	918	DUF808 domain-containing protein	122	0.00846433	7	0	145	0.00967352	8	0	111	0.00967352	8	0	153	0.00967352	8	0	531	0
SSON53G_RS23340	rhaR	4434251	4435099	1	849	HTH-type transcriptional activator RhaR	166	0.0183007	14	0	124	0.0156863	12	0	89	0.0156863	12	0	152	0.0156863	12	0	531	0
SSON53G_RS00560	mutT	118339	118728	1	390	8-oxo-dGTP diphosphatase MutT	128	0.031339	11	0	127	0.039886	14	0	113	0.031339	11	0	164	0.034188	12	0	532	0
SSON53G_RS04635	SSON53G_RS04635	914498	915013	-1	516	lipoprotein	211	0.0193548	9	0	105	0.0150538	7	0	76	0.0172043	8	0	141	0.0150538	7	0	533	0
SSON53G_RS01775	mhpC	365956	366822	1	867	2-hydroxy-6-oxonona-2	221	0.0102433	8	0	106	0.0102433	8	0	74	0.0102433	8	0	133	0.0102433	8	0	534	0
SSON53G_RS12685	yehW	2379293	2380024	-1	732	glycine betaine ABC transporter permease YehW	269	0.0091047	6	0	88	0.0106222	7	0	79	0.00758725	5	0	98	0.00758725	5	0	534	0
SSON53G_RS03440	SSON53G_RS03440	698019	698225	1	207	YbfA family protein	109	0.0427807	8	0	158	0.0374332	7	0	97	0.0374332	7	0	172	0.0374332	7	0	536	0
SSON53G_RS13985	SSON53G_RS13985	2649717	2650112	-1	396	phage minor tail U family protein	144	0.022409	8	0	149	0.0252101	9	0	84	0.022409	8	0	160	0.022409	8	0	537	0
SSON53G_RS26115	deoC	4965249	4966028	1	780	deoxyribose-phosphate aldolase	226	0.014245	10	0	109	0.0128205	9	0	77	0.014245	10	0	125	0.0128205	9	0	537	0
SSON53G_RS08640	punR	1639755	1640687	1	933	DNA-binding transcriptional activator PunR	141	0.00952381	8	0	133	0.00952381	8	0	111	0.00952381	8	0	153	0.00952381	8	0	538	0
SSON53G_RS06750	SSON53G_RS06750	1319351	1319686	1	336	anti-adapter protein IraM	55	0.0363036	11	0	171	0.039604	12	0	129	0.039604	12	0	184	0.0429043	13	0	539	0
SSON53G_RS12050	SSON53G_RS12050	2249919	2250587	1	669	propanediol/glycerol family dehydratase medium subunit	136	0.013267	8	0	119	0.0165837	10	0	118	0.0149254	9	0	166	0.0149254	9	0	539	0
SSON53G_RS25700	fecI	4893964	4894485	-1	522	RNA polymerase sigma factor FecI	98	0.012766	6	0	146	0.0148936	7	0	128	0.0148936	7	0	168	0.012766	6	0	540	0
SSON53G_RS16415	kbp	3088166	3088615	-1	450	potassium binding protein Kbp	150	0.0148148	6	0	110	0.0148148	6	0	100	0.0148148	6	0	181	0.0148148	6	0	541	0
SSON53G_RS25430	yjgA	4839853	4840404	-1	552	ribosome biogenesis factor YjgA	90	0.0140845	7	0	153	0.0221328	11	0	130	0.0201207	10	0	168	0.0221328	11	0	541	0
SSON53G_RS06290	umuC	1237954	1238736	1	783	pseudogene	167	0.012766	9	0	137	0.012766	9	0	98	0.0113475	8	0	141	0.0141844	10	0	543	0
SSON53G_RS11355	SSON53G_RS11355	2123147	2123476	1	330	HI1450 family dsDNA-mimic protein	76	0.016835	5	0	157	0.016835	5	0	105	0.016835	5	0	206	0.016835	5	0	544	0
SSON53G_RS12435	gatD	2332861	2333901	-1	1041	galactitol-1-phosphate 5-dehydrogenase	97	0.0138741	13	0	147	0.0128068	12	0	110	0.0128068	12	0	190	0.0128068	12	0	544	0
SSON53G_RS33665	SSON53G_RS33665	4291188	4291337	-1	150	pseudogene	148	0.0740741	10	0	131	0.0888889	12	0	87	0.0740741	10	0	178	0.0740741	10	0	544	0
SSON53G_RS07970	celF	1522364	1523716	1	1353	6-phospho-beta-glucosidase	136	0.00821018	10	0	142	0.0106732	13	0	105	0.0106732	13	0	163	0.0090312	11	0	546	0
SSON53G_RS08495	ydiK	1609368	1610480	-1	1113	AI-2E family transporter YdiK	144	0.00798403	8	0	142	0.00998004	10	0	120	0.010978	11	0	140	0.00998004	10	0	546	0
SSON53G_RS09605	narH	1834737	1836281	1	1545	nitrate reductase subunit beta	187	0.00575126	8	0	116	0.00503235	7	0	89	0.00503235	7	0	154	0.00575126	8	0	546	0
SSON53G_RS24445	SSON53G_RS24445	4650592	4650948	1	357	MmcQ/YjbR family DNA-binding protein	307	0.015528	5	0	78	0.0124224	4	0	48	0.0124224	4	0	113	0.0124224	4	0	546	0
SSON53G_RS06505	SSON53G_RS06505	1273657	1274160	-1	504	non-heme ferritin-like protein	151	0.0220264	10	0	120	0.0176211	8	0	95	0.0198238	9	0	181	0.0220264	10	0	547	0
SSON53G_RS12585	SSON53G_RS12585	2361954	2363090	1	1137	VWA domain-containing protein	166	0.00585938	6	0	121	0.00683594	7	0	108	0.00683594	7	0	152	0.00585938	6	0	547	0
SSON53G_RS17625	SSON53G_RS17625	3327945	3328316	1	372	pseudogene	146	0.0208955	7	0	134	0.0208955	7	0	96	0.0208955	7	0	171	0.0208955	7	0	547	0
SSON53G_RS06975	zwf	1354833	1356308	1	1476	glucose-6-phosphate dehydrogenase	147	0.0112867	15	0	127	0.0112867	15	0	131	0.0120391	16	0	143	0.0120391	16	0	548	0
SSON53G_RS11755	fliO	2197385	2197750	1	366	flagellar biosynthetic protein FliO	209	0.0212121	7	0	125	0.0212121	7	0	96	0.0212121	7	0	118	0.0212121	7	0	548	0
SSON53G_RS13895	SSON53G_RS13895	2632641	2633093	1	453	pseudogene	188	0.0220588	9	0	122	0.0196078	8	0	106	0.0196078	8	0	132	0.0196078	8	0	548	0
SSON53G_RS14445	SSON53G_RS14445	2725495	2725836	1	342	FlxA-like family protein	147	0.0227273	7	0	143	0.0194805	6	0	97	0.0194805	6	0	161	0.0227273	7	0	548	0
SSON53G_RS25445	nrdG	4842465	4842929	-1	465	anaerobic ribonucleoside-triphosphate reductase-activating protein	173	0.0143198	6	0	111	0.0167064	7	0	102	0.0143198	6	0	162	0.0167064	7	0	548	0
SSON53G_RS00835	dksA	170582	171037	-1	456	RNA polymerase-binding protein DksA	462	0.0608273	25	0	24	0.026764	11	0	29	0.026764	11	0	34	0.0389294	16	0	549	0
SSON53G_RS07045	SSON53G_RS07045	1367441	1367782	1	342	YebY family protein	104	0.0194805	6	0	162	0.0227273	7	0	118	0.0227273	7	0	165	0.0227273	7	0	549	0
SSON53G_RS14520	cysA	2740092	2741189	-1	1098	sulfate/thiosulfate ABC transporter ATP-binding protein CysA	321	0.0242669	24	0	80	0.0222447	22	0	70	0.0222447	22	0	78	0.0242669	24	0	549	0
SSON53G_RS35155	SSON53G_RS35155	1955629	1956777	-1	1149	YdaU family protein	192	0.00966184	10	0	125	0.00869565	9	0	94	0.00869565	9	0	139	0.00966184	10	0	550	0
SSON53G_RS12930	yeiR	2431283	2432269	1	987	zinc-binding GTPase YeiR	166	0.0123735	11	0	134	0.0123735	11	0	102	0.0112486	10	0	148	0.0101237	9	0	550	0
SSON53G_RS24295	malG	4619651	4620541	-1	891	maltose ABC transporter permease MalG	168	0.0149626	12	0	133	0.0112219	9	0	96	0.0137157	11	0	153	0.0124688	10	0	550	0
SSON53G_RS02925	ybdL	598647	599807	1	1161	methionine-oxo-acid transaminase	178	0.0105263	11	0	132	0.00956938	10	0	101	0.0076555	8	0	140	0.00956938	10	0	551	0
SSON53G_RS28435	SSON53G_RS28435	752855	753019	1	165	pseudogene	243	0.0201342	3	0	119	0.0201342	3	0	75	0.0201342	3	0	114	0.033557	5	0	551	0
SSON53G_RS05455	SSON53G_RS05455	1091558	1092148	-1	591	malonic semialdehyde reductase	224	0.0093985	5	0	101	0.0093985	5	0	88	0.0093985	5	0	138	0.0093985	5	0	551	0
SSON53G_RS24800	SSON53G_RS24800	4722204	4722899	-1	696	DUF2238 domain-containing protein	199	0.0127592	8	0	122	0.0127592	8	0	89	0.0127592	8	0	141	0.0127592	8	0	551	0
SSON53G_RS18735	SSON53G_RS18735	3539412	3539744	1	333	pseudogene	159	0.0333333	10	0	118	0.03	9	0	134	0.02	6	0	141	0.0233333	7	0	552	0
SSON53G_RS23405	SSON53G_RS23405	4444597	4444821	1	225	DUF2732 family protein	222	0.0394089	8	0	131	0.0492611	10	0	79	0.044335	9	0	120	0.0640394	13	0	552	0
SSON53G_RS26150	serB	4971801	4972769	1	969	phosphoserine phosphatase	406	0.0148912	13	0	42	0.0103093	9	0	49	0.0126002	11	0	55	0.0137457	12	0	552	0
SSON53G_RS03385	pgm	683264	684904	1	1641	phosphoglucomutase (alpha-D-glucose-1	428	0.0148951	22	0	45	0.00270819	4	0	39	0.00270819	4	0	41	0.00203114	3	0	553	0
SSON53G_RS07040	copD	1366556	1367428	1	873	copper homeostasis membrane protein CopD	204	0.0114504	9	0	120	0.0127226	10	0	87	0.0114504	9	0	142	0.0114504	9	0	553	0
SSON53G_RS05540	phoH	1108137	1108925	1	789	phosphate starvation-inducible protein PhoH	149	0.0126582	9	0	142	0.0154712	11	0	95	0.0154712	11	0	168	0.0182841	13	0	554	0
SSON53G_RS12795	mglB	2402825	2403823	-1	999	galactose/glucose ABC transporter substrate-binding protein MglB	131	0.00888889	8	0	140	0.01	9	0	114	0.0111111	10	0	169	0.01	9	0	554	0
SSON53G_RS20885	arsC	3948470	3948895	1	426	glutaredoxin-dependent arsenate reductase	146	0.0234375	9	0	144	0.0208333	8	0	96	0.0182292	7	0	168	0.0234375	9	0	554	0
SSON53G_RS21755	rfaD	4107849	4108781	-1	933	ADP-glyceromanno-heptose 6-epimerase	544	0.0345238	29	0	2	0.00238095	2	0	4	0.00357143	3	0	4	0.00357143	3	0	554	0
SSON53G_RS02825	hokE	574161	574313	1	153	type I toxin-antitoxin system toxin HokE	220	0.0724638	10	0	128	0.0507246	7	0	98	0.0434783	6	0	109	0.057971	8	0	555	0
SSON53G_RS04810	dmsB	956816	957433	1	618	dimethylsulfoxide reductase iron-sulfur subunit DmsB	134	0.0179533	10	0	148	0.016158	9	0	117	0.0143627	8	0	156	0.016158	9	0	555	0
SSON53G_RS23400	SSON53G_RS23400	4444033	4444533	1	501	hypothetical protein	132	0.0266075	12	0	141	0.0288248	13	0	110	0.0266075	12	0	172	0.0288248	13	0	555	0
SSON53G_RS28990	SSON53G_RS28990	1698486	1698749	-1	264	pseudogene	237	0.218487	52	0	102	0.168067	40	0	82	0.142857	34	0	135	0.197479	47	0	556	0
SSON53G_RS10660	SSON53G_RS10660	2007672	2008391	-1	720	pseudogene	160	0.00462963	3	0	126	0.00308642	2	0	95	0.00308642	2	0	176	0.00308642	2	0	557	0
SSON53G_RS12490	SSON53G_RS12490	2343865	2344683	-1	819	glycoside hydrolase family 25 protein	186	0.0108401	8	0	114	0.0108401	8	0	136	0.0108401	8	0	122	0.0108401	8	0	558	0
SSON53G_RS12920	yeiP	2428904	2429476	1	573	elongation factor P-like protein YeiP	90	0.0193798	10	0	154	0.0232558	12	0	127	0.0232558	12	0	187	0.0213178	11	0	558	0
SSON53G_RS01315	SSON53G_RS01315	273014	273532	1	519	Hcp family type VI secretion system effector	145	0.0192308	9	0	135	0.0192308	9	0	105	0.0192308	9	0	174	0.0192308	9	0	559	0
SSON53G_RS13990	SSON53G_RS13990	2650109	2650687	-1	579	phage tail protein	166	0.00766284	4	0	146	0.00766284	4	0	101	0.00766284	4	0	146	0.00766284	4	0	559	0
SSON53G_RS24030	thiS	4566320	4566520	-1	201	sulfur carrier protein ThiS	194	0.0331492	6	0	118	0.0331492	6	0	95	0.038674	7	0	152	0.0497238	9	0	559	0
SSON53G_RS07760	SSON53G_RS07760	1485572	1485844	1	273	YeaC family protein	216	0.0243902	6	0	117	0.0203252	5	0	95	0.0243902	6	0	132	0.0203252	5	0	560	0
SSON53G_RS06525	otsB	1278698	1279498	1	801	trehalose-phosphatase	176	0.00970874	7	0	138	0.00693481	5	0	106	0.00693481	5	0	141	0.00970874	7	0	561	0
SSON53G_RS10625	tyrR	1999959	2001500	-1	1542	transcriptional regulator TyrR	270	0.00576369	8	0	87	0.00576369	8	0	69	0.00576369	8	0	136	0.00648415	9	0	562	0
SSON53G_RS15620	SSON53G_RS15620	2954832	2955293	-1	462	pseudogene	227	0.0144231	6	0	101	0.0168269	7	0	95	0.0144231	6	0	139	0.0144231	6	0	562	0
SSON53G_RS02285	SSON53G_RS02285	463042	463374	1	333	helix-hairpin-helix domain-containing protein	163	0.0366667	11	0	123	0.0366667	11	0	112	0.0366667	11	0	165	0.05	15	0	563	0
SSON53G_RS07265	manX	1401289	1402260	-1	972	PTS mannose transporter subunit IIAB	181	0.0125714	11	0	131	0.0102857	9	0	106	0.0114286	10	0	145	0.0114286	10	0	563	0
SSON53G_RS30670	ogrK	4474090	4474308	1	219	prophage transcriptional regulator OgrK	184	0.0555556	11	0	137	0.0454545	9	0	104	0.040404	8	0	138	0.040404	8	0	563	0
SSON53G_RS08885	uidR	1686577	1687167	1	591	DNA-binding transcriptional regulator UidR	154	0.0131579	7	0	140	0.0131579	7	0	107	0.0150376	8	0	163	0.0131579	7	0	564	0
SSON53G_RS12265	fcl	2288780	2289745	-1	966	GDP-L-fucose synthase	216	0.0091954	8	0	123	0.00804598	7	0	86	0.00804598	7	0	139	0.00804598	7	0	564	0
SSON53G_RS14185	SSON53G_RS14185	2674410	2674754	-1	345	hypothetical protein	233	0.0192926	6	0	112	0.0192926	6	0	88	0.0192926	6	0	131	0.0192926	6	0	564	0
SSON53G_RS02900	entA	593613	594359	1	747	2	134	0.0118871	8	0	166	0.013373	9	0	109	0.013373	9	0	156	0.013373	9	0	565	0
SSON53G_RS04075	SSON53G_RS04075	805283	805813	-1	531	DUF551 domain-containing protein	158	0.0209205	10	0	160	0.0230126	11	0	97	0.0230126	11	0	150	0.0251046	12	0	565	0
SSON53G_RS11450	narJ	2143039	2143749	-1	711	nitrate reductase molybdenum cofactor assembly chaperone	298	0.0078125	5	0	99	0.0078125	5	0	76	0.0078125	5	0	92	0.0078125	5	0	565	0
SSON53G_RS15605	SSON53G_RS15605	2949856	2950632	1	777	energy transducer TonB family protein	89	0.0157143	11	0	153	0.0157143	11	0	125	0.0185714	13	0	198	0.0185714	13	0	565	0
SSON53G_RS17720	SSON53G_RS17720	3344627	3345370	-1	744	SDR family oxidoreductase	155	0.0134328	9	0	145	0.0179104	12	0	118	0.0179104	12	0	147	0.0164179	11	0	565	0
SSON53G_RS23215	SSON53G_RS23215	4410011	4410898	1	888	aldose 1-epimerase	193	0.01375	11	0	132	0.01125	9	0	94	0.0125	10	0	146	0.0125	10	0	565	0
SSON53G_RS08960	SSON53G_RS08960	1702045	1702506	-1	462	pseudogene	147	0.134615	56	0	138	0.158654	66	0	123	0.137019	57	0	158	0.180288	75	0	566	0
SSON53G_RS13880	SSON53G_RS13880	2630030	2630962	1	933	formate/nitrite transporter family protein	186	0.0119048	10	0	117	0.00952381	8	0	113	0.00952381	8	0	150	0.0119048	10	0	566	0
SSON53G_RS02625	purK	531558	532625	1	1068	5-(carboxyamino)imidazole ribonucleotide synthase	528	0.0155925	15	0	5	0.004158	4	0	19	0.00831601	8	0	15	0.00727651	7	0	567	0
SSON53G_RS01060	SSON53G_RS01060	224473	224862	1	390	VOC family protein	128	0.025641	9	0	161	0.022792	8	0	108	0.022792	8	0	173	0.022792	8	0	570	0
SSON53G_RS25370	msrA	4824658	4825296	-1	639	peptide-methionine (S)-S-oxide reductase MsrA	256	0.0173611	10	0	112	0.0121528	7	0	106	0.0138889	8	0	96	0.0138889	8	0	570	0
SSON53G_RS06555	motB	1284053	1284979	1	927	flagellar motor protein MotB	164	0.00838323	7	0	130	0.00718563	6	0	117	0.00718563	6	0	160	0.00718563	6	0	571	0
[truncated: 3,104 more rows]

## Sheet: All-pINV
							Replicate 1				Replicate 2				Replicate 3				Replicate 4				Cumulative results
locus_tag	gene_name	start	end	strand	gene_length	fcn	read_count	ins_index	ins_count	essential?	read_count	ins_index	ins_count	essential?	read_count	ins_index	ins_count	essential?	read_count	ins_index	ins_count	essential?	overall reads counts	consensus essential?
SSON53G_RS33715	SSON53G_RS33715	12746	12820	1	75	pseudogene	0	0	0	1	0	0	0	1	0	0	0	1	0	0	0	1	0	1
SSON53G_RS34775	SSON53G_RS34775	24292	24375	1	84	pseudogene	0	0	0	1	0	0	0	1	0	0	0	1	0	0	0	1	0	1
SSON53G_RS26295	SSON53G_RS26295	191	563	-1	373	pseudogene	92	0.0327381	11	0	92	0.0327381	11	0	69	0.0267857	9	0	99	0.0297619	10	0	352	0
SSON53G_RS33705	SSON53G_RS33705	798	926	1	129	pseudogene	104	0.0598291	7	0	104	0.0598291	7	0	86	0.0598291	7	0	144	0.0598291	7	0	438	0
SSON53G_RS26305	ospB	1176	2042	1	867	type 3 secretion system effector OspB	132	0.0153649	12	0	132	0.0153649	12	0	108	0.0115237	9	0	132	0.0179257	14	0	504	0
SSON53G_RS26310	phoN2	2371	3111	1	741	PAP2 family phosphatase PhoN2	368	0.0269865	18	0	368	0.0269865	18	0	252	0.0284858	19	0	398	0.0314843	21	0	1386	0
SSON53G_RS34965	SSON53G_RS34965	3184	3306	1	123	hypothetical protein	118	0.036036	4	0	118	0.036036	4	0	74	0.036036	4	0	127	0.036036	4	0	437	0
SSON53G_RS26320	ospC4	3464	3883	-1	420	pseudogene	521	0.0767196	29	0	521	0.0767196	29	0	434	0.0687831	26	0	669	0.0767196	29	0	2145	0
SSON53G_RS26330	SSON53G_RS26330	3966	5194	1	1229	IS3-like element IS2 family transposase	415	0.142728	158	0	415	0.142728	158	0	321	0.127371	141	0	460	0.153568	170	0	1611	0
SSON53G_RS33070	SSON53G_RS33070	5205	5439	-1	235	pseudogene	602	0.136792	29	0	602	0.136792	29	0	418	0.122642	26	0	672	0.132075	28	0	2294	0
SSON53G_RS26335	SSON53G_RS26335	5673	7382	-1	1710	ShET2/EspL2 family type III secretion system effector toxin	574	0.0259909	40	0	574	0.0259909	40	0	452	0.0233918	36	0	838	0.0259909	40	0	2438	0
SSON53G_RS26340	SSON53G_RS26340	7814	8533	-1	720	type III secretion system effector phosphothreonine lyase	1504	0.0771605	50	0	1504	0.0771605	50	0	1121	0.0725309	47	0	1842	0.0787037	51	0	5971	0
SSON53G_RS26345	SSON53G_RS26345	8658	9221	-1	564	pseudogene	753	0.0826772	42	0	753	0.0826772	42	0	708	0.0866142	44	0	1001	0.0944882	48	0	3215	0
SSON53G_RS31010	SSON53G_RS31010	9232	9463	1	232	pseudogene	993	0.124402	26	0	993	0.124402	26	0	786	0.124402	26	0	1112	0.133971	28	0	3884	0
SSON53G_RS26350	SSON53G_RS26350	9572	10150	-1	579	hypothetical protein	2731	0.103448	54	0	2731	0.103448	54	0	2247	0.101533	53	0	3709	0.109195	57	0	11418	0
SSON53G_RS34765	SSON53G_RS34765	10204	10462	-1	259	pseudogene	3204	0.213675	50	0	3204	0.213675	50	0	2762	0.200855	47	0	3713	0.213675	50	0	12883	0
SSON53G_RS31020	SSON53G_RS31020	10576	10822	-1	247	pseudogene	99	0.0538117	12	0	99	0.0538117	12	0	86	0.0538117	12	0	145	0.058296	13	0	429	0
SSON53G_RS26360	SSON53G_RS26360	11000	11417	-1	418	pseudogene	210	0.0530504	20	0	210	0.0530504	20	0	197	0.0530504	20	0	302	0.0503979	19	0	919	0
SSON53G_RS26365	SSON53G_RS26365	11477	11662	-1	186	hypothetical protein	66	0.0357143	6	0	66	0.0357143	6	0	58	0.0357143	6	0	87	0.0357143	6	0	277	0
SSON53G_RS26370	SSON53G_RS26370	11825	12106	1	282	pseudogene	129	0.0551181	14	0	129	0.0551181	14	0	96	0.0590551	15	0	155	0.0590551	15	0	509	0
SSON53G_RS26375	SSON53G_RS26375	12120	12743	-1	624	pseudogene	190	0.151246	85	0	190	0.151246	85	0	166	0.145907	82	0	184	0.140569	79	0	730	0
SSON53G_RS26380	tnpB	12820	13167	1	348	IS66 family insertion sequence element accessory protein TnpB	200	0.0254777	8	0	200	0.0254777	8	0	170	0.0286624	9	0	213	0.0254777	8	0	783	0
SSON53G_RS26385	tnpC	13292	14687	1	1396	pseudogene	2541	0.0644391	81	0	2541	0.0644391	81	0	2362	0.0652347	82	0	3094	0.0668258	84	0	10538	0
SSON53G_RS33720	SSON53G_RS33720	14924	15061	1	138	pseudogene	408	0.128	16	0	408	0.128	16	0	292	0.144	18	0	507	0.136	17	0	1615	0
SSON53G_RS26395	ospD1	15432	16109	1	678	type 3 secretion system effector/anti-activator OspD1	2971	0.12275	75	0	2971	0.12275	75	0	2436	0.129296	79	0	3700	0.130933	80	0	12078	0
SSON53G_RS34175	SSON53G_RS34175	16433	16543	1	111	pseudogene	966	0.22	22	0	966	0.22	22	0	704	0.23	23	0	1186	0.23	23	0	3822	0
SSON53G_RS34180	SSON53G_RS34180	16621	16935	1	315	hypothetical protein	823	0.0598592	17	0	823	0.0598592	17	0	607	0.056338	16	0	973	0.0669014	19	0	3226	0
SSON53G_RS26405	ipgB2	17218	17784	1	567	type III secretion effector IpgB2	3239	0.11546	59	0	3239	0.11546	59	0	2698	0.107632	55	0	3977	0.113503	58	0	13153	0
SSON53G_RS34770	SSON53G_RS34770	18046	18168	-1	123	pseudogene	151	0.045045	5	0	151	0.045045	5	0	154	0.045045	5	0	160	0.0540541	6	0	616	0
SSON53G_RS26415	SSON53G_RS26415	18356	19521	1	1166	IS3-like element IS3H family transposase	648	0.0419048	44	0	648	0.0419048	44	0	570	0.0428571	45	0	705	0.0419048	44	0	2571	0
SSON53G_RS26420	SSON53G_RS26420	19861	20222	1	362	pseudogene	168	0.0245399	8	0	168	0.0245399	8	0	159	0.0306748	10	0	235	0.0245399	8	0	730	0
SSON53G_RS26425	istA	20309	21313	1	1005	IS21 family transposase	658	0.0618785	56	0	658	0.0618785	56	0	549	0.0574586	52	0	813	0.0563536	51	0	2678	0
SSON53G_RS33095	SSON53G_RS33095	21505	22711	1	1207	pseudogene	386	0.0919963	100	0	386	0.0919963	100	0	292	0.0818767	89	0	398	0.0956762	104	0	1462	0
SSON53G_RS26440	SSON53G_RS26440	22985	24112	1	1128	IS110-like element ISSso6 family transposase	483	0.117126	119	0	483	0.117126	119	0	388	0.11122	113	0	509	0.119094	121	0	1863	0
SSON53G_RS33105	SSON53G_RS33105	24439	24787	1	349	pseudogene	245	0.0507937	16	0	245	0.0507937	16	0	226	0.0412698	13	0	312	0.0349206	11	0	1028	0
SSON53G_RS34780	SSON53G_RS34780	24801	24935	1	135	pseudogene	85	0.0327869	4	0	85	0.0327869	4	0	86	0.0327869	4	0	110	0.0327869	4	0	366	0
SSON53G_RS26455	SSON53G_RS26455	25109	26308	1	1200	AAA family ATPase	87	0.0157407	17	0	87	0.0157407	17	0	85	0.0138889	15	0	113	0.0166667	18	0	372	0
SSON53G_RS26460	SSON53G_RS26460	26308	27288	1	981	ParB family protein	68	0.0124575	11	0	68	0.0124575	11	0	53	0.0101925	9	0	81	0.011325	10	0	270	0
SSON53G_RS26465	SSON53G_RS26465	27544	28029	1	486	IS110 family transposase	140	0.0205479	9	0	140	0.0205479	9	0	130	0.0228311	10	0	184	0.0228311	10	0	594	0
SSON53G_RS26470	SSON53G_RS26470	28056	28235	-1	180	pseudogene	180	0.037037	6	0	180	0.037037	6	0	133	0.0493827	8	0	199	0.0555556	9	0	692	0
SSON53G_RS35025	ltrA	28318	29366	-1	1049	pseudogene	815	0.0285714	27	0	815	0.0285714	27	0	650	0.0285714	27	0	866	0.0285714	27	0	3146	0
SSON53G_RS34790	SSON53G_RS34790	29309	29703	1	395	pseudogene	549	0.0477528	17	0	549	0.0477528	17	0	492	0.0505618	18	0	664	0.0533708	19	0	2254	0
SSON53G_RS26480	istA	30073	31245	1	1173	IS21-like element IS21 family transposase	456	0.167614	177	0	456	0.167614	177	0	369	0.148674	157	0	512	0.174242	184	0	1793	0
SSON53G_RS26485	istB	31245	32042	1	798	IS21-like element IS21 family helper ATPase IstB	391	0.176634	127	0	391	0.176634	127	0	297	0.159944	115	0	402	0.189152	136	0	1481	0
SSON53G_RS26490	SSON53G_RS26490	32154	32333	-1	180	pseudogene	171	0.0864198	14	0	171	0.0864198	14	0	178	0.0864198	14	0	253	0.0864198	14	0	773	0
SSON53G_RS26500	SSON53G_RS26500	32370	33583	-1	1214	IS3-like element IS629 family transposase	880	0.143641	157	0	880	0.143641	157	0	769	0.143641	157	0	1014	0.142726	156	0	3543	0
SSON53G_RS26510	SSON53G_RS26510	33640	33936	-1	297	pseudogene	118	0.0261194	7	0	118	0.0261194	7	0	104	0.0298507	8	0	154	0.0223881	6	0	494	0
SSON53G_RS33115	SSON53G_RS33115	34052	34240	1	189	hypothetical protein	206	0.134503	23	0	206	0.134503	23	0	162	0.128655	22	0	225	0.140351	24	0	799	0
SSON53G_RS26520	SSON53G_RS26520	34250	35449	1	1200	IS91 family transposase	674	0.113889	123	0	674	0.113889	123	0	593	0.108333	117	0	863	0.114815	124	0	2804	0
SSON53G_RS34795	SSON53G_RS34795	35622	35708	1	87	pseudogene	299	0.101266	8	0	299	0.101266	8	0	235	0.113924	9	0	438	0.126582	10	0	1271	0
SSON53G_RS26530	virF	35704	36492	-1	789	AraC family invasion system transcriptional regulator VirF	1484	0.0421941	30	0	1484	0.0421941	30	0	1037	0.0407876	29	0	1833	0.0436006	31	0	5838	0
SSON53G_RS26535	SSON53G_RS26535	36991	38118	1	1128	IS110-like element ISSso6 family transposase	479	0.115157	117	0	479	0.115157	117	0	395	0.110236	112	0	559	0.125984	128	0	1912	0
SSON53G_RS27985	SSON53G_RS27985	38441	38839	1	399	pseudogene	638	0.0694444	25	0	638	0.0694444	25	0	477	0.0611111	22	0	716	0.0666667	24	0	2469	0
SSON53G_RS26540	ospE2	39021	39287	1	267	type 3 secretion system effector OspE2	162	0.0373444	9	0	162	0.0373444	9	0	127	0.0290456	7	0	232	0.0373444	9	0	683	0
SSON53G_RS33125	SSON53G_RS33125	39658	40774	-1	1117	pseudogene	331	0.0954274	96	0	331	0.0954274	96	0	284	0.084493	85	0	408	0.0944334	95	0	1354	0
SSON53G_RS26555	SSON53G_RS26555	40853	41125	1	273	hypothetical protein	119	0.0447154	11	0	119	0.0447154	11	0	118	0.0528455	13	0	179	0.0487805	12	0	535	0
SSON53G_RS26560	SSON53G_RS26560	41106	42314	1	1209	IS91 family transposase	635	0.104683	114	0	635	0.104683	114	0	558	0.101928	111	0	840	0.108356	118	0	2668	0
SSON53G_RS33740	SSON53G_RS33740	42485	42637	1	153	hypothetical protein	135	0.0217391	3	0	135	0.0217391	3	0	118	0.0362319	5	0	156	0.0289855	4	0	544	0
SSON53G_RS33745	SSON53G_RS33745	42706	42768	-1	63	pseudogene	12	0.0350877	2	0	12	0.0350877	2	0	36	0.0350877	2	0	49	0.0350877	2	0	109	0
SSON53G_RS26570	ospC1	43219	44631	1	1413	type 3 secretion system effector OspC1	307	0.0196541	25	0	307	0.0196541	25	0	226	0.0196541	25	0	411	0.0196541	25	0	1251	0
SSON53G_RS31060	SSON53G_RS31060	44735	44884	-1	150	pseudogene	215	0.0888889	12	0	215	0.0888889	12	0	157	0.0888889	12	0	185	0.0962963	13	0	772	0
SSON53G_RS26575	ospD3	44960	46657	1	1698	type III secretion system effector OspD3	3348	0.0667103	102	0	3348	0.0667103	102	0	2672	0.0660562	101	0	4442	0.0719424	110	0	13810	0
SSON53G_RS34800	SSON53G_RS34800	46774	46893	1	120	pseudogene	111	0.0833333	9	0	111	0.0833333	9	0	61	0.0833333	9	0	126	0.0833333	9	0	409	0
SSON53G_RS26580	SSON53G_RS26580	46984	47217	-1	234	pseudogene	313	0.14218	30	0	313	0.14218	30	0	252	0.118483	25	0	353	0.127962	27	0	1231	0
SSON53G_RS26585	SSON53G_RS26585	47470	48626	-1	1157	IS3-like element IS600 family transposase	343	0.153551	160	0	343	0.153551	160	0	279	0.147793	154	0	375	0.163148	170	0	1340	0
SSON53G_RS26595	SSON53G_RS26595	48690	48863	1	174	pseudogene	68	0.0254777	4	0	68	0.0254777	4	0	51	0.0191083	3	0	114	0.0254777	4	0	301	0
SSON53G_RS26600	SSON53G_RS26600	49298	49801	1	504	fimbrial protein	302	0.0286344	13	0	302	0.0286344	13	0	267	0.0264317	12	0	375	0.0286344	13	0	1246	0
SSON53G_RS26605	faeD	49858	52254	1	2397	F4 (K88) fimbrial usher FaeD	1172	0.0240964	52	0	1172	0.0240964	52	0	1003	0.0250232	54	0	1474	0.0250232	54	0	4821	0
SSON53G_RS26610	faeE	52247	53029	1	783	F4 (K88) fimbrial chaperone FaeE	254	0.0198582	14	0	254	0.0198582	14	0	204	0.0212766	15	0	321	0.0170213	12	0	1033	0
SSON53G_RS26615	faeF	53064	53555	1	492	F4 (K88) fimbria minor subunit FaeF	109	0.020316	9	0	109	0.020316	9	0	98	0.0158014	7	0	120	0.020316	9	0	436	0
SSON53G_RS26620	SSON53G_RS26620	53769	54593	1	825	hypothetical protein	815	0.0538358	40	0	815	0.0538358	40	0	677	0.051144	38	0	1063	0.0551817	41	0	3370	0
SSON53G_RS26625	faeH	54814	55611	1	798	F4 (K88) fimbria minor subunit FaeH	315	0.0319889	23	0	315	0.0319889	23	0	325	0.0319889	23	0	402	0.0319889	23	0	1357	0
SSON53G_RS26630	faeI	55641	56393	1	753	F4 (K88) fimbria minor subunit FaeI	547	0.0221239	15	0	547	0.0221239	15	0	485	0.020649	14	0	645	0.0221239	15	0	2224	0
SSON53G_RS26635	SSON53G_RS26635	56718	57944	1	1227	phosphoadenosine phosphosulfate reductase	1403	0.0615385	68	0	1403	0.0615385	68	0	1206	0.0588235	65	0	1731	0.0606335	67	0	5743	0
SSON53G_RS26640	SSON53G_RS26640	57929	58567	1	639	IbrB-like domain-containing protein	747	0.0486111	28	0	747	0.0486111	28	0	648	0.0503472	29	0	951	0.046875	27	0	3093	0
SSON53G_RS26645	SSON53G_RS26645	58795	59187	1	393	pseudogene	168	0.0254237	9	0	168	0.0254237	9	0	149	0.0225989	8	0	261	0.0225989	8	0	746	0
SSON53G_RS26650	SSON53G_RS26650	59206	59679	1	474	helix-turn-helix domain-containing protein	213	0.0257611	11	0	213	0.0257611	11	0	154	0.0234192	10	0	274	0.0210773	9	0	854	0
SSON53G_RS31070	SSON53G_RS31070	59834	60093	1	260	pseudogene	192	0.042735	10	0	192	0.042735	10	0	208	0.0384615	9	0	270	0.0384615	9	0	862	0
SSON53G_RS33135	SSON53G_RS33135	60119	60984	1	866	IS5-like element ISSfl7 family transposase	345	0.0551282	43	0	345	0.0551282	43	0	300	0.05	39	0	385	0.0576923	45	0	1375	0
SSON53G_RS26670	SSON53G_RS26670	61099	62130	1	1032	IS630-like element IS630 family transposase	304	0.103337	96	0	304	0.103337	96	0	226	0.0979548	91	0	368	0.111948	104	0	1202	0
SSON53G_RS34805	SSON53G_RS34805	62153	62266	-1	114	pseudogene	25	0.00970874	1	0	25	0.00970874	1	0	21	0.00970874	1	0	32	0.00970874	1	0	103	0
SSON53G_RS33140	SSON53G_RS33140	62324	63022	1	699	pseudogene	94	0.0253968	16	0	94	0.0253968	16	0	96	0.0222222	14	0	128	0.0269841	17	0	412	0
SSON53G_RS31090	SSON53G_RS31090	63039	63218	-1	180	pseudogene	42	0.0246914	4	0	42	0.0246914	4	0	28	0.0246914	4	0	49	0.0246914	4	0	161	0
SSON53G_RS26690	ipaH78	63547	65244	1	1698	T3SS effector E3 ubiquitin-protein ligase IpaH7.8	266	0.0477436	73	0	266	0.0477436	73	0	230	0.0431655	66	0	295	0.0483976	74	0	1057	0
SSON53G_RS26695	ipaH45	65672	67396	1	1725	T3SS effector E3 ubiquitin-protein ligase IpaH4.5	7342	0.130715	203	0	7342	0.130715	203	0	6272	0.123632	192	0	8815	0.129427	201	0	29771	0
SSON53G_RS26705	SSON53G_RS26705	67448	68661	1	1214	IS3-like element IS629 family transposase	888	0.146386	160	0	888	0.146386	160	0	770	0.142726	156	0	984	0.145471	159	0	3530	0
SSON53G_RS35030	SSON53G_RS35030	68664	68783	-1	120	hypothetical protein	76	0.0648148	7	0	76	0.0648148	7	0	46	0.0555556	6	0	75	0.0648148	7	0	273	0
SSON53G_RS33145	SSON53G_RS33145	69016	69204	1	189	hypothetical protein	167	0.140351	24	0	167	0.140351	24	0	154	0.140351	24	0	241	0.146199	25	0	729	0
SSON53G_RS26725	SSON53G_RS26725	69214	70413	1	1200	IS91 family transposase	712	0.114815	124	0	712	0.114815	124	0	606	0.114815	124	0	857	0.123148	133	0	2887	0
SSON53G_RS33150	SSON53G_RS33150	70591	71435	1	845	IS5-like element ISSfl7 family transposase	394	0.0617608	47	0	394	0.0617608	47	0	420	0.0604468	46	0	524	0.0630749	48	0	1732	0
SSON53G_RS26740	ospC2	71584	73038	-1	1455	type 3 secretion system effector OspC2	11323	0.169466	222	0	11323	0.169466	222	0	8933	0.163359	214	0	13077	0.172519	226	0	44656	0
SSON53G_RS31100	SSON53G_RS31100	73463	73732	1	270	pseudogene	299	0.090535	22	0	299	0.090535	22	0	221	0.0823045	20	0	353	0.0946502	23	0	1172	0
SSON53G_RS26745	SSON53G_RS26745	73788	74485	1	698	IS1-like element IS1A family transposase	132	0.146264	92	0	132	0.146264	92	0	106	0.135135	85	0	170	0.168521	106	0	540	0
SSON53G_RS26750	SSON53G_RS26750	74501	74925	1	425	pseudogene	133	0.0496084	19	0	133	0.0496084	19	0	123	0.0391645	15	0	198	0.0522193	20	0	587	0
SSON53G_RS26755	SSON53G_RS26755	75096	76304	-1	1209	IS91 family transposase	654	0.108356	118	0	654	0.108356	118	0	555	0.112029	122	0	865	0.114784	125	0	2728	0
SSON53G_RS26760	SSON53G_RS26760	76285	76557	-1	273	hypothetical protein	112	0.0406504	10	0	112	0.0406504	10	0	100	0.0487805	12	0	153	0.0487805	12	0	477	0
SSON53G_RS26765	tnpA	76631	77164	-1	534	pseudogene	504	0.035343	17	0	504	0.035343	17	0	442	0.043659	21	0	617	0.037422	18	0	2067	0
SSON53G_RS26775	ospC4	77581	79035	1	1455	type 3 secretion system effector OspC4	3620	0.0961832	126	0	3620	0.0961832	126	0	2771	0.0931298	122	0	4435	0.0984733	129	0	14446	0
SSON53G_RS26790	SSON53G_RS26790	79373	80529	1	1157	IS3 family transposase	1090	0.0902111	94	0	1090	0.0902111	94	0	850	0.0815739	85	0	1278	0.096929	101	0	4308	0
SSON53G_RS26795	istA	80579	81583	-1	1005	IS21 family transposase	595	0.0596685	54	0	595	0.0596685	54	0	511	0.0585635	53	0	754	0.0563536	51	0	2455	0
SSON53G_RS34810	SSON53G_RS34810	81930	82488	1	559	pseudogene	2494	0.10119	51	0	2494	0.10119	51	0	1911	0.0952381	48	0	2841	0.0992063	50	0	9740	0
SSON53G_RS26805	ipaJ	82936	83715	1	780	type III secretion system effector cysteine protease IpaJ	9420	0.195157	137	0	9420	0.195157	137	0	7596	0.195157	137	0	12473	0.203704	143	0	38909	0
SSON53G_RS26810	virB	84661	85590	-1	930	virulence regulon transcriptional activator VirB	1701	0.0561529	47	0	1701	0.0561529	47	0	1047	0.0549582	46	0	2168	0.0561529	47	0	6617	0
SSON53G_RS26815	SSON53G_RS26815	85807	86043	-1	237	phosphopantetheine-binding protein	308	0.046729	10	0	308	0.046729	10	0	203	0.0514019	11	0	542	0.0560748	12	0	1361	0
SSON53G_RS26820	ipaA	86047	87948	-1	1902	T3SS effector invasin IpaA	6289	0.122664	210	0	6289	0.122664	210	0	4781	0.120327	206	0	8424	0.120911	207	0	25783	0
SSON53G_RS26825	ipaD	87957	88955	-1	999	type III secretion system needle tip complex protein IpaD	3304	0.123333	111	0	3304	0.123333	111	0	2439	0.12	108	0	4560	0.124444	112	0	13607	0
SSON53G_RS26830	ipaC	89006	90097	-1	1092	T3SS translocon subunit IpaC	7660	0.168871	166	0	7660	0.168871	166	0	5473	0.163784	161	0	9938	0.168871	166	0	30731	0
SSON53G_RS26835	ipaB	90117	91859	-1	1743	type III secretion system translocon subunit IpaB	12516	0.179095	281	0	12516	0.179095	281	0	8483	0.176546	277	0	17024	0.181007	284	0	50539	0
SSON53G_RS26840	ipgC	91865	92332	-1	468	SycD/LcrH family type III secretion system chaperone IpgC	4906	0.222749	94	0	4906	0.222749	94	0	3303	0.225118	95	0	6893	0.239336	101	0	20008	0
SSON53G_RS26845	ipgB1	92390	93016	-1	627	type III secretion effector IpgB1	8322	0.189381	107	0	8322	0.189381	107	0	5607	0.185841	105	0	11418	0.19646	111	0	33669	0
SSON53G_RS26850	ipgA	93032	93421	-1	390	type III secretion system chaperone IpgA	3189	0.190883	67	0	3189	0.190883	67	0	2121	0.185185	65	0	4290	0.188034	66	0	12789	0
SSON53G_RS26855	icsB	93434	94918	-1	1485	type III secretion system effector IcsB	4339	0.114435	153	0	4339	0.114435	153	0	2766	0.109948	147	0	6101	0.115931	155	0	17545	0
SSON53G_RS26860	SSON53G_RS26860	95232	96848	1	1617	type III secretion system effector inositol phosphate phosphatase	24039	0.239011	348	0	24039	0.239011	348	0	15940	0.228709	333	0	32452	0.243819	355	0	96470	0
SSON53G_RS26865	ipgE	96858	97220	1	363	type III secretion system chaperone IpgE	5628	0.287462	94	0	5628	0.287462	94	0	3625	0.275229	90	0	7604	0.275229	90	0	22485	0
SSON53G_RS26870	ipgF	97220	97678	1	459	type III secretion system lytic transglycosylase IpgF	12509	0.299517	124	0	12509	0.299517	124	0	8204	0.2657	110	0	15586	0.294686	122	0	48808	0
SSON53G_RS26875	mxiG	97687	98802	1	1116	type III secretion system protein MxiG	13671	0.183085	184	0	13671	0.183085	184	0	8080	0.178109	179	0	17387	0.195025	196	0	52809	0
SSON53G_RS26880	mxiH	98810	99061	1	252	type III secretion system needle filament protein MxiH	6083	0.286344	65	0	6083	0.286344	65	0	3787	0.295154	67	0	7560	0.30837	70	0	23513	0
SSON53G_RS26885	mxiI	99074	99367	1	294	type III secretion system inner rod protein MxiI	4439	0.241509	64	0	4439	0.241509	64	0	2730	0.237736	63	0	5327	0.256604	68	0	16935	0
SSON53G_RS26890	mxiJ	99373	100098	1	726	SctJ family type III secretion inner membrane ring lipoprotein Mxi	8419	0.19419	127	0	8419	0.19419	127	0	4820	0.175841	115	0	9978	0.198777	130	0	31636	0
SSON53G_RS26895	SSON53G_RS26895	100095	100622	1	528	type III secretion apparatus protein OrgA/MxiK	2524	0.128151	61	0	2524	0.128151	61	0	1384	0.128151	61	0	3089	0.130252	62	0	9521	0
SSON53G_RS26900	mxiN	100564	101259	1	696	Mxi-Spa type III secretion system linker protein MxiN	5742	0.181818	114	0	5742	0.181818	114	0	3321	0.178628	112	0	7046	0.178628	112	0	21851	0
SSON53G_RS26905	mxiM	101252	101659	1	408	type III secretion system protein MxiM	1532	0.0869565	32	0	1532	0.0869565	32	0	883	0.0951087	35	0	1964	0.103261	38	0	5911	0
SSON53G_RS26910	mxiM	101643	102071	1	429	type III secretion system pilotin MxiM	4282	0.198966	77	0	4282	0.198966	77	0	2487	0.204134	79	0	5149	0.193798	75	0	16200	0
SSON53G_RS26915	mxiE	102201	102833	1	633	type III secretion system transcriptional activator MxiE	3086	0.131579	75	0	3086	0.131579	75	0	1878	0.117544	67	0	3656	0.12807	73	0	11706	0
SSON53G_RS26920	mxiD	102820	104520	1	1701	type III secretion system secretin MxiD	10195	0.163292	250	0	10195	0.163292	250	0	6125	0.160026	245	0	12637	0.167864	257	0	39152	0
SSON53G_RS26925	mxiC	104539	105606	1	1068	type III secretion system gatekeeper subunit MxiC	6016	0.155925	150	0	6016	0.155925	150	0	3909	0.150728	145	0	7844	0.168399	162	0	23785	0
SSON53G_RS26930	mxiA	105619	107679	1	2061	type III secretion system export apparatus protein MxiA	8807	0.127224	236	0	8807	0.127224	236	0	5139	0.121833	226	0	10838	0.126146	234	0	33591	0
SSON53G_RS26935	spa15	107692	108093	1	402	type III secretion system chaperone Spa15/SpaK	1722	0.149171	54	0	1722	0.149171	54	0	1117	0.146409	53	0	2355	0.157459	57	0	6916	0
SSON53G_RS26940	spaL	108097	109389	1	1293	type III secretion system ATPase SpaL	7806	0.158935	185	0	7806	0.158935	185	0	4606	0.149485	174	0	8969	0.159794	186	0	29187	0
SSON53G_RS26945	spa13	109482	109820	1	339	type III secretion system protein Spa13	1786	0.117647	36	0	1786	0.117647	36	0	1056	0.114379	35	0	2256	0.127451	39	0	6884	0
SSON53G_RS26950	spa32	109807	110685	1	879	type III secretion system needle length regulator Spa32	2036	0.0719697	57	0	2036	0.0719697	57	0	1265	0.0732323	58	0	2569	0.0744949	59	0	7906	0
SSON53G_RS26955	spa33	110679	111560	1	882	SctQ family type III secretion system ring protein Spa33	2678	0.0843829	67	0	2678	0.0843829	67	0	1523	0.0780856	62	0	3334	0.0869018	69	0	10213	0
SSON53G_RS26960	spa24	111565	112215	1	651	type III secretion system export apparatus protein Spa24/SpaP	3774	0.124573	73	0	3774	0.124573	73	0	2372	0.117747	69	0	4774	0.131399	77	0	14694	0
SSON53G_RS26965	spaQ	112230	112490	1	261	type III secretion system export apparatus protein SpaQ	1590	0.153191	36	0	1590	0.153191	36	0	950	0.153191	36	0	1787	0.157447	37	0	5917	0
SSON53G_RS26970	spa29	112490	113260	1	771	type III secretion system export apparatus protein Spa29/SpaR	2136	0.092219	64	0	2136	0.092219	64	0	1326	0.0893372	62	0	2955	0.0965418	67	0	8553	0
SSON53G_RS26975	spa40	113267	114295	1	1029	type III secretion system export apparatus switch protein Spa40/SpaS	1695	0.0604099	56	0	1695	0.0604099	56	0	1032	0.0550162	51	0	2175	0.0604099	56	0	6597	0
SSON53G_RS26980	SSON53G_RS26980	114317	114550	1	234	biofilm/acid-resistance regulator YmgB/AriR	546	0.0853081	18	0	546	0.0853081	18	0	380	0.0758294	16	0	699	0.0900474	19	0	2171	0
SSON53G_RS33165	SSON53G_RS33165	115157	116190	-1	1034	pseudogene	534	0.0719656	67	0	534	0.0719656	67	0	452	0.0698174	65	0	730	0.0794844	74	0	2250	0
SSON53G_RS26995	istA	116479	118014	1	1536	IS21-like element ISSso4 family transposase	637	0.104845	145	0	637	0.104845	145	0	542	0.107737	149	0	699	0.114244	158	0	2515	0
SSON53G_RS27000	istB	118031	118786	1	756	IS21-like element ISSso4 family helper ATPase IstB	333	0.113069	77	0	333	0.113069	77	0	231	0.105727	72	0	397	0.120411	82	0	1294	0
SSON53G_RS27005	SSON53G_RS27005	118900	119109	1	210	pseudogene	89	0.0687831	13	0	89	0.0687831	13	0	100	0.0740741	14	0	114	0.0634921	12	0	392	0
SSON53G_RS34815	SSON53G_RS34815	119136	119785	-1	650	pseudogene	368	0.0461538	27	0	368	0.0461538	27	0	349	0.0478632	28	0	443	0.0529915	31	0	1528	0
SSON53G_RS34225	SSON53G_RS34225	119848	120252	-1	405	hypothetical protein	582	0.0767123	28	0	582	0.0767123	28	0	537	0.0684932	25	0	752	0.0739726	27	0	2453	0
SSON53G_RS34820	SSON53G_RS34820	120442	120570	-1	129	pseudogene	124	0.0598291	7	0	124	0.0598291	7	0	132	0.0512821	6	0	128	0.0598291	7	0	508	0
SSON53G_RS27025	SSON53G_RS27025	120804	121520	-1	717	hypothetical protein	2894	0.0928793	60	0	2894	0.0928793	60	0	2341	0.0835913	54	0	3594	0.0835913	54	0	11723	0
SSON53G_RS31140	SSON53G_RS31140	122105	122506	-1	402	pseudogene	465	0.0414365	15	0	465	0.0414365	15	0	420	0.0441989	16	0	565	0.0441989	16	0	1915	0
SSON53G_RS27035	SSON53G_RS27035	122536	122997	-1	462	pseudogene	513	0.0913462	38	0	513	0.0913462	38	0	448	0.0817308	34	0	714	0.0841346	35	0	2188	0
SSON53G_RS33185	SSON53G_RS33185	123050	123798	1	749	pseudogene	482	0.143704	97	0	482	0.143704	97	0	417	0.13037	88	0	560	0.139259	94	0	1941	0
SSON53G_RS27050	istA	123902	125074	1	1173	IS21-like element IS21 family transposase	458	0.159091	168	0	458	0.159091	168	0	381	0.158144	167	0	561	0.176136	186	0	1858	0
SSON53G_RS27055	istB	125074	125871	1	798	IS21-like element IS21 family helper ATPase IstB	389	0.180807	130	0	389	0.180807	130	0	321	0.159944	115	0	454	0.196106	141	0	1553	0
SSON53G_RS27060	SSON53G_RS27060	125924	126397	1	474	pseudogene	424	0.152225	65	0	424	0.152225	65	0	376	0.138173	59	0	486	0.159251	68	0	1710	0
SSON53G_RS27065	SSON53G_RS27065	126424	126579	-1	156	pseudogene	114	0.0638298	9	0	114	0.0638298	9	0	88	0.0567376	8	0	152	0.0567376	8	0	468	0
SSON53G_RS27070	SSON53G_RS27070	126754	127183	-1	430	pseudogene	320	0.0594315	23	0	320	0.0594315	23	0	243	0.0568475	22	0	373	0.0568475	22	0	1256	0
SSON53G_RS27075	SSON53G_RS27075	127231	127596	-1	366	hypothetical protein	207	0.0363636	12	0	207	0.0363636	12	0	157	0.0333333	11	0	220	0.0393939	13	0	791	0
SSON53G_RS34825	SSON53G_RS34825	128343	128822	-1	480	pseudogene	310	0.0393519	17	0	310	0.0393519	17	0	341	0.037037	16	0	425	0.0416667	18	0	1386	0
SSON53G_RS33190	SSON53G_RS33190	128750	129116	-1	367	pseudogene	224	0.0332326	11	0	224	0.0332326	11	0	151	0.0302115	10	0	225	0.0332326	11	0	824	0
SSON53G_RS33195	SSON53G_RS33195	129118	129805	-1	688	pseudogene	863	0.0774194	48	0	863	0.0774194	48	0	694	0.0709677	44	0	1085	0.0693548	43	0	3505	0
SSON53G_RS27100	virA	129984	131186	-1	1203	alpha-tubulin-specific protease	2706	0.0951062	103	0	2706	0.0951062	103	0	2036	0.0858726	93	0	3466	0.0932595	101	0	10914	0
SSON53G_RS27105	icsA	131715	135023	1	3309	outer membrane autotransporter IcsA	12942	0.141658	422	0	12942	0.141658	422	0	10378	0.135616	404	0	15384	0.141658	422	0	51646	0
SSON53G_RS31160	SSON53G_RS31160	135167	135485	1	319	pseudogene	552	0.0625	18	0	552	0.0625	18	0	403	0.0590278	17	0	667	0.0659722	19	0	2174	0
SSON53G_RS27990	SSON53G_RS27990	135658	136871	1	1214	IS3-like element IS629 family transposase	884	0.147301	161	0	884	0.147301	161	0	785	0.137237	150	0	991	0.142726	156	0	3544	0
SSON53G_RS27120	ushA	137212	138864	1	1653	bifunctional UDP-sugar hydrolase/5'-nucleotidase UshA	4636	0.0974462	145	0	4636	0.0974462	145	0	3839	0.0873656	130	0	5586	0.0947581	141	0	18697	0
SSON53G_RS31175	SSON53G_RS31175	138875	139054	-1	180	pseudogene	29	0.0123457	2	0	29	0.0123457	2	0	39	0.0123457	2	0	52	0.0123457	2	0	149	0
SSON53G_RS34830	SSON53G_RS34830	139178	139312	-1	135	pseudogene	205	0.057377	7	0	205	0.057377	7	0	141	0.0655738	8	0	246	0.0737705	9	0	797	0
SSON53G_RS35035	SSON53G_RS35035	139371	139919	-1	549	pseudogene	479	0.0343434	17	0	479	0.0343434	17	0	415	0.0343434	17	0	549	0.0363636	18	0	1922	0
SSON53G_RS27135	ltrA	139982	141291	-1	1310	pseudogene	1016	0.0415606	49	0	1016	0.0415606	49	0	878	0.0407125	48	0	1181	0.0381679	45	0	4091	0
SSON53G_RS34240	SSON53G_RS34240	141355	141558	-1	204	pseudogene	218	0.152174	28	0	218	0.152174	28	0	192	0.157609	29	0	280	0.173913	32	0	908	0
SSON53G_RS27145	SSON53G_RS27145	141679	142907	-1	1229	IS3-like element IS2 family transposase	408	0.143631	159	0	408	0.143631	159	0	300	0.139115	154	0	455	0.152665	169	0	1571	0
SSON53G_RS27155	SSON53G_RS27155	142995	143264	-1	270	pseudogene	834	0.090535	22	0	834	0.090535	22	0	676	0.090535	22	0	1033	0.0987654	24	0	3377	0
SSON53G_RS34245	ospI	143379	144017	-1	639	type III secretion system effector OspI	4156	0.130208	75	0	4156	0.130208	75	0	3637	0.137153	79	0	5142	0.133681	77	0	17091	0
SSON53G_RS33210	SSON53G_RS33210	144170	144646	-1	477	pseudogene	406	0.0534884	23	0	406	0.0534884	23	0	418	0.0418605	18	0	504	0.0511628	22	0	1734	0
SSON53G_RS27170	SSON53G_RS27170	144982	145212	1	231	pseudogene	400	0.0625	13	0	400	0.0625	13	0	263	0.0721154	15	0	427	0.0576923	12	0	1490	0
SSON53G_RS34250	SSON53G_RS34250	145267	145464	-1	198	pseudogene	299	0.0726257	13	0	299	0.0726257	13	0	335	0.0726257	13	0	423	0.0726257	13	0	1356	0
SSON53G_RS27180	SSON53G_RS27180	145526	145777	-1	252	transporter	164	0.030837	7	0	164	0.030837	7	0	142	0.0352423	8	0	211	0.0352423	8	0	681	0
SSON53G_RS27185	SSON53G_RS27185	146283	146980	1	698	IS1-like element IS1A family transposase	136	0.152623	96	0	136	0.152623	96	0	105	0.136725	86	0	142	0.136725	86	0	519	0
SSON53G_RS27195	SSON53G_RS27195	146990	147550	1	561	pseudogene	365	0.0376238	19	0	365	0.0376238	19	0	348	0.0356436	18	0	396	0.0376238	19	0	1474	0
SSON53G_RS27200	istB	147610	148407	-1	798	IS21-like element IS21 family helper ATPase IstB	368	0.164117	118	0	368	0.164117	118	0	322	0.165508	119	0	402	0.184979	133	0	1460	0
SSON53G_RS27205	istA	148407	149579	-1	1173	IS21-like element IS21 family transposase	483	0.167614	177	0	483	0.167614	177	0	384	0.145833	154	0	513	0.168561	178	0	1863	0
SSON53G_RS33220	SSON53G_RS33220	149682	150113	1	432	pseudogene	102	0.0128535	5	0	102	0.0128535	5	0	86	0.0154242	6	0	115	0.0128535	5	0	405	0
SSON53G_RS27215	ipaH98	150856	152493	1	1638	T3SS effector E3 ubiquitin-protein ligase IpaH9.8	865	0.0657627	97	0	865	0.0657627	97	0	722	0.0657627	97	0	1013	0.0671186	99	0	3465	0
SSON53G_RS27220	yacA	152701	152970	1	270	type II toxin-antitoxin system antitoxin YacA	239	0.037037	9	0	239	0.037037	9	0	216	0.037037	9	0	303	0.0452675	11	0	997	0
SSON53G_RS34835	yacB	152970	153139	1	170	pseudogene	807	0.130719	20	0	807	0.130719	20	0	793	0.137255	21	0	892	0.130719	20	0	3299	0
SSON53G_RS27225	ospG	153222	153812	1	591	type III secretion system effector protein kinase OspG	4640	0.144737	77	0	4640	0.144737	77	0	4016	0.148496	79	0	5520	0.163534	87	0	18816	0
SSON53G_RS34840	SSON53G_RS34840	154169	154435	1	267	pseudogene	89	0.0497925	12	0	89	0.0497925	12	0	74	0.0456432	11	0	98	0.0539419	13	0	350	0
SSON53G_RS27240	SSON53G_RS27240	154498	155844	1	1347	IS4-like element IS4 family transposase	368	0.143446	174	0	368	0.143446	174	0	327	0.131904	160	0	413	0.150866	183	0	1476	0
SSON53G_RS34845	SSON53G_RS34845	155858	156049	-1	192	pseudogene	130	0.0346821	6	0	130	0.0346821	6	0	97	0.0346821	6	0	175	0.0404624	7	0	532	0
SSON53G_RS27815	SSON53G_RS27815	156047	156371	1	325	pseudogene	120	0.0375427	11	0	120	0.0375427	11	0	123	0.0341297	10	0	163	0.0341297	10	0	526	0
SSON53G_RS27255	SSON53G_RS27255	156401	159313	-1	2913	UvrD-helicase domain-containing protein	4324	0.0556827	146	0	4324	0.0556827	146	0	3755	0.0545385	143	0	5121	0.0549199	144	0	17524	0
SSON53G_RS33225	SSON53G_RS33225	159636	160792	1	1157	IS3-like element IS600 family transposase	348	0.160269	167	0	348	0.160269	167	0	250	0.126679	132	0	384	0.169866	177	0	1330	0
SSON53G_RS27275	SSON53G_RS27275	161063	161905	1	843	polysaccharide deacetylase family protein	4405	0.135705	103	0	4405	0.135705	103	0	3704	0.129117	98	0	4916	0.130435	99	0	17430	0
SSON53G_RS27995	capU	161908	162996	1	1089	putative hexosyltransferase CapU	8869	0.176351	173	0	8869	0.176351	173	0	8527	0.167176	164	0	10248	0.178389	175	0	36513	0
SSON53G_RS27285	virK	163001	163951	1	951	virulence factor VirK	3040	0.102804	88	0	3040	0.102804	88	0	2776	0.0969626	83	0	3641	0.107477	92	0	12497	0
SSON53G_RS27290	lpxM	164016	164960	1	945	lauroyl-Kdo(2)-lipid IV(A) myristoyltransferase	2635	0.0881316	75	0	2635	0.0881316	75	0	2261	0.0881316	75	0	3253	0.0940071	80	0	10784	0
SSON53G_RS27295	SSON53G_RS27295	165114	166145	-1	1032	IS630-like element IS630 family transposase	376	0.103337	96	0	376	0.103337	96	0	297	0.0947255	88	0	443	0.0990312	92	0	1492	0
SSON53G_RS35235	SSON53G_RS35235	166283	166411	1	129	pseudogene	170	0.0598291	7	0	170	0.0598291	7	0	163	0.0598291	7	0	249	0.0512821	6	0	752	0
SSON53G_RS27820	tnpA	166424	166957	1	534	IS66-like element accessory protein TnpA	109	0.018711	9	0	109	0.018711	9	0	106	0.02079	10	0	131	0.02079	10	0	455	0
SSON53G_RS27305	SSON53G_RS27305	167084	167743	-1	660	pseudogene	692	0.043771	26	0	692	0.043771	26	0	592	0.043771	26	0	871	0.043771	26	0	2847	0
SSON53G_RS27315	SSON53G_RS27315	167697	168479	1	783	pseudogene	541	0.0255319	18	0	541	0.0255319	18	0	562	0.0269504	19	0	657	0.0255319	18	0	2301	0
SSON53G_RS34260	SSON53G_RS34260	169057	169395	1	339	pseudogene	420	0.0555556	17	0	420	0.0555556	17	0	399	0.0555556	17	0	484	0.0555556	17	0	1723	0
SSON53G_RS33230	SSON53G_RS33230	169461	170617	1	1157	IS3-like element IS600 family transposase	301	0.149712	156	0	301	0.149712	156	0	304	0.146833	153	0	391	0.160269	167	0	1297	0
SSON53G_RS31235	SSON53G_RS31235	170660	170791	1	132	pseudogene	61	0.0840336	10	0	61	0.0840336	10	0	41	0.0672269	8	0	70	0.0840336	10	0	233	0
SSON53G_RS27340	traD	170817	172982	1	2166	type IV conjugative transfer system coupling protein TraD	2009	0.0461538	90	0	2009	0.0461538	90	0	1753	0.0446154	87	0	2359	0.0446154	87	0	8130	0
SSON53G_RS27345	vapC	172991	173389	-1	399	type II toxin-antitoxin system tRNA(fMet)-specific endonuclease VapC	388	0.0472222	17	0	388	0.0472222	17	0	283	0.0416667	15	0	397	0.0472222	17	0	1456	0
SSON53G_RS27350	vapB	173389	173616	-1	228	toxin-antitoxin system antitoxin VapB	49	0.038835	8	0	49	0.038835	8	0	34	0.0242718	5	0	44	0.0291262	6	0	176	0
SSON53G_RS27355	traI	173698	178968	1	5271	conjugative transfer relaxase/helicase TraI	7771	0.0596543	283	0	7771	0.0596543	283	0	7228	0.0607083	288	0	9081	0.0623946	296	0	31851	0
SSON53G_RS27360	traX	178988	179735	1	748	pseudogene	189	0.0341246	23	0	189	0.0341246	23	0	202	0.0326409	22	0	229	0.0341246	23	0	809	0
SSON53G_RS27365	SSON53G_RS27365	179790	180350	1	561	fertility inhibition protein FinO	297	0.0574257	29	0	297	0.0574257	29	0	315	0.0594059	30	0	422	0.0594059	30	0	1331	0
SSON53G_RS27370	SSON53G_RS27370	180480	180692	1	213	ANR family transcriptional regulator	261	0.0833333	16	0	261	0.0833333	16	0	199	0.0833333	16	0	268	0.0833333	16	0	989	0
SSON53G_RS27375	SSON53G_RS27375	180936	181397	1	462	thermonuclease family protein	1041	0.0697115	29	0	1041	0.0697115	29	0	936	0.0625	26	0	1229	0.0649038	27	0	4247	0
SSON53G_RS27380	hha	181443	181652	1	210	hemolysin expression modulator Hha	32	0.010582	2	0	32	0.010582	2	0	27	0.010582	2	0	43	0.010582	2	0	134	0
SSON53G_RS27385	SSON53G_RS27385	181691	181948	1	258	pseudogene	160	0.0429185	10	0	160	0.0429185	10	0	126	0.0515021	12	0	185	0.0515021	12	0	631	0
SSON53G_RS27390	SSON53G_RS27390	181951	182648	-1	698	IS1-like element IS1A family transposase	135	0.128776	81	0	135	0.128776	81	0	135	0.146264	92	0	159	0.155803	98	0	564	0
SSON53G_RS27395	SSON53G_RS27395	182705	183058	1	354	pseudogene	148	0.0188088	6	0	148	0.0188088	6	0	132	0.0188088	6	0	173	0.0188088	6	0	601	0
SSON53G_RS27400	SSON53G_RS27400	183298	183558	1	261	replication regulatory protein RepA	21	0.0170213	4	0	21	0.0170213	4	0	22	0.012766	3	0	15	0.0170213	4	0	79	0
SSON53G_RS27405	tap	183782	183856	1	75	RepA leader peptide Tap	6	0.0147059	1	0	6	0.0147059	1	0	1	0.0147059	1	0	3	0.0147059	1	0	16	0
SSON53G_RS27410	repA	183849	184706	1	858	incFII family plasmid replication initiator RepA	21	0.00258732	2	0	21	0.00258732	2	0	21	0.00258732	2	0	29	0.00258732	2	0	92	0
SSON53G_RS34270	SSON53G_RS34270	185406	185597	1	192	hypothetical protein	19	0.0115607	2	0	19	0.0115607	2	0	14	0.0115607	2	0	46	0.0115607	2	0	98	0
SSON53G_RS27420	SSON53G_RS27420	185670	185921	1	252	type II toxin-antitoxin system Phd/YefM family antitoxin	18	0.00881057	2	0	18	0.00881057	2	0	15	0.00881057	2	0	15	0.0132159	3	0	66	0
SSON53G_RS27425	SSON53G_RS27425	185918	186205	1	288	type II toxin-antitoxin system RelE family toxin	150	0.0230769	6	0	150	0.0230769	6	0	143	0.0269231	7	0	232	0.0269231	7	0	675	0
SSON53G_RS27430	SSON53G_RS27430	186438	187637	-1	1200	IS91 family transposase	660	0.109259	118	0	660	0.109259	118	0	571	0.110185	119	0	841	0.117593	127	0	2732	0
SSON53G_RS33245	SSON53G_RS33245	187647	187835	-1	189	hypothetical protein	213	0.140351	24	0	213	0.140351	24	0	184	0.134503	23	0	241	0.140351	24	0	851	0
SSON53G_RS27440	SSON53G_RS27440	187945	188115	1	171	pseudogene	178	0.0974026	15	0	178	0.0974026	15	0	141	0.0909091	14	0	215	0.103896	16	0	712	0
SSON53G_RS33770	SSON53G_RS33770	188254	188409	1	156	pseudogene	81	0.0425532	6	0	81	0.0425532	6	0	63	0.035461	5	0	88	0.035461	5	0	313	0
SSON53G_RS27450	ipaH14	188439	190166	-1	1728	T3SS effector E3 ubiquitin-protein ligase IpaH1.4	722	0.0475578	74	0	722	0.0475578	74	0	561	0.0449871	70	0	836	0.0494859	77	0	2841	0
SSON53G_RS27455	SSON53G_RS27455	190558	190826	-1	269	pseudogene	27	0.0123457	3	0	27	0.0123457	3	0	33	0.0164609	4	0	54	0.0123457	3	0	141	0
SSON53G_RS33250	SSON53G_RS33250	190935	191032	-1	98	pseudogene	13	0.011236	1	0	13	0.011236	1	0	4	0.011236	1	0	12	0.011236	1	0	42	0
SSON53G_RS27460	SSON53G_RS27460	191219	192406	-1	1188	IS91 family transposase	1122	0.103738	111	0	1122	0.103738	111	0	1015	0.101869	109	0	1340	0.105607	113	0	4599	0
SSON53G_RS27465	SSON53G_RS27465	192406	192591	-1	186	hypothetical protein	183	0.113095	19	0	183	0.113095	19	0	148	0.107143	18	0	216	0.107143	18	0	730	0
SSON53G_RS31260	SSON53G_RS31260	192644	193800	-1	1157	IS3-like element IS600 family transposase	354	0.141075	147	0	354	0.141075	147	0	283	0.120921	126	0	421	0.168906	176	0	1412	0
SSON53G_RS33255	SSON53G_RS33255	193862	194038	-1	177	hypothetical protein	67	0.0625	10	0	67	0.0625	10	0	80	0.0625	10	0	94	0.06875	11	0	308	0
SSON53G_RS27485	SSON53G_RS27485	194124	194441	1	318	pseudogene	81	0.111498	32	0	81	0.111498	32	0	68	0.087108	25	0	111	0.121951	35	0	341	0
SSON53G_RS27490	SSON53G_RS27490	194790	195896	1	1107	LPS O-antigen chain length determinant protein WzzB	3490	0.109328	109	0	3490	0.109328	109	0	2837	0.104313	104	0	4495	0.106319	106	0	14312	0
SSON53G_RS27495	tviB	195965	197245	1	1281	Vi polysaccharide biosynthesis UDP-N-acetylglucosamine C-6 dehydrogenase TviB	1599	0.124892	144	0	1599	0.124892	144	0	1875	0.130095	150	0	2516	0.135299	156	0	7589	0
SSON53G_RS27500	SSON53G_RS27500	197338	198363	1	1026	NAD-dependent epimerase/dehydratase family protein	622	0.101732	94	0	622	0.101732	94	0	828	0.102814	95	0	798	0.109307	101	0	2870	0
SSON53G_RS27505	SSON53G_RS27505	198452	199732	1	1281	lipopolysaccharide biosynthesis protein	179	0.00520382	6	0	179	0.00520382	6	0	123	0.00433651	5	0	208	0.00520382	6	0	689	0
SSON53G_RS27510	SSON53G_RS27510	199867	200973	1	1107	O-antigen ligase family protein	250	0.0481444	48	0	250	0.0481444	48	0	222	0.0411234	41	0	427	0.0561685	56	0	1149	0
SSON53G_RS27515	SSON53G_RS27515	201070	202101	1	1032	IS630-like element IS630 family transposase	329	0.0947255	88	0	329	0.0947255	88	0	266	0.0936491	87	0	414	0.0947255	88	0	1338	0
SSON53G_RS27520	wbgV	202134	203378	1	1245	UDP-GalNAcA C5 epimerase WbgV	85	0.0107047	12	0	85	0.0107047	12	0	75	0.0107047	12	0	143	0.0107047	12	0	388	0
SSON53G_RS27525	SSON53G_RS27525	203371	204357	1	987	glycosyltransferase family 2 protein	213	0.0438695	39	0	213	0.0438695	39	0	246	0.0393701	35	0	293	0.048369	43	0	965	0
SSON53G_RS27530	SSON53G_RS27530	204354	205508	1	1155	DegT/DnrJ/EryC1/StrS family aminotransferase	372	0.0634615	66	0	372	0.0634615	66	0	324	0.0586538	61	0	398	0.0625	65	0	1466	0
SSON53G_RS27535	SSON53G_RS27535	205525	206115	1	591	sugar transferase	366	0.0695489	37	0	366	0.0695489	37	0	407	0.0714286	38	0	459	0.0733083	39	0	1598	0
SSON53G_RS27540	SSON53G_RS27540	206130	208049	1	1920	nucleoside-diphosphate sugar epimerase/dehydratase	1294	0.0653935	113	0	1294	0.0653935	113	0	1386	0.0659722	114	0	1469	0.0671296	116	0	5443	0
SSON53G_RS27545	aqpZ	208168	208669	1	502	pseudogene	391	0.0420354	19	0	391	0.0420354	19	0	274	0.0420354	19	0	460	0.0442478	20	0	1516	0
SSON53G_RS27550	SSON53G_RS27550	208833	209239	1	407	pseudogene	255	0.128065	47	0	255	0.128065	47	0	202	0.111717	41	0	308	0.119891	44	0	1020	0
SSON53G_RS27560	SSON53G_RS27560	209281	209538	-1	258	pseudogene	73	0.0257511	6	0	73	0.0257511	6	0	72	0.0300429	7	0	109	0.0300429	7	0	327	0
SSON53G_RS27565	SSON53G_RS27565	209694	210881	-1	1188	IS91 family transposase	1125	0.103738	111	0	1125	0.103738	111	0	973	0.101869	109	0	1201	0.0990654	106	0	4424	0
SSON53G_RS27570	SSON53G_RS27570	210881	211246	-1	366	hypothetical protein	320	0.112121	37	0	320	0.112121	37	0	267	0.1	33	0	349	0.10303	34	0	1256	0
SSON53G_RS27575	SSON53G_RS27575	211335	212150	1	816	pseudogene	213	0.0544218	40	0	213	0.0544218	40	0	177	0.0489796	36	0	215	0.0530612	39	0	818	0
SSON53G_RS27580	ospZ	212174	212866	-1	693	type III secretion system effector cysteine methyltransferase OspZ	1474	0.0833333	52	0	1474	0.0833333	52	0	1154	0.0801282	50	0	1850	0.0865385	54	0	5952	0
SSON53G_RS31280	SSON53G_RS31280	212922	213074	1	153	pseudogene	405	0.0869565	12	0	405	0.0869565	12	0	334	0.0797101	11	0	465	0.0797101	11	0	1609	0
SSON53G_RS27590	SSON53G_RS27590	213356	213493	-1	138	hypothetical protein	3	0.008	1	0	3	0.008	1	0	8	0.016	2	0	6	0.008	1	0	20	0
SSON53G_RS27600	icsP	214456	215403	1	948	omptin family outer membrane protease IcsP	3891	0.108899	93	0	3891	0.108899	93	0	2858	0.106557	91	0	5252	0.117096	100	0	15892	0
