# Supplementary material for: Genome-wide analysis exploring mechanisms used by Shigella sonnei to survive long-term nutrient starvation
Source: mSystems. 2026 Mar 16;11(4):e00088-26. doi: 10.1128/msystems.00088-26 (PMC13098226; doi:10.1128/msystems.00088-26)
Supplement: Table S2 — Essential gene comparison. [file msystems.00088-26-s0003.xlsx]

## Sheet: Sheet1
Supplementary Table 2. Essential genes from S. sonnei 53G vs Enterobacteriaceae. Supplementary Table 2. Essential genes comparison. Consensus essential genes from S. sonnei 53G (Table S1) were compared to orthologous genes from the EcoGene Essentiality and PastML Ancestral Essentiality datasets (Ref. 47). Binary data columns indicate essentiality in each dataset.

## Sheet: Essentiality
Gene	S. sonnei 53G	EcoGene	Ancestral
rpsT	1	0	1
ileS	1	1	1
lspA	1	1	1
ispH	1	1	1
dapB	1	0	1
lptD	1	1	1
SSON53G_RS35045	1	0	0
ftsI	1	1	1
murE	1	1	1
mraY	1	1	1
ftsW	1	1	1
murG	1	1	1
murC	1	1	1
ftsQ	1	1	1
ftsA	1	1	1
ftsZ	1	1	1
lpxC	1	1	1
secA	1	1	1
yacM	1	0	0
SSON53G_RS00695	1	1	0
yadX	1	0	0
yadW	1	0	0
rpsB	1	1	1
tsf	1	1	1
pyrH	1	1	1
frr	1	1	1
ispC	1	1	1
ispU	1	1	1
cdsA	1	1	1
rseP	1	1	0
bamA	1	1	1
lpxD	1	1	1
fabZ	1	1	1
lpxA	1	1	1
lpxB	1	1	1
dnaE	1	1	1
accA	1	1	1
proS	1	1	1
dnaQ	1	0	1
ykfM	1	0	0
SSON53G_RS35060	1	0	0
hemB	1	1	1
SSON53G_RS34325	1	0	0
ribE	1	1	1
nusB	1	0	1
dxs	1	1	1
SSON53G_RS02190	1	0	0
dnaX	1	1	1
adk	1	1	1
hemH	1	1	1
folD	1	1	1
cysS	1	1	1
yldA	1	0	0
mrdB	1	1	1
nadD	1	1	1
lptE	1	1	1
leuS	1	1	1
glnS	1	1	1
fldA	1	1	1
cydB	1	0	0
cydX	1	0	0
SSON53G_RS28455	1	0	0
SSON53G_RS03825	1	0	0
yliM	1	0	0
SSON53G_RS34350	1	0	0
yljB	1	0	0
infA	1	1	1
cydC	1	1	0
cydD	1	0	0
lolA	1	1	1
serS	1	1	1
serC	1	0	0
msbA	1	1	1
lpxK	1	1	1
kdsB	1	1	1
mukF	1	1	1
mukE	1	1	1
mukB	1	1	1
asnS	1	1	1
fabA	1	1	1
SSON53G_RS05365	1	0	0
SSON53G_RS05415	1	0	0
SSON53G_RS05440	1	0	0
SSON53G_RS28665	1	0	0
murJ	1	1	1
fabD	1	1	1
fabG	1	1	1
acpP	1	1	1
tmk	1	1	1
lolD	1	1	1
lolE	1	1	1
SSON53G_RS35105	1	0	0
SSON53G_RS35105	1	0	0
SSON53G_RS06385	1	0	0
pgsA	1	1	1
azuC	1	0	0
yecJ	1	0	0
yecV	1	0	0
argS	1	1	1
SSON53G_RS06715	1	0	0
aspS	1	1	1
yobI	1	0	0
SSON53G_RS07150	1	0	0
SSON53G_RS33870	1	0	0
yoaL	1	0	0
tsaB	1	1	1
yoaI	1	0	0
SSON53G_RS07445	1	0	0
SSON53G_RS07450	1	0	0
yeaG	1	0	0
SSON53G_RS07460	1	0	0
SSON53G_RS07465	1	0	0
SSON53G_RS07470	1	0	0
SSON53G_RS07475	1	0	0
SSON53G_RS27735	1	0	0
SSON53G_RS07490	1	0	0
SSON53G_RS33400	1	0	0
SSON53G_RS07575	1	0	0
SSON53G_RS07590	1	0	0
SSON53G_RS07595	1	0	0
SSON53G_RS07605	1	0	0
SSON53G_RS07610	1	0	0
SSON53G_RS07615	1	0	0
SSON53G_RS07625	1	0	0
SSON53G_RS07635	1	0	0
SSON53G_RS07690	1	0	0
SSON53G_RS07695	1	0	0
SSON53G_RS07700	1	0	0
SSON53G_RS33405	1	0	0
SSON53G_RS07710	1	0	0
SSON53G_RS07715	1	0	0
SSON53G_RS07720	1	0	0
gapA	1	0	1
nadE	1	1	1
yniD	1	0	0
thrS	1	1	1
infC	1	1	1
rpmI	1	0	1
rplT	1	1	1
pheM	1	0	0
pheS	1	1	1
SSON53G_RS08090	1	0	0
SSON53G_RS35125	1	0	0
SSON53G_RS08140	1	0	0
SSON53G_RS35130	1	0	0
SSON53G_RS08220	1	0	0
SSON53G_RS08265	1	0	0
SSON53G_RS34400	1	0	0
SSON53G_RS08320	1	0	0
SSON53G_RS08325	1	0	0
SSON53G_RS08330	1	0	0
ribE	1	1	1
cydH	1	0	0
SSON53G_RS34410	1	0	0
SSON53G_RS34415	1	0	0
SSON53G_RS31930	1	0	0
SSON53G_RS29065	1	0	0
SSON53G_RS09195	1	0	0
SSON53G_RS09200	1	0	0
SSON53G_RS09210	1	0	0
SSON53G_RS35135	1	0	0
safA	1	0	0
SSON53G_RS33440	1	0	0
sra	1	0	0
SSON53G_RS33895	1	0	0
SSON53G_RS33900	1	0	0
pptA	1	0	0
SSON53G_RS34450	1	0	0
SSON53G_RS09715	1	0	0
SSON53G_RS35150	1	0	0
ortT	1	0	0
SSON53G_RS33445	1	0	0
SSON53G_RS09930	1	0	0
yncP	1	0	0
SSON53G_RS09990	1	0	0
SSON53G_RS09995	1	0	0
SSON53G_RS33450	1	0	0
aldA	1	0	0
SSON53G_RS10160	1	0	0
SSON53G_RS34465	1	0	0
SSON53G_RS10285	1	0	0
SSON53G_RS10340	1	0	0
SSON53G_RS27755	1	0	0
SSON53G_RS10370	1	0	0
ynaL	1	0	0
SSON53G_RS35160	1	0	0
ymjE	1	0	0
fabI	1	1	1
SSON53G_RS32095	1	0	0
ymiD	1	0	0
ymiA	1	0	0
cysB	1	0	0
trpL	1	0	0
SSON53G_RS29375	1	0	0
SSON53G_RS29390	1	0	0
SSON53G_RS34500	1	0	0
SSON53G_RS11260	1	0	0
SSON53G_RS11265	1	0	0
hns	1	0	0
SSON53G_RS11515	1	0	0
SSON53G_RS33490	1	0	0
kdsA	1	1	1
prfA	1	1	1
lolB	1	1	1
ispE	1	1	1
SSON53G_RS11565	1	1	1
SSON53G_RS11580	1	1	1
SSON53G_RS11980	1	0	0
yoeI	1	0	0
yefM	1	1	0
SSON53G_RS34515	1	0	0
yohO	1	0	0
folE	1	0	1
gyrA	1	1	1
nrdA	1	1	1
nrdB	1	1	1
SSON53G_RS13490	1	0	0
accD	1	1	1
fabB	1	1	1
SSON53G_RS14025	1	0	0
SSON53G_RS14085	1	0	0
ypdK	1	0	0
SSON53G_RS35180	1	0	0
gltX	1	1	1
ligA	1	1	1
zipA	1	1	1
dapE	1	0	1
dapA	1	0	1
der	1	1	1
hisS	1	1	1
ispG	1	1	1
suhB	1	1	1
glyA	1	0	1
era	1	1	1
rseD	1	0	0
pssA	1	1	1
nadK	1	1	1
ffh	1	1	1
rspP	1	1	1
alaS	1	1	1
SSON53G_RS16690	1	0	0
ispF	1	1	1
ispD	1	1	1
SSON53G_RS16885	1	1	1
eno	1	1	1
thyA	1	0	1
lgt	1	1	1
yqeK	1	0	0
prfB	1	1	1
SSON53G_RS33590	1	0	0
fbaA	1	1	1
pgk	1	1	1
SSON53G_RS33600	1	0	0
metK	1	1	1
SSON53G_RS18015	1	0	0
SSON53G_RS18025	1	0	0
SSON53G_RS18035	1	0	0
SSON53G_RS34610	1	0	0
parC	1	1	1
parE	1	1	1
ribB	1	1	1
folB	1	0	1
rpsU	1	1	1
dnaG	1	1	1
rpoD	1	1	1
SSON53G_RS34620	1	0	0
glmM	1	1	1
ftsH	1	1	1
rpmA	1	1	1
ispB	1	1	1
murA	1	1	1
lptA	1	1	1
lptB	1	1	1
rplM	1	1	1
mreB	1	1	1
accB	1	1	1
accC	1	1	1
SSON53G_RS19825	1	1	1
rpsK	1	1	1
secY	1	1	1
rplO	1	1	1
rpmD	1	1	1
rpsE	1	1	1
rplR	1	1	1
rplF	1	1	1
rpsH	1	1	1
rpsN	1	1	1
rplE	1	1	1
rplX	1	1	1
rplN	1	1	1
rpsQ	1	0	1
rpmC	1	1	1
rplP	1	1	1
rpsC	1	1	1
rplV	1	1	1
rpsS	1	1	1
rplW	1	1	1
rplD	1	1	1
rplC	1	1	1
rpsJ	1	1	1
fusA	1	1	1
rpsG	1	1	1
rpsL	1	1	1
trpS	1	1	0
asd	1	1	1
ftsY	1	1	1
yidC	1	1	1
rnpA	1	1	1
rpmH	1	1	1
dnaA	1	1	1
dnaN	1	1	1
gyrB	1	1	1
sat	1	0	0
gmk	1	1	1
dut	1	1	1
rpmB	1	1	1
coaD	1	1	1
secB	1	0	0
glyB	1	1	1
wzxE	1	0	0
priA	1	0	1
SSON53G_RS34950	1	0	0
murB	1	1	1
nusG	1	1	1
rplK	1	0	1
rplL	1	1	1
rpoB	1	1	1
hemE	1	0	1
plsB	1	1	1
dnaB	1	1	1
alr	1	0	0
SSON53G_RS34735	1	0	0
ssb1	1	1	1
SSON53G_RS24970	1	1	1
groL	1	1	1
orn	1	1	1
tsaE	1	1	1
ppa	1	1	1
valS	1	1	1
ytgA	1	0	0
lptF	1	1	1
SSON53G_RS34755	1	0	0
dnaC	1	1	1
dnaT	1	0	1
holD	1	0	1
ffs	1	0	0
SSON53G_RS03285	1	0	0
SSON53G_RS05245	1	0	0
SSON53G_RS06450	1	0	0
SSON53G_RS06455	1	0	0
SSON53G_RS06770	1	0	0
aspS	1	1	1
SSON53G_RS11185	1	0	0
SSON53G_RS13885	1	0	0
SSON53G_RS33530	1	0	0
SSON53G_RS16575	1	0	0
SSON53G_RS22515	1	0	0
SSON53G_RS22715	1	0	0
SSON53G_RS22720	1	0	0
SSON53G_RS22730	1	0	0
