# Supplementary material for: Genome-wide analysis exploring mechanisms used by Shigella sonnei to survive long-term nutrient starvation
Source: mSystems. 2026 Mar 16;11(4):e00088-26. doi: 10.1128/msystems.00088-26 (PMC13098226; doi:10.1128/msystems.00088-26)
Supplement: Table S3 — TraDIS_CEG. [file msystems.00088-26-s0004.xlsx]

## Sheet: Legend
Supplementary Table 3. S. sonnei 53G TraDIS results. For each S. sonnei 53G locus tag, the gene name, predicted function, Log2 fold change (logFC), log2 counts per million (logCPM), P-value and the false discovery adjusted q-value are reported. Genes with a Log2FC <-2 and a q-value < 0.05 are considered conditionally essential genes. Data is divided into chromosome, plasmid A (the large virulence…

## Sheet: chromosome
locus_tag	gene_name	function	logFC	logCPM	PValue	q.value
SSON53G_RS22670	rffG	dTDP-glucose 4,6-dehydratase	-10.1992	7.75164	0	0
SSON53G_RS22680	wecD	dTDP-4-amino-4,6-dideoxy-D-galactose acyltransferase	-8.82448	7.2212	0	0
SSON53G_RS10870	lapB	LPS assembly protein B	-8.67389	4.25492	3.82e-41	2.76e-40
SSON53G_RS14940	guaB	IMP dehydrogenase	-8.54695	6.15731	2.29e-157	9.43e-156
SSON53G_RS15805	rseA	anti-sigma-E factor RseA	-8.46678	6.87624	3.55e-261	2.77e-259
SSON53G_RS24370	lexA	LexA repressor	-8.34247	5.95978	3.11e-136	1.05e-134
SSON53G_RS14935	guaA	GMP synthase (glutamine-hydrolyzing)	-8.26452	6.68101	1.24e-224	8.14e-223
SSON53G_RS19475	degS	outer membrane-stress sensor serine endopeptidase DegS	-7.9549	3.59303	1e-24	4.22e-24
SSON53G_RS18570	rfaE	bifunctional heptose 7-phosphate kinase/heptose 1-phosphate adenyltransferase	-7.94227	8.15527	0	0
SSON53G_RS22675	rffH	glucose-1-phosphate thymidylyltransferase	-7.77365	7.81614	0	0
SSON53G_RS22305	atpE	ATP synthase subunit C	-7.74769	5.38691	4.43e-89	8.49e-88
SSON53G_RS21745	waaC	lipopolysaccharide heptosyltransferase RfaC	-7.27883	7.81976	0	0
SSON53G_RS15785	lepB	S26 family signal peptidase	-7.14219	2.88133	3.25e-15	9.28e-15
SSON53G_RS22685	wecE	dTDP-4-amino-4,6-dideoxygalactose transaminase	-7.13609	7.68323	0	0
SSON53G_RS21750	waaF	ADP-heptose--LPS heptosyltransferase 2	-7.03212	7.71231	0	0
SSON53G_RS22265	glmS	glutamine--fructose-6-phosphate transaminase (isomerizing)	-6.9215	2.69728	7.03e-13	1.79e-12
SSON53G_RS21755	rfaD	ADP-L-glycero-D-mannoheptose-6-epimerase	-6.72448	7.28897	0	0
SSON53G_RS22280	atpD	ATP synthase subunit beta	-6.59238	9.05141	0	0
SSON53G_RS22290	atpA	ATP synthase subunit alpha	-6.57016	9.25409	0	0
SSON53G_RS17780	rpiA	ribose-5-phosphate isomerase	-6.45658	2.32595	4.39e-09	9.19e-09
SSON53G_RS23980	secE	protein translocase subunit SecE	-6.08299	2.04622	4.44e-07	8.35e-07
SSON53G_RS22300	atpF	ATP synthase subunit B	-6.0225	5.39721	2.52e-83	4.33e-82
SSON53G_RS10885	ribA	GTP cyclohydrolase II	-5.93335	1.93943	3.15e-06	5.62e-06
SSON53G_RS22700	wzyE	O-antigen assembly polymerase	-5.93335	1.93943	3.15e-06	5.62e-06
SSON53G_RS11410	galU	UTP--glucose-1-phosphate uridylyltransferase	-5.80213	6.86353	5.47e-233	3.92e-231
SSON53G_RS17095	pyrG	CTP synthetase	-5.76637	1.82408	2.19e-05	3.69e-05
SSON53G_RS00325	surA	chaperone SurA	-5.72089	7.5808	0	0
SSON53G_RS18755	higA	transcriptional regulator	-5.63393	3.41938	5.82e-20	2.02e-19
SSON53G_RS23615	tpiA	triose-phosphate isomerase	-5.289	4.99171	1.14e-59	1.32e-58
SSON53G_RS01405	lpcA	phosphoheptose isomerase	-5.15729	4.86812	2.51e-53	2.47e-52
SSON53G_RS25345	cysQ	3'(2'),5'-bisphosphate nucleotidase CysQ	-5.14429	9.59783	0	0
SSON53G_RS25265	rpsF	30S ribosomal protein S6	-5.10411	1.40943	0.000250243	0.000387747
SSON53G_RS01940	proC	pyrroline-5-carboxylate reductase	-5.0896	6.52942	2.31e-172	1.04e-170
SSON53G_RS07185	prc	carboxy terminal-processing peptidase	-5.03019	8.76611	7.82e-62	9.48e-61
SSON53G_RS25155	purA	adenylosuccinate synthetase	-5.0154	7.69253	0	0
SSON53G_RS22285	atpG	ATP synthase subunit gamma	-4.97165	7.44919	0	0
SSON53G_RS22275	atpC	ATP synthase epsilon chain	-4.94415	5.7177	1.03e-97	2.27e-96
SSON53G_RS22295	atpH	ATP synthase subunit delta	-4.90592	6.27659	1.59e-141	5.62e-140
SSON53G_RS22310	atpA	ATP synthase subunit A	-4.87626	7.81901	0	0
SSON53G_RS02625	purK	5-(carboxyamino)imidazole ribonucleotide synthase	-4.80028	7.28723	3.69e-285	3.29e-283
SSON53G_RS19210	folP	dihydropteroate synthase	-4.79263	1.23963	0.00198949	0.00287529
SSON53G_RS24105	purH	bifunctional phosphoribosylaminoimidazolecarboxamide formyltransferase/inosine monophosphate cyclohydrolase	-4.7386	9.92248	0	0
SSON53G_RS24100	purD	phosphoribosylamine--glycine ligase	-4.6925	8.94985	1.39e-172	6.3e-171
SSON53G_RS22695	wecF	TDP-N-acetylfucosamine:lipid II N-acetylfucosaminyltransferase	-4.676	8.23377	0	0
SSON53G_RS00205	carB	carbamoyl phosphate synthase large subunit	-4.65215	10.1396	0	0
SSON53G_RS25485	pyrB	aspartate carbamoyltransferase catalytic subunit	-4.58784	7.38231	1.28e-293	1.16e-291
SSON53G_RS00655	acnB	aconitate hydratase B	-4.54967	7.85743	0	0
SSON53G_RS17300	recB	exodeoxyribonuclease V subunit beta	-4.50857	8.25219	0	0
SSON53G_RS14890	purM	phosphoribosylformylglycinamidine cyclo-ligase	-4.4267	7.93305	0	0
SSON53G_RS14755	purC	phosphoribosylaminoimidazolesuccinocarboxamide synthase	-4.41574	6.28978	1.05e-132	3.43e-131
SSON53G_RS21640	pyrE	orotate phosphoribosyltransferase	-4.3989	6.67189	6.91e-174	3.17e-172
SSON53G_RS00495	murF	UDP-N-acetylmuramoyl-tripeptide--D-alanyl-D- alanine ligase	-4.39484	1.04712	0.00791534	0.0107776
SSON53G_RS02060	secD	protein translocase subunit SecD	-4.39484	1.04712	0.0079131	0.0107776
SSON53G_RS06330	ldcA	muramoyltetrapeptide carboxypeptidase	-4.38977	8.09606	0	0
SSON53G_RS02620	purE	5-(carboxyamino)imidazole ribonucleotide mutase	-4.38083	6.89365	5.43e-201	3.05e-199
SSON53G_RS08750	pdxH	pyridoxine/pyridoxamine 5'-phosphate oxidase	-4.13302	5.18517	2.42e-58	2.72e-57
SSON53G_RS00200	carA	carbamoyl-phosphate synthase small subunit	-4.0902	8.04623	0	0
SSON53G_RS21705	waaG	glycosyltransferase family 1 protein	-4.0673	9.50106	0	0
SSON53G_RS04785	ftsK	DNA translocase FtsK	-3.97312	9.95027	0	0
SSON53G_RS22790	xerC	tyrosine recombinase XerC	-3.95931	9.4761	1.91e-301	1.81e-299
SSON53G_RS00305	apaH	diadenosine tetraphosphatase	-3.95841	9.08051	0	0
SSON53G_RS10865	pyrF	orotidine-5'-phosphate decarboxylase	-3.95814	7.24544	7.85e-240	5.92e-238
SSON53G_RS05970	holB	DNA polymerase III subunit delta'	-3.93407	4.35521	2.64e-31	1.4e-30
SSON53G_RS15190	purL	phosphoribosylformylglycinamidine synthase	-3.90925	8.60806	0	0
SSON53G_RS03580	sucA	2-oxoglutarate dehydrogenase E1 component	-3.89677	6.90505	1.05e-185	5.39e-184
SSON53G_RS20445	glpD	glycerol-3-phosphate dehydrogenase	-3.88229	8.54241	0	0
SSON53G_RS05785	pyrC	dihydroorotase	-3.85963	6.12527	2.42e-107	5.96e-106
SSON53G_RS22570	ilvE	branched-chain-amino-acid transaminase	-3.84887	10.5608	5.8805254415466e-317	5.94334014737251e-315
SSON53G_RS06125	purB	adenylosuccinate lyase	-3.84377	0.824851	0.062783	0.0775299
SSON53G_RS15960	bamD	outer membrane protein assembly factor BamD	-3.84377	0.824851	0.0627768	0.0775299
SSON53G_RS19255	rplU	50S ribosomal protein L21	-3.84377	0.824851	0.0627695	0.0775299
SSON53G_RS22760	hemC	hydroxymethylbilane synthase	-3.84377	0.824851	0.0627674	0.0775299
SSON53G_RS20245	aroB	3-dehydroquinate synthase	-3.81993	9.09331	0	0
SSON53G_RS05105	pyrD	dihydroorotate dehydrogenase (quinone)	-3.81703	7.07263	7.22e-200	4.01e-198
SSON53G_RS30105		hypothetical protein	-3.80145	6.11521	4.72e-106	1.14e-104
SSON53G_RS23765	metB	cystathionine gamma-synthase	-3.76291	8.20855	0	0
SSON53G_RS20090	crp	cAMP-activated global transcriptional regulator CRP	-3.75857	7.80642	2.38200487432314e-312	2.35395015024776e-310
SSON53G_RS15760	acpS	holo-ACP synthase	-3.73585	3.58177	1.11e-17	3.55e-17
SSON53G_RS08460	aroD	3-dehydroquinase	-3.71303	6.47622	6.08e-133	2e-131
SSON53G_RS22765	cyaA	adenylate cyclase	-3.69263	10.6114	9.61e-100	2.16e-98
SSON53G_RS23125	yihA	GTP-binding protein	-3.65395	1.86367	0.000125576	0.000200804
SSON53G_RS06890	ruvB	Holliday junction branch migration DNA helicase RuvB	-3.65167	6.65219	1.25e-147	4.67e-146
SSON53G_RS28260		pseudogene	-3.63521	3.91679	1.42e-21	5.24e-21
SSON53G_RS01520	proA	glutamate-5-semialdehyde dehydrogenase	-3.57332	7.3135	5.6e-230	3.89e-228
SSON53G_RS23155	glnA	glutamine synthetase	-3.54942	6.32611	4.62e-114	1.23e-112
SSON53G_RS10925	topA	type I DNA topoisomerase	-3.54763	5.23477	3.45e-53	3.38e-52
SSON53G_RS17310	recC	exodeoxyribonuclease V subunit gamma	-3.54257	8.5454	0	0
SSON53G_RS19755	aroE	shikimate dehydrogenase	-3.47559	9.33359	0	0
SSON53G_RS20330	ompR	DNA-binding response regulator	-3.46901	8.30965	0	0
SSON53G_RS00835	dksA	RNA polymerase-binding transcription factor DksA	-3.41091	7.14947	5.12e-197	2.74e-195
SSON53G_RS06150	icd	isocitrate dehydrogenase (NADP(+))	-3.40201	3.52181	4.56e-15	1.29e-14
SSON53G_RS03665	pal	peptidoglycan-associated lipoprotein	-3.39832	7.00332	1.1e-177	5.13e-176
SSON53G_RS23000	ubiD	3-octaprenyl-4-hydroxybenzoate decarboxylase	-3.3898	6.56537	2.84e-128	8.89e-127
SSON53G_RS00010	thrA	bifunctional aspartate kinase/homoserine dehydrogenase I	-3.38735	8.57676	0	0
SSON53G_RS22575	ilvD	dihydroxy-acid dehydratase	-3.36707	10.3541	1.03e-203	6.05e-202
SSON53G_RS22580	ilvA	threonine ammonia-lyase, biosynthetic	-3.36308	10.1668	3.45e-275	2.95e-273
SSON53G_RS03545	gltA	type II citrate synthase	-3.34091	9.35174	3.48e-97	7.56e-96
SSON53G_RS23650	glpK	glycerol kinase	-3.33101	8.5154	0	0
SSON53G_RS03650	tolR	protein TolR	-3.3069	7.0225	1.05e-175	4.86e-174
SSON53G_RS01130	gmhB	D-glycero-beta-D-manno-heptose 1,7-bisphosphate 7-phosphatase	-3.29409	6.57083	1.21e-127	3.76e-126
SSON53G_RS17680	xerD	tyrosine recombinase XerD	-3.28095	8.42695	0	0
SSON53G_RS17290	argA	amino-acid N-acetyltransferase	-3.27643	8.2663	2.43e-274	2.04e-272
SSON53G_RS14960	bamB	outer membrane protein assembly factor BamB	-3.25068	6.90517	1.98e-156	8.01e-155
SSON53G_RS20290	igaA	intracellular growth attenuator protein IgaA	-3.24831	7.48507	1.04e-238	7.68e-237
SSON53G_RS13695	purF	amidophosphoribosyltransferase	-3.24371	6.96587	7.65e-164	3.24e-162
SSON53G_RS02615	lpxH	UDP-2,3-diacylglucosamine hydrolase	-3.2165	3.36609	3.31e-13	8.54e-13
SSON53G_RS08910	manA	mannose-6-phosphate isomerase	-3.19541	8.32796	0	0
SSON53G_RS22395	pstB	phosphate ABC transporter ATP-binding protein	-3.16725	7.98302	2.84e-197	1.54e-195
SSON53G_RS20500	glgA	glycogen synthase	-3.14187	10.5247	0	0
SSON53G_RS12210	hisH	imidazole glycerol phosphate synthase subunit HisH	-3.13231	5.7441	6.46e-67	8.43e-66
SSON53G_RS22590	ilvC	ketol-acid reductoisomerase	-3.10942	10.1323	1.3e-267	1.05e-265
SSON53G_RS14495	crr	glucose-specific phosphotransferase enzyme IIA component	-3.10618	5.43924	1.45e-52	1.41e-51
SSON53G_RS06875	ruvC	crossover junction endodeoxyribonuclease RuvC	-3.06989	5.89192	6.41e-72	9.14e-71
SSON53G_RS12330	dcd	deoxycytidine triphosphate deaminase	-3.05886	5.74968	1.28e-64	1.63e-63
SSON53G_RS03660	tolB	protein TolB	-3.04289	8.34011	0	0
SSON53G_RS02055	yajC	preprotein translocase subunit YajC	-3.00475	3.83045	1.47e-17	4.66e-17
SSON53G_RS23770	metL	bifunctional aspartate kinase/homoserine dehydrogenase II	-2.99696	10.0074	0	0
SSON53G_RS16975	cysH	phosphoadenosine phosphosulfate reductase	-2.99236	9.50103	7.32e-37	4.64e-36
SSON53G_RS01065	tilS	tRNA(Ile)-lysidine synthetase	-2.94091	0.561946	0.500178	0.539953
SSON53G_RS03230	lnt	apolipoprotein N-acyltransferase	-2.94091	0.561946	0.500173	0.539953
SSON53G_RS03240	ybeY	endoribonuclease YbeY	-2.94091	0.561946	0.500169	0.539953
SSON53G_RS16580	csrA	carbon storage regulator	-2.94091	0.561946	0.500227	0.539953
SSON53G_RS19830	rpsD	30S ribosomal protein S4	-2.94091	0.561946	0.500233	0.539953
SSON53G_RS15050	iscS	IscS subfamily cysteine desulfurase	-2.90145	3.29593	5.63e-12	1.36e-11
SSON53G_RS25540	argF	ornithine carbamoyltransferase	-2.90075	6.82108	2.71e-60	3.15e-59
SSON53G_RS12225	hisIE	bifunctional phosphoribosyl-AMP cyclohydrolase/phosphoribosyl-ATP diphosphatase	-2.89721	6.96438	8.04e-145	2.91e-143
SSON53G_RS11285		pseudogene	-2.89609	5.06262	2.9e-38	1.93e-37
SSON53G_RS01515	proB	glutamate 5-kinase	-2.89065	7.57736	4.08e-221	2.59e-219
SSON53G_RS22615	rep	DNA helicase Rep	-2.86369	9.1852	5.83e-225	3.87e-223
SSON53G_RS19185	argG	argininosuccinate synthase	-2.84708	8.70086	0	0
SSON53G_RS22585	ilvY	LysR family transcriptional regulator	-2.83011	8.43674	1.22e-178	5.75e-177
SSON53G_RS03385	pgm	alpha-D-glucose phosphate-specific phosphoglucomutase	-2.79761	7.09588	4.77e-152	1.85e-150
SSON53G_RS24245	pgi	glucose-6-phosphate isomerase	-2.77678	8.06154	4.51e-301	4.18e-299
SSON53G_RS04910	ihfB	integration host factor subunit beta	-2.76173	4.46826	8.16e-25	3.44e-24
SSON53G_RS03645	tolQ	protein TolQ	-2.74699	7.26095	3.26e-166	1.41e-164
SSON53G_RS22400	phoU	phosphate-specific transport system accessory protein PhoU	-2.71563	6.51179	1.46e-97	3.2e-96
SSON53G_RS00645	lpdA	dihydrolipoyl dehydrogenase	-2.69511	6.16612	4.56e-75	6.9e-74
SSON53G_RS22915	metE	5-methyltetrahydropteroyltriglutamate-- homocysteine methyltransferase	-2.69437	9.47828	4.47e-102	1.04e-100
SSON53G_RS12190	hisG	ATP phosphoribosyltransferase	-2.66345	5.62347	4.23e-51	3.95e-50
SSON53G_RS25420	fbp	fructose 1,6-bisphosphatase	-2.66319	8.95126	3.23e-55	3.39e-54
SSON53G_RS22630	trxA	thiol reductase thioredoxin	-2.65348	6.17001	7.36e-74	1.09e-72
SSON53G_RS03620	cydA	cytochrome bd-I ubiquinol oxidase subunit 1	-2.64259	1.78364	0.00153798	0.00224832
SSON53G_RS13690	ubiX	3-octaprenyl-4-hydroxybenzoate carboxy-lyase partner protein	-2.63599	3.8604	7.04e-15	1.98e-14
SSON53G_RS12205	hisB	bifunctional histidinol-phosphatase/imidazoleglycerol-phosphate dehydratase	-2.62963	7.34798	4.84e-170	2.13e-168
SSON53G_RS00425	leuB	3-isopropylmalate dehydrogenase	-2.62938	7.12787	1.17e-145	4.27e-144
SSON53G_RS16985	cysJ	assimilatory sulfite reductase (NADPH) flavoprotein subunit	-2.62903	8.62535	3.35e-69	4.53e-68
SSON53G_RS12200	hisC	histidinol-phosphate aminotransferase	-2.61954	5.80403	3.39e-56	3.66e-55
SSON53G_RS19820	rplQ	50S ribosomal protein L17	-2.61904	2.4351	1.51e-05	2.58e-05
SSON53G_RS00015	thrB	homoserine kinase	-2.58016	8.09882	1.29e-70	1.79e-69
SSON53G_RS17775	serA	D-3-phosphoglycerate dehydrogenase	-2.57949	7.76985	1.08e-220	6.76e-219
SSON53G_RS23865	argC	N-acetyl-gamma-glutamyl-phosphate reductase	-2.5578	7.93438	4.21e-225	2.84e-223
SSON53G_RS12215	hisA	1-(5-phosphoribosyl)-5-((5- phosphoribosylamino)methylideneamino)imidazole-4- carboxamide isomerase	-2.55705	6.84114	4.71e-46	3.86e-45
SSON53G_RS03585	odhB	dihydrolipoyllysine-residue succinyltransferase component of 2-oxoglutarate dehydrogenase complex	-2.54489	4.66512	2.84e-19	9.6e-19
SSON53G_RS00430	leuA	2-isopropylmalate synthase	-2.51745	7.94568	1.6e-242	1.23e-240
SSON53G_RS16980	cysI	assimilatory sulfite reductase (NADPH) hemoprotein subunit	-2.51317	8.44302	2.75e-228	1.88e-226
SSON53G_RS19550	mreC	rod shape-determining protein MreC	-2.49468	5.81644	2.59e-54	2.65e-53
SSON53G_RS26150	serB	phosphoserine phosphatase	-2.48323	7.05077	6.42e-127	1.98e-125
SSON53G_RS24135	metA	homoserine O-succinyltransferase	-2.47407	5.12909	9.3e-33	5.2e-32
SSON53G_RS20145	cysG	siroheme synthase	-2.46822	8.78375	1.46e-69	1.99e-68
SSON53G_RS03145	holA	DNA polymerase III subunit delta	-2.43015	5.29832	3.25e-37	2.08e-36
SSON53G_RS16200	tyrA	bifunctional chorismate mutase/prephenate dehydrogenase	-2.42434	6.90077	1.33e-110	3.44e-109
SSON53G_RS23475		tail protein X	-2.419	5.84059	2.89e-54	2.93e-53
SSON53G_RS19295	mlaE	phospholipid ABC transporter permease	-2.41597	8.50531	1.39e-156	5.67e-155
SSON53G_RS23870	argB	acetylglutamate kinase	-2.40719	8.16058	1.22e-265	9.67e-264
SSON53G_RS21710	rfaP	lipopolysaccharide core heptose(I) kinase RfaP	-2.40379	9.37526	0	0
SSON53G_RS21095	mnmE	tRNA uridine-5-carboxymethylaminomethyl(34) synthesis GTPase MnmE	-2.39928	9.22207	2.38e-208	1.43e-206
SSON53G_RS03255	ubiF	2-octaprenyl-3-methyl-6-methoxy-1,4-benzoquinol hydroxylase	-2.37677	6.57085	8.84e-42	6.46e-41
SSON53G_RS16895	cysC	adenylyl-sulfate kinase	-2.3709	7.83005	1.49e-37	9.71e-37
SSON53G_RS05900		DUF2655 domain-containing protein	-2.34739	4.59116	2.55e-21	9.31e-21
SSON53G_RS15765	pdxJ	pyridoxine 5'-phosphate synthase	-2.34556	6.7809	4.47e-97	9.65e-96
SSON53G_RS09845	yncJ	DUF2554 domain-containing protein	-2.3259	6.81653	2.81e-97	6.13e-96
SSON53G_RS22995	rfaH	transcription/translation regulatory transformer protein RfaH	-2.30894	6.94884	4.92e-107	1.2e-105
SSON53G_RS13460	elaB	protein ElaB	-2.26989	5.95331	3.21e-53	3.15e-52
SSON53G_RS17745	ubiH	2-octaprenyl-6-methoxyphenyl hydroxylase	-2.25144	5.5079	6.71e-23	2.57e-22
SSON53G_RS13830	sixA	phosphohistidine phosphatase	-2.23242	6.01082	4.63e-54	4.65e-53
SSON53G_RS03655	tolA	cell envelope integrity protein TolA	-2.22598	7.13268	5.33e-116	1.45e-114
SSON53G_RS10990	trpCF	bifunctional indole-3-glycerol-phosphate synthase TrpC/phosphoribosylanthranilate isomerase TrpF	-2.20768	8.29333	2.27e-231	1.6e-229
SSON53G_RS20505	glgC	glucose-1-phosphate adenylyltransferase	-2.20724	11.1725	5.36E-312	5.18E-310
SSON53G_RS01825		pseudogene	-2.18726	3.49767	1.19e-09	2.54e-09
SSON53G_RS00420	leuC	3-isopropylmalate dehydratase large subunit	-2.18381	8.21184	1.3e-170	5.78e-169
SSON53G_RS16900	cysN	sulfate adenylyltransferase	-2.17809	8.88388	2.88e-139	1.01e-137
SSON53G_RS00320	pdxA	4-hydroxythreonine-4-phosphate dehydrogenase	-2.17739	9.15979	2.46e-130	7.8e-129
SSON53G_RS29545		hypothetical protein	-2.16516	3.66278	2.71e-11	6.3e-11
SSON53G_RS20670	ftsX	ABC transporter permease	-2.16149	7.71054	1.46e-154	5.75e-153
SSON53G_RS03765	galE	UDP-glucose 4-epimerase GalE	-2.1596	8.03452	5.39e-194	2.82e-192
SSON53G_RS19465	zapG	hypothetical protein	-2.15489	8.11626	7.3e-222	4.71e-220
SSON53G_RS20085		hypothetical protein	-2.14991	8.86683	6.2e-182	3.06e-180
SSON53G_RS10155		phage terminase large subunit family protein	-2.14307	7.19656	3.23e-114	8.65e-113
SSON53G_RS11540	prmC	peptide chain release factor N(5)-glutamine methyltransferase	-2.13671	6.19623	1.57e-58	1.79e-57
SSON53G_RS14125		DUF1364 domain-containing protein	-2.128	4.83749	2.94e-22	1.11e-21
SSON53G_RS13000		hypothetical protein	-2.12206	6.80997	6.17e-86	1.11e-84
SSON53G_RS23855	ppc	phosphoenolpyruvate carboxylase	-2.11181	10.2953	2.93e-34	1.71e-33
SSON53G_RS10570		alpha/beta hydrolase	-2.10316	6.35639	6.43e-62	7.82e-61
SSON53G_RS20325	envZ	two-component sensor histidine kinase	-2.1027	9.91752	6.26e-50	5.6e-49
SSON53G_RS21390		transposase	-2.09561	2.08059	0.00240001	0.00345064
SSON53G_RS22095	dppC	peptide ABC transporter permease	-2.08536	9.04742	3.47e-284	3.02e-282
SSON53G_RS25920		hypothetical protein	-2.0758	5.09329	1.04e-25	4.53e-25
SSON53G_RS11060		Ail/Lom family protein	-2.07517	5.61377	1.8e-37	1.16e-36
SSON53G_RS24365	dgkA	diacylglycerol kinase	-2.05278	5.92783	8.37e-45	6.68e-44
SSON53G_RS04425	moeB	molybdopterin-synthase adenylyltransferase MoeB	-2.05137	8.71678	9.15e-212	5.58e-210
SSON53G_RS00910	mtnN	5'-methylthioadenosine/S-adenosylhomocysteine nucleosidase	-2.03976	4.60914	6.25e-18	2.02e-17
SSON53G_RS13265	ubiG	bifunctional 3-demethylubiquinone 3-O-methyltransferase/2-octaprenyl-6-hydroxy phenol methylase	-2.03816	3.28231	2.53e-07	4.81e-07
SSON53G_RS13620	pta	phosphate acetyltransferase	-2.03713	9.00218	3.33e-156	1.33e-154
SSON53G_RS19155	infB	translation initiation factor IF-2	-2.03605	3.3805	5.31e-08	1.05e-07
SSON53G_RS23655	glpF	aquaporin	-2.03459	6.83071	2.74e-65	3.52e-64
SSON53G_RS22910	metR	transcriptional regulator	-2.03048	8.13977	9.48e-63	1.17e-61
SSON53G_RS00415	leuD	3-isopropylmalate dehydratase small subunit	-2.01454	7.54306	1.79e-51	1.7e-50
SSON53G_RS22665	wecC	UDP-N-acetyl-D-mannosamine dehydrogenase	-2.01052	9.10557	3.77e-165	1.61e-163
SSON53G_RS25245	ulaF	L-ribulose-5-phosphate 4-epimerase UlaF	-1.97485	8.77721	1.17e-203	6.78e-202
SSON53G_RS21780		divergent polysaccharide deacetylase family protein	-1.94497	8.56688	5.55e-198	3.05e-196
SSON53G_RS08085	ihfA	integration host factor subunit alpha	-1.94416	2.20869	0.000916098	0.00136708
SSON53G_RS09695		pseudogene	-1.93603	3.48564	1.72e-07	3.3e-07
SSON53G_RS04885	aroA	3-phosphoshikimate 1-carboxyvinyltransferase	-1.9294	7.65885	4.2e-108	1.05e-106
SSON53G_RS03080	lipA	lipoyl synthase	-1.92863	5.36262	3.38e-28	1.63e-27
SSON53G_RS08230		phage capsid assembly protein	-1.92368	6.50011	1.83e-60	2.14e-59
SSON53G_RS23710		type IV secretion protein Rhs	-1.92302	5.26409	4.12e-26	1.82e-25
SSON53G_RS22560	ilvG	acetolactate synthase 2 catalytic subunit	-1.92058	10.7756	4.37e-110	1.12e-108
SSON53G_RS07945	osmE	osmotically-inducible lipoprotein E	-1.90659	3.69641	5.06e-09	1.06e-08
SSON53G_RS12195	hisD	histidinol dehydrogenase	-1.90493	7.19434	2.45e-47	2.07e-46
SSON53G_RS19320	lptC	LPS export ABC transporter periplasmic protein LptC	-1.89782	5.09019	3e-22	1.13e-21
SSON53G_RS23780	metF	5,10-methylenetetrahydrofolate reductase	-1.89211	8.12975	3.1e-20	1.09e-19
SSON53G_RS10420	xisR	Rac prophage; conserved protein	-1.87735	5.01767	1.73e-21	6.34e-21
SSON53G_RS00450	ilvN	acetolactate synthase small subunit	-1.87583	6.42991	6.57e-56	7.01e-55
SSON53G_RS03320	nagA	N-acetylglucosamine-6-phosphate deacetylase	-1.87293	5.81194	5.4e-36	3.35e-35
SSON53G_RS17950		SprT family protein	-1.86801	7.74602	9.99e-139	3.47e-137
SSON53G_RS17420	lysR	LysR family transcriptional regulator	-1.85858	7.24215	2.77e-96	5.84e-95
SSON53G_RS03520		AbrB family transcriptional regulator	-1.85773	8.14137	6.3e-180	3.08e-178
SSON53G_RS12500	thiM	hydroxyethylthiazole kinase	-1.81677	6.81659	8.12e-70	1.12e-68
SSON53G_RS13780	aroC	chorismate synthase	-1.80312	7.16417	7.44e-44	5.8e-43
SSON53G_RS17295	recD	exodeoxyribonuclease V subunit alpha	-1.79788	7.9421	9.08e-77	1.44e-75
SSON53G_RS21460		hypothetical protein	-1.79022	6.05951	5.8e-41	4.16e-40
SSON53G_RS22660	wecB	UDP-N-acetylglucosamine 2-epimerase (non-hydrolyzing)	-1.78165	8.9145	6.34e-115	1.72e-113
SSON53G_RS18355	metC	cystathionine beta-lyase	-1.77405	7.98898	3.15e-82	5.32e-81
SSON53G_RS11000	trpA	tryptophan synthase subunit alpha	-1.76866	6.35301	2.34e-48	2.01e-47
SSON53G_RS13735	pdxB	erythronate-4-phosphate dehydrogenase	-1.76738	7.91065	1.08e-32	6.01e-32
SSON53G_RS21715	waaO	lipopolysaccharide 3-alpha-galactosyltransferase	-1.76386	8.87553	2.23e-87	4.17e-86
SSON53G_RS21655	coaBC	bifunctional phosphopantothenoylcysteine decarboxylase/phosphopantothenate--cysteine ligase CoaBC	-1.76253	3.26773	4.2e-06	7.43e-06
SSON53G_RS23705	rhsB	pseudogene	-1.76231	6.50419	1.75e-53	1.73e-52
SSON53G_RS00825	pcnB	polynucleotide adenylyltransferase PcnB	-1.75831	8.4254	4.96e-106	1.19e-104
SSON53G_RS22800	uvrD	DNA-dependent helicase	-1.75393	10.8632	0	0
SSON53G_RS16260		HNH endonuclease	-1.75209	7.74405	1.88e-124	5.69e-123
SSON53G_RS02870	fepD	iron-enterobactin transporter membrane protein	-1.74515	8.83798	1.16e-179	5.59e-178
SSON53G_RS12220	hisF	imidazole glycerol phosphate synthase cyclase subunit	-1.73291	6.33493	9.11e-46	7.4e-45
SSON53G_RS10985	trpD	bifunctional glutamine amidotransferase/anthranilate phosphoribosyltransferase	-1.73229	7.16094	2.05e-67	2.7e-66
SSON53G_RS00895	erpA	iron-sulfur cluster insertion protein ErpA	-1.73136	0.902916	0.21938	0.251116
SSON53G_RS19785	fmt	methionyl-tRNA formyltransferase	-1.73109	0.902964	0.453851	0.495161
SSON53G_RS23120	polA	DNA polymerase I	-1.72983	6.98666	4.68e-31	2.48e-30
SSON53G_RS09520	osmC	OsmC family peroxiredoxin	-1.71081	2.69816	0.000159965	0.000253064
SSON53G_RS10135		DUF4376 domain-containing protein	-1.70737	5.94072	9.18e-35	5.46e-34
SSON53G_RS24935		transcriptional regulator	-1.7015	7.37332	4.55e-93	9e-92
SSON53G_RS25130	hfq	RNA-binding protein Hfq	-1.69701	5.22043	6.66e-21	2.41e-20
SSON53G_RS19450	rpsI	30S ribosomal protein S9	-1.69455	2.23922	0.00472059	0.00658558
SSON53G_RS18595	cca	multifunctional CCA tRNA nucleotidyl transferase/2'3'-cyclic phosphodiesterase/2'nucleotidase/phosphatase	-1.69067	2.92021	7.34e-05	0.000119466
SSON53G_RS20515	glgB	glycogen-branching enzyme	-1.68656	11.3639	4.61e-136	1.54e-134
SSON53G_RS02245	clpP	ATP-dependent Clp protease proteolytic subunit	-1.68229	7.0271	1.75e-20	6.22e-20
SSON53G_RS17350	rppH	RNA pyrophosphohydrolase	-1.68117	6.60887	6e-44	4.7e-43
SSON53G_RS15140		sugar ABC transporter ATP-binding protein	-1.67498	8.29763	6.67e-148	2.51e-146
SSON53G_RS16755	hypA	protein HypA	-1.66064	6.06655	1.2e-36	7.57e-36
SSON53G_RS16905	cysD	sulfate adenylyltransferase subunit 2	-1.65644	7.95106	2.25e-129	7.11e-128
SSON53G_RS14405			-1.65372	4.30192	6.21e-11	1.42e-10
SSON53G_RS23875	argH	argininosuccinate lyase	-1.64821	10.0447	8.74e-21	3.14e-20
SSON53G_RS19285	mlaC	phospholipid-binding protein MlaC	-1.64407	9.10387	2.92e-152	1.14e-150
SSON53G_RS03125	rlmH	23S rRNA (pseudouridine(1915)-N(3))-methyltransferase RlmH	-1.63851	6.52059	3.95e-48	3.38e-47
SSON53G_RS19445	sspA	stringent starvation protein A	-1.63569	8.73693	9.98e-38	6.54e-37
SSON53G_RS04395		LacI family transcriptional regulator	-1.63272	8.46383	8.81e-151	3.38e-149
SSON53G_RS08210		hypothetical protein	-1.62896	7.07524	9.99e-70	1.37e-68
SSON53G_RS04020		hypothetical protein	-1.62138	4.9471	6.24e-17	1.93e-16
SSON53G_RS10795	sapC	peptide ABC transporter permease SapC	-1.59688	6.1088	1.88e-34	1.1e-33
SSON53G_RS20675	ftsE	cell division ATP-binding protein FtsE	-1.59425	7.09218	4.26e-69	5.75e-68
SSON53G_RS20280	mrcA	carboxypeptidase/penicillin-binding protein 1A	-1.58976	11.3249	9.02e-117	2.47e-115
SSON53G_RS05165	ompA	outer membrane protein A	-1.58687	8.85165	8.35e-117	2.31e-115
SSON53G_RS13515	nuoL	NADH-quinone oxidoreductase subunit L	-1.5823	9.44716	3.13e-71	4.41e-70
SSON53G_RS14990	ndk	nucleoside-diphosphate kinase	-1.5767	7.65823	8.02e-95	1.64e-93
SSON53G_RS23645	glpX	fructose 1,6-bisphosphatase	-1.5668	7.32894	1.98e-78	3.21e-77
SSON53G_RS17550	xdhC	xanthine dehydrogenase iron-sulfur-binding subunit	-1.56338	8.11797	9.42e-120	2.72e-118
SSON53G_RS22325	mnmG	tRNA uridine-5-carboxymethylaminomethyl(34) synthesis enzyme MnmG	-1.55905	8.69864	1.33e-144	4.79e-143
SSON53G_RS13535	nuoH	NADH-quinone oxidoreductase subunit H	-1.55303	8.48389	3.44e-40	2.43e-39
SSON53G_RS22755	hemD	uroporphyrinogen-III synthase	-1.54452	2.14635	0.0109985	0.0147498
SSON53G_RS01785	mhpF	acetaldehyde dehydrogenase	-1.54436	7.34178	2.15e-74	3.22e-73
SSON53G_RS19280	mlaB	phospholipid ABC transporter-binding protein	-1.54241	8.50207	3.6e-124	1.08e-122
SSON53G_RS14135		hypothetical protein	-1.5407	6.11945	1.68e-32	9.28e-32
SSON53G_RS04775	trxB	thioredoxin reductase	-1.5396	5.12012	8.15e-16	2.4e-15
SSON53G_RS26220	arcA	DNA-binding response regulator	-1.5367	6.19856	2.76e-35	1.66e-34
SSON53G_RS16670	hydN	electron transporter HydN	-1.53036	7.92233	3.12e-87	5.75e-86
SSON53G_RS13325	glpT	glycerol-3-phosphate transporter	-1.5275	8.27563	5.53e-109	1.4e-107
SSON53G_RS10980	trpE	anthranilate synthase component I	-1.52357	7.47112	1.01e-42	7.66e-42
SSON53G_RS07925	ves	protein Ves	-1.5227	1.74209	0.0419697	0.0529473
SSON53G_RS25075	rsgA	ribosome small subunit-dependent GTPase	-1.52136	1.74232	0.0799173	0.0972345
SSON53G_RS00635	aceE	pyruvate dehydrogenase (acetyl-transferring), homodimeric type	-1.51981	9.31125	8.8e-16	2.59e-15
SSON53G_RS25200	bsmA	lipoprotein BsmA	-1.51746	7.9956	3.73e-118	1.04e-116
SSON53G_RS24015	rpoC	DNA-directed RNA polymerase subunit beta'	-1.51193	6.18986	1.69e-33	9.63e-33
SSON53G_RS25770		usher protein	-1.51139	7.37097	4.43e-76	6.87e-75
SSON53G_RS24355	ubiA	4-hydroxybenzoate octaprenyltransferase	-1.50621	3.97437	8.28e-07	1.53e-06
SSON53G_RS14520	cysA	sulfate/thiosulfate import ATP-binding protein CysA	-1.50156	6.87453	3.3e-53	3.24e-52
SSON53G_RS22705	wecG	UDP-N-acetyl-D-mannosaminuronic acid transferase	-1.50135	7.78465	4.35e-76	6.76e-75
SSON53G_RS07915	spy	ATP-independent periplasmic protein-refolding chaperone	-1.49756	5.01918	2.53e-15	7.25e-15
SSON53G_RS13005	yejM	DUF3413 domain-containing protein	-1.49318	9.48916	3.56e-43	2.73e-42
SSON53G_RS19795	trkA	trk system potassium uptake protein trkA	-1.49287	9.19298	6.7e-40	4.66e-39
SSON53G_RS03570	sdhB	succinate dehydrogenase iron-sulfur subunit	-1.49014	8.57713	3.42e-96	7.18e-95
SSON53G_RS13225	atoA	CoA transferase subunit B	-1.49004	6.17263	1.26e-32	7.01e-32
SSON53G_RS08980		pseudogene	-1.48936	3.90943	1.76e-07	3.37e-07
SSON53G_RS08295		MarR family transcriptional regulator	-1.48649	4.73697	1.01e-12	2.54e-12
SSON53G_RS01810	frmA	S-(hydroxymethyl)glutathione dehydrogenase	-1.48179	8.45124	7.24e-113	1.91e-111
SSON53G_RS28760		pseudogene	-1.45987	1.17846	0.18049	0.209676
SSON53G_RS07700		hypothetical protein	-1.45914	1.17858	0.344914	0.384064
SSON53G_RS02130	ispA	farnesyl-diphosphate synthase	-1.45913	1.17858	0.344941	0.384064
SSON53G_RS32640		MFS transporter	-1.45902	9.03402	2.94e-147	1.09e-145
SSON53G_RS17955	endA	endonuclease-1	-1.44833	6.48953	1.51e-32	8.34e-32
SSON53G_RS08215		lysozyme	-1.44792	7.66026	6.05e-40	4.21e-39
SSON53G_RS07535		hypothetical protein	-1.44262	7.46435	2.84e-72	4.09e-71
SSON53G_RS04030	pgl	6-phosphogluconolactonase	-1.4406	6.95089	3.19e-52	3.07e-51
SSON53G_RS25125	miaA	tRNA (adenosine(37)-N6)-dimethylallyltransferase MiaA	-1.43336	8.58802	1.46e-84	2.55e-83
SSON53G_RS20170	frlD	fructoselysine 6-kinase	-1.42523	9.82085	6.01e-188	3.11e-186
SSON53G_RS19300	mlaF	phospholipid ABC transporter ATP-binding protein MlaF	-1.42094	9.48585	4.81e-169	2.1e-167
SSON53G_RS16205	pheA	P-protein	-1.42067	7.10559	7.49e-57	8.2e-56
SSON53G_RS00930	degP	periplasmic serine endoprotease DegP	-1.42033	9.98803	2.22e-158	9.24e-157
SSON53G_RS04905	rpsA	30S ribosomal protein S1	-1.41664	4.78936	5.37e-12	1.3e-11
SSON53G_RS20510	glgX	glycogen debranching enzyme	-1.41552	11.5821	1.83e-220	1.13e-218
SSON53G_RS12650		pseudogene	-1.41034	5.15916	6.05e-15	1.71e-14
SSON53G_RS20575	yhhY	N-acetyltransferase	-1.40608	8.44571	1.02e-95	2.12e-94
SSON53G_RS08045		enterotoxin	-1.40571	6.49272	4.18e-35	2.51e-34
SSON53G_RS08190		baseplate assembly protein	-1.40538	6.20308	5.58e-31	2.96e-30
SSON53G_RS08180		phage tail protein I	-1.39901	5.2476	4.26e-16	1.26e-15
SSON53G_RS03590	sucC	succinyl-CoA ligase subunit beta	-1.39872	9.0076	4.93e-83	8.42e-82
SSON53G_RS08890	uidA	beta-glucuronidase	-1.39742	7.86932	1.52e-94	3.1e-93
SSON53G_RS25310	fklB	FKBP-type peptidyl-prolyl cis-trans isomerase	-1.39425	8.00369	1.4e-103	3.29e-102
SSON53G_RS08405	ppsA	phosphoenolpyruvate synthase	-1.39117	8.46581	4.78e-123	1.42e-121
SSON53G_RS03505	pxpC	hypothetical protein	-1.38814	8.76124	1.88e-96	4.02e-95
SSON53G_RS13090	ccmD	heme exporter protein D	-1.38495	6.94109	3.18e-49	2.8e-48
SSON53G_RS22385	pstC	phosphate ABC transporter permease	-1.37383	8.28306	2.66e-96	5.64e-95
SSON53G_RS10445	ttcA	tRNA 2-thiocytidine(32) synthetase TtcA	-1.3738	6.18829	2.1e-29	1.07e-28
SSON53G_RS02065	secF	protein translocase subunit SecF	-1.36314	5.90438	2.52e-23	9.89e-23
SSON53G_RS23135	hemN	coproporphyrinogen III oxidase	-1.3622	10.2081	9.72e-183	4.86e-181
SSON53G_RS24445		hypothetical protein	-1.36195	6.83496	3.75e-40	2.64e-39
SSON53G_RS20860	gorA	glutathione-disulfide reductase	-1.34499	8.49236	7.55e-83	1.29e-81
SSON53G_RS25635	ahr	aldehyde reductase Ahr	-1.34407	8.16018	1.22e-79	2.02e-78
SSON53G_RS13500		pseudogene	-1.34353	6.20168	9.29e-29	4.59e-28
SSON53G_RS10530	uspE	universal stress protein E	-1.3396	7.0728	1.03e-50	9.52e-50
SSON53G_RS32635		MFS transporter	-1.33754	7.80333	2.35e-84	4.08e-83
SSON53G_RS02650		purine permease	-1.33657	6.12179	4.32e-27	1.97e-26
SSON53G_RS22745	hemY	heme biosynthesis protein HemY	-1.33394	10.2322	9.65e-73	1.4e-71
SSON53G_RS01345		type IV secretion protein Rhs	-1.33034	9.81494	7.01e-119	1.98e-117
SSON53G_RS28190		hypothetical protein	-1.33034	7.86609	2.35e-87	4.35e-86
SSON53G_RS21810	gpsA	glycerol-3-phosphate dehydrogenase (NAD(P)(+))	-1.32889	5.3163	1.01e-15	2.95e-15
SSON53G_RS04590	potH	putrescine ABC transporter permease	-1.32453	6.01437	3.84e-24	1.56e-23
SSON53G_RS21570	yicI	pseudogene	-1.32092	9.24376	6.33e-146	2.33e-144
SSON53G_RS00955	glnD	bifunctional uridylyltransferase/uridylyl-removing protein	-1.31724	8.20086	1.81e-100	4.09e-99
SSON53G_RS14980	rodZ	cytoskeleton protein RodZ	-1.3159	7.69993	2.93e-76	4.58e-75
SSON53G_RS16095	bamE	outer membrane protein assembly factor BamE	-1.31482	7.98414	2.39e-84	4.14e-83
SSON53G_RS12470		MFS transporter	-1.31431	7.21482	1.02e-54	1.05e-53
SSON53G_RS15685		hypothetical protein	-1.31094	7.68529	8.5e-70	1.17e-68
SSON53G_RS00460	cra	catabolite repressor/activator	-1.29529	9.7109	5.57e-12	1.35e-11
SSON53G_RS19130	nlpI	lipoprotein NlpI	-1.29165	8.43002	2.06e-52	2e-51
SSON53G_RS05740	lpxL	lipid A biosynthesis lauroyltransferase	-1.2867	4.31665	6.95e-08	1.37e-07
SSON53G_RS08360	btuD	vitamin B12 import ATP-binding protein BtuD	-1.28372	7.6831	2.39e-71	3.38e-70
SSON53G_RS17700	ygfZ	tRNA-modifying protein YgfZ	-1.28369	2.84415	0.0062515	0.00860694
SSON53G_RS19135	pnp	polyribonucleotide nucleotidyltransferase	-1.28346	9.53025	9.76e-136	3.24e-134
SSON53G_RS23485		lysozyme	-1.28096	8.09881	2.11e-96	4.49e-95
SSON53G_RS13395	arnC	undecaprenyl-phosphate 4-deoxy-4-formamido-L-arabinose transferase	-1.27439	7.81355	7.43e-78	1.19e-76
SSON53G_RS16540	gshA	glutamate--cysteine ligase	-1.27392	8.27891	2.68e-75	4.07e-74
SSON53G_RS15035	hscB	co-chaperone protein HscB	-1.27353	4.77981	4.42e-10	9.68e-10
SSON53G_RS15690	trbI	type-F conjugative transfer system protein TrbI	-1.27246	6.25261	3.98e-27	1.82e-26
SSON53G_RS13710	folC	bifunctional tetrahydrofolate synthase/dihydrofolate synthase	-1.26874	2.92064	0.00188778	0.00273808
SSON53G_RS04235	cecR	transcriptional regulator	-1.26713	7.03739	3.4e-45	2.75e-44
SSON53G_RS21920	selA	L-selenocysteinyl-tRNA(Sec) synthase	-1.26704	9.04135	1.71e-118	4.8e-117
SSON53G_RS04565	rimK	30S ribosomal protein S6--L-glutamate ligase	-1.26591	7.50501	5.72e-51	5.32e-50
SSON53G_RS09615	narI	respiratory nitrate reductase subunit gamma	-1.26142	3.88115	5.35e-06	9.39e-06
SSON53G_RS23840		PTS fructose transporter subunit IIB	-1.26033	7.12069	6.66e-48	5.67e-47
SSON53G_RS27965		pseudogene	-1.25938	7.70001	4.09e-71	5.73e-70
SSON53G_RS17965	gshB	glutathione synthetase	-1.25868	8.03927	1.28e-88	2.42e-87
SSON53G_RS24995	efp	elongation factor P	-1.25803	6.44641	3.07e-28	1.49e-27
SSON53G_RS21280		hypothetical protein	-1.25599	5.35832	7.04e-15	1.98e-14
SSON53G_RS32920		fructokinase	-1.24711	6.00679	3.59e-21	1.31e-20
SSON53G_RS08240		phage major capsid protein, P2 family	-1.24557	7.47768	6.02e-56	6.44e-55
SSON53G_RS23480		holin	-1.24139	5.86639	3.22e-20	1.13e-19
SSON53G_RS13095	ccmC	heme exporter protein C	-1.23578	8.03777	1.23e-86	2.25e-85
SSON53G_RS17325		prepilin-type cleavage/methylation domain-containing protein	-1.23309	8.30259	1.95e-101	4.48e-100
SSON53G_RS23800	gldA	glycerol dehydrogenase	-1.22981	9.00439	3.74e-93	7.42e-92
SSON53G_RS24765	melA	alpha-glucosidase/alpha-galactosidase	-1.22898	9.425	9.73e-97	2.09e-95
SSON53G_RS24895	cadB	hypothetical protein	-1.22591	7.4267	9.3e-36	5.7e-35
SSON53G_RS06960	pyk	pyruvate kinase II	-1.22499	7.41473	2.08e-48	1.79e-47
SSON53G_RS22090	dppB	peptide ABC transporter permease	-1.22401	8.34136	1.43e-78	2.33e-77
SSON53G_RS01250	vasI	type VI secretion system-associated protein TagO	-1.21867	7.43431	3.69e-54	3.71e-53
SSON53G_RS14600	eutK	ethanolamine utilization protein EutK	-1.21603	7.65983	2.49e-64	3.17e-63
SSON53G_RS09700		RHS repeat protein	-1.21516	9.70471	2.28e-79	3.73e-78
SSON53G_RS23310	rhaM	L-rhamnose mutarotase	-1.21436	7.61237	1.49e-48	1.29e-47
SSON53G_RS22525	maoP	DUF413 domain-containing protein	-1.21384	7.77629	1.44e-50	1.32e-49
SSON53G_RS23860	argE	acetylornithine deacetylase	-1.20916	9.4332	1.29e-14	3.59e-14
SSON53G_RS21925	selB	selenocysteinyl-tRNA-specific translation elongation factor SelB	-1.20522	9.03922	5.59e-103	1.3e-101
SSON53G_RS00265		protein FixB	-1.2044	8.64846	1.45e-98	3.23e-97
SSON53G_RS20820		NAD(P)/FAD-dependent oxidoreductase	-1.19734	8.63408	1.15e-92	2.25e-91
SSON53G_RS16080	ratA	ubiquinone-binding protein	-1.19593	3.31183	0.000674784	0.00101686
SSON53G_RS16015		DNA circularization protein	-1.19475	8.91549	5.79e-104	1.36e-102
SSON53G_RS17565	dpaL	diaminopropionate ammonia-lyase	-1.19456	8.99533	1.32e-72	1.9e-71
SSON53G_RS31785		pseudogene	-1.18925	1.93999	0.108969	0.130546
SSON53G_RS00050	mog	molybdopterin adenylyltransferase	-1.18764	8.52196	1.38e-79	2.27e-78
SSON53G_RS00435	leuL	leu operon leader peptide	-1.18359	6.91223	1.82e-30	9.53e-30
SSON53G_RS05750		hypothetical protein	-1.18182	4.36566	3.11e-07	5.9e-07
SSON53G_RS21835	lldP	L-lactate permease	-1.18144	10.046	1.57e-125	4.81e-124
SSON53G_RS25550		N-acetyltransferase	-1.1787	8.38192	1.59e-61	1.92e-60
SSON53G_RS21450		MFS transporter	-1.17822	9.652	5.46e-74	8.15e-73
SSON53G_RS25900	hpaB	4-hydroxyphenylacetate 3-monooxygenase, oxygenase component	-1.17461	8.9907	2.05e-94	4.17e-93
SSON53G_RS00935	cdaR	CdaR family transcriptional regulator	-1.1699	9.31465	4.9e-108	1.22e-106
SSON53G_RS20235	dam	adenine-specific DNA-methyltransferase	-1.16947	8.78342	1.05e-84	1.84e-83
SSON53G_RS19110		luciferase-like monooxygenase	-1.16915	10.0305	3.11e-110	7.99e-109
SSON53G_RS01790	mhpE	4-hydroxy-2-oxovalerate aldolase	-1.16754	7.98153	9.12e-75	1.37e-73
SSON53G_RS00470	mraZ	division/cell wall cluster transcriptional repressor MraZ	-1.16674	7.24574	6.78e-40	4.71e-39
SSON53G_RS00070	dnaK	molecular chaperone DnaK	-1.16008	5.83831	2.27e-17	7.15e-17
SSON53G_RS02150	panE	2-dehydropantoate 2-reductase	-1.15646	8.87994	4.04e-94	8.09e-93
SSON53G_RS11210		pseudogene	-1.15576	7.96135	3.45e-72	4.94e-71
SSON53G_RS31820		hypothetical protein	-1.15482	7.04715	3.03e-32	1.66e-31
SSON53G_RS21400		hypothetical protein	-1.1524	6.24431	3.45e-23	1.34e-22
SSON53G_RS22420		pseudogene	-1.15209	3.61935	0.000643654	0.000972919
SSON53G_RS12015	cobU	bifunctional adenosylcobinamide kinase/adenosylcobinamide-phosphate guanylyltransferase	-1.14894	7.5346	2.79e-54	2.84e-53
SSON53G_RS11450	narJ	nitrate reductase molybdenum cofactor assembly chaperone	-1.14858	6.83301	3.27e-33	1.85e-32
SSON53G_RS23525		baseplate assembly protein	-1.14467	8.06721	2.56e-75	3.89e-74
SSON53G_RS25810	gntP	idonate transporter	-1.1394	7.69133	5.66e-59	6.45e-58
SSON53G_RS12555	apbC	iron-sulfur cluster carrier protein ApbC	-1.13505	8.27271	5.36e-87	9.85e-86
SSON53G_RS00885	hemL	glutamate-1-semialdehyde 2,1-aminomutase	-1.13248	5.44044	1.7e-05	2.88e-05
SSON53G_RS19545	mreD	rod shape-determining protein MreD	-1.13225	3.83279	7.84e-05	0.000127364
SSON53G_RS02435	recR	recombination protein RecR	-1.12922	8.44775	3.21e-54	3.25e-53
SSON53G_RS02250	clpX	ATP-dependent Clp protease ATP-binding subunit ClpX	-1.12714	8.27324	4.42e-28	2.13e-27
SSON53G_RS13065	narP	DNA-binding response regulator	-1.12588	6.18494	7.09e-21	2.55e-20
SSON53G_RS20390	gntT	idonate transporter	-1.12528	9.84091	5.01e-131	1.61e-129
SSON53G_RS21720		LPS 1,2-glucosyltransferase	-1.12485	8.82171	3.75e-81	6.29e-80
SSON53G_RS18340	exbD	biopolymer transporter ExbD	-1.12456	6.53696	7.74e-27	3.5e-26
SSON53G_RS00480	ftsL	cell division protein FtsL	-1.12443	6.87139	2.71e-33	1.54e-32
SSON53G_RS21915		glutathione S-transferase	-1.1239	7.64826	1.53e-46	1.27e-45
SSON53G_RS24980		DUF4156 domain-containing protein	-1.12305	7.76345	2.62e-48	2.26e-47
SSON53G_RS16915	cas2e	type I-E CRISPR-associated endoribonuclease Cas2	-1.12293	5.64176	1.52e-14	4.21e-14
SSON53G_RS02410	priC	primosomal replication protein N''	-1.12151	7.35948	7.33e-46	5.97e-45
SSON53G_RS06315	dadA	D-amino acid dehydrogenase small subunit	-1.12097	8.34422	1.42e-81	2.4e-80
SSON53G_RS24515	acs	acetate--CoA ligase	-1.12027	8.4237	7.72e-86	1.38e-84
SSON53G_RS17655	idi	isopentenyl-diphosphate Delta-isomerase	-1.11801	8.66964	7.61e-74	1.13e-72
SSON53G_RS20495	glgP	glycogen phosphorylase	-1.11639	10.9023	2.03e-70	2.8e-69
SSON53G_RS24560	nrfG	heme lysase NrfEFG subunit NrfG	-1.11421	5.59839	2.3e-14	6.31e-14
SSON53G_RS21325	adeD	adenine deaminase	-1.11388	8.97524	3.97e-91	7.67e-90
SSON53G_RS23580		late control protein D	-1.11034	8.9071	1.54e-80	2.57e-79
SSON53G_RS21785	envC	murein hydrolase activator EnvC	-1.10924	9.49135	2.24e-87	4.18e-86
SSON53G_RS13545	nuoF	NADH-quinone oxidoreductase subunit NuoF	-1.10637	8.32765	8.13e-22	3.02e-21
SSON53G_RS07910	astE	succinylglutamate desuccinylase	-1.10543	4.558	2.24e-07	4.28e-07
SSON53G_RS23325	rhaB	rhamnulokinase	-1.10289	8.25441	9.22e-40	6.39e-39
SSON53G_RS32770		hypothetical protein	-1.10262	6.38711	2.82e-23	1.1e-22
SSON53G_RS22960	ubiE	ubiquinone/menaquinone biosynthesis C-methyltransferase UbiE	-1.1019	5.40698	4.14e-12	1.01e-11
SSON53G_RS09810		ABC transporter permease	-1.09887	6.09781	5.22e-19	1.75e-18
SSON53G_RS13540	nuoG	NADH-quinone oxidoreductase subunit NuoG	-1.09879	9.94956	2.62e-19	8.85e-19
SSON53G_RS15045	iscU	iron-sulfur cluster scaffold-like protein	-1.09593	2.72028	0.0178332	0.0235094
SSON53G_RS21440	iucB	N-acetyltransferase	-1.09248	9.2298	6.18e-102	1.42e-100
SSON53G_RS20135	nirD	nitrite reductase small subunit	-1.09248	8.21953	5.44e-72	7.78e-71
SSON53G_RS19810	zntR	heavy metal-responsive transcriptional regulator	-1.09232	9.12076	1.59e-87	2.98e-86
SSON53G_RS23265	fdoH	formate dehydrogenase-O iron-sulfur subunit	-1.09043	9.29193	1.21e-88	2.29e-87
SSON53G_RS03015	citD	citrate lyase ACP	-1.0889	7.18084	1.2e-38	8.1e-38
SSON53G_RS19560		hypothetical protein	-1.08839	5.3966	6.64e-12	1.6e-11
SSON53G_RS10315		DNA replication protein DnaC	-1.08682	6.41693	2.84e-23	1.11e-22
SSON53G_RS16650	norR	NorR family transcriptional regulator	-1.08656	8.47127	2.5e-73	3.65e-72
SSON53G_RS24400	dusA	tRNA dihydrouridine(20/20a) synthase DusA	-1.08532	8.2309	2.87e-77	4.57e-76
SSON53G_RS20710	tusA	sulfurtransferase TusA	-1.08458	4.46579	1.98e-06	3.57e-06
SSON53G_RS25505	bdcA	SDR family NAD(P)-dependent oxidoreductase	-1.08441	7.18972	1.48e-38	9.98e-38
SSON53G_RS04900	cmk	cytidylate kinase	-1.08251	5.49984	1.18e-12	2.97e-12
SSON53G_RS17670	recJ	single-stranded-DNA-specific exonuclease RecJ	-1.08034	9.87841	1.18e-123	3.53e-122
SSON53G_RS30380		hypothetical protein	-1.07963	2.95793	0.0115358	0.0154471
SSON53G_RS21295	ilvB	acetolactate synthase, large subunit, biosynthetic type	-1.07934	9.22654	1.32e-73	1.93e-72
SSON53G_RS23560		phage tail assembly protein	-1.07805	7.30876	4.61e-42	3.38e-41
SSON53G_RS12125		ethanolamine utilization protein EutP	-1.07427	7.83675	1.53e-42	1.15e-41
SSON53G_RS23140		hypothetical protein	-1.07298	7.94168	8.41e-64	1.07e-62
SSON53G_RS25490	pyrL	pyrBI operon leader peptide	-1.07216	5.44	7.74e-12	1.85e-11
SSON53G_RS20230	rpe	ribulose-phosphate 3-epimerase	-1.0699	7.41477	6.78e-30	3.49e-29
SSON53G_RS25270	priB	primosomal replication protein N	-1.06703	6.55148	1.82e-24	7.54e-24
SSON53G_RS30625		hypothetical protein	-1.06537	3.22385	0.00452981	0.00633261
SSON53G_RS00640	aceF	pyruvate dehydrogenase complex dihydrolipoyllysine-residue acetyltransferase	-1.0638	7.28314	3.24e-12	7.94e-12
SSON53G_RS31385		pseudogene	-1.06281	5.91716	3.45e-16	1.03e-15
SSON53G_RS25140	hflK	protease modulator HflK	-1.06222	10.2595	1.98e-75	3.03e-74
SSON53G_RS17425	ygeA	aspartate/glutamate racemase	-1.06074	7.62498	4.94e-50	4.44e-49
SSON53G_RS21435	iucC	IucA/IucC family siderophore biosynthesis protein	-1.05954	9.85267	7.96e-87	1.46e-85
SSON53G_RS02205		cytochrome bo(3) ubiquinol oxidase subunit 3	-1.05915	7.42107	4.59e-43	3.51e-42
SSON53G_RS17830		oxidative stress defense protein	-1.05883	9.06081	1.6e-69	2.18e-68
SSON53G_RS24055	nudC	NADH pyrophosphatase	-1.05769	9.5952	5.45e-108	1.35e-106
SSON53G_RS32940		hypothetical protein	-1.05707	4.4463	7.37e-06	1.28e-05
SSON53G_RS15580		hypothetical protein	-1.05478	7.36631	9.91e-28	4.67e-27
SSON53G_RS09880		transposase	-1.05426	8.01747	6.87e-64	8.72e-63
SSON53G_RS18240		hypothetical protein	-1.04596	7.29054	1.65e-38	1.11e-37
SSON53G_RS20765	nikR	nickel-responsive transcriptional regulator NikR	-1.03958	7.40314	1.8e-41	1.31e-40
SSON53G_RS14515	cysM	cysteine synthase B	-1.03661	7.02192	3.76e-32	2.04e-31
SSON53G_RS07175	msrC	GAF domain-containing protein	-1.03176	7.03232	1.42e-24	5.92e-24
SSON53G_RS04210		hypothetical protein	-1.02945	6.91778	9.2e-30	4.73e-29
SSON53G_RS25835	uxuR	GntR family transcriptional regulator	-1.02918	9.29902	2.5e-76	3.91e-75
SSON53G_RS00225	caiE	carnitine operon protein CaiE	-1.02876	8.40139	9.71e-61	1.14e-59
SSON53G_RS23030	trkH	trk system potassium uptake protein trkH	-1.02733	8.74347	1.08e-14	3.01e-14
SSON53G_RS23150	glnL	two-component system sensor histidine kinase NtrB	-1.02668	8.1072	7.45e-57	8.18e-56
SSON53G_RS25455	treC	alpha,alpha-phosphotrehalase	-1.02551	8.17851	1.63e-34	9.61e-34
SSON53G_RS30195		pseudogene	-1.02183	7.49021	1.94e-42	1.45e-41
SSON53G_RS11735		flagellar hook length control protein FliK	-1.01982	8.1837	4.43e-71	6.2e-70
SSON53G_RS23700	rpmE	50S ribosomal protein L31	-1.01934	5.27513	8.16e-10	1.76e-09
SSON53G_RS14830	hyfJ	formate hydrogenlyase maturation protein HycH	-1.01693	8.04082	1.68e-61	2.02e-60
SSON53G_RS01850	tauC	taurine ABC transporter permease	-1.01669	8.07732	2.13e-63	2.69e-62
SSON53G_RS12685	yehW	osmoprotectant uptake system permease	-1.01663	6.7152	6.21e-25	2.63e-24
SSON53G_RS02345		methylated-DNA--[protein]-cysteine S-methyltransferase	-1.01375	7.19637	1.5e-34	8.84e-34
SSON53G_RS23010	fadA	acetyl-CoA C-acyltransferase FadA	-1.01333	9.9365	1.68e-93	3.35e-92
SSON53G_RS17055	queE	7-carboxy-7-deazaguanine synthase QueE	-1.01258	8.37291	1.48e-66	1.92e-65
SSON53G_RS02840	fes	enterochelin esterase	-1.01207	6.25035	6.63e-17	2.05e-16
SSON53G_RS25040	frdA	fumarate reductase flavoprotein subunit	-1.00962	10.3944	4.01e-86	7.22e-85
SSON53G_RS18920	tdcG	L-serine ammonia-lyase	-1.00829	8.78743	1.65e-63	2.09e-62
SSON53G_RS10385		pseudogene	-1.00601	7.0964	4.5e-32	2.44e-31
SSON53G_RS06275		hypothetical protein	-1.00528	6.02975	1.18e-15	3.44e-15
SSON53G_RS13800		fimbrial protein	-1.00327	4.73894	7.52e-07	1.39e-06
SSON53G_RS05270	hyaD	HyaD/HybD family hydrogenase maturation endopeptidase	-0.997118	8.14144	2.98e-54	3.02e-53
SSON53G_RS17905	tkt	transketolase	-0.996926	7.50821	8.67e-42	6.34e-41
SSON53G_RS25205	yjfP	esterase	-0.995938	7.63767	1.98e-38	1.32e-37
SSON53G_RS11195		hypothetical protein	-0.99508	5.83893	6.21e-14	1.66e-13
SSON53G_RS20240	damX	protein DamX	-0.995046	10.4728	7.42e-34	4.29e-33
SSON53G_RS02255	lon	Lon protease	-0.994971	8.34257	1.8e-37	1.16e-36
SSON53G_RS04130	bioF	8-amino-7-oxononanoate synthase	-0.994702	7.90832	1e-54	1.04e-53
SSON53G_RS23575		tail assembly protein	-0.994693	8.19323	8.07e-61	9.52e-60
SSON53G_RS24645	phnL	phosphonate C-P lyase system protein PhnL	-0.994447	6.66114	1.47e-22	5.58e-22
SSON53G_RS20430		DeoR/GlpR family transcriptional regulator	-0.99199	8.40949	2.72e-54	2.78e-53
SSON53G_RS13550	nuoE	NADH-quinone oxidoreductase subunit E	-0.991802	7.8781	8.06e-37	5.1e-36
SSON53G_RS01630	betA	oxygen-dependent choline dehydrogenase	-0.989637	7.81292	5.54e-28	2.64e-27
SSON53G_RS31495		pseudogene	-0.987216	10.1411	1.74e-61	2.09e-60
SSON53G_RS21310	uhpB	signal transduction histidine-protein kinase/phosphatase UhpB	-0.985716	8.74072	9.06e-57	9.87e-56
SSON53G_RS02320		multidrug ABC transporter permease/ATP-binding protein	-0.985583	10.2359	5.14e-71	7.16e-70
SSON53G_RS22750	hemX	uroporphyrinogen-III C-methyltransferase	-0.984251	9.39247	1.32e-42	9.99e-42
SSON53G_RS21520		pseudogene	-0.983784	4.88458	2.29e-07	4.37e-07
SSON53G_RS25035	frdB	fumarate reductase iron-sulfur subunit	-0.982831	8.92872	6.49e-71	9.02e-70
SSON53G_RS25935	hpaH	2-oxo-hepta-3-ene-1,7-dioic acid hydratase	-0.982435	8.66086	4.46e-67	5.83e-66
SSON53G_RS19470	degQ	serine endoprotease DegQ	-0.981434	9.45859	3.29e-45	2.66e-44
SSON53G_RS09610	narW	nitrate reductase molybdenum cofactor assembly chaperone	-0.977913	5.62025	1.02e-09	2.2e-09
SSON53G_RS21820	trmL	tRNA (uridine(34)/cytosine(34)/5- carboxymethylaminomethyluridine(34)-2'-O)- methyltransferase TrmL	-0.976882	8.38958	3.53e-58	3.97e-57
SSON53G_RS13955		phage minor tail protein L	-0.976877	8.03886	8.03e-54	8.01e-53
SSON53G_RS03280			-0.971911	1.82465	0.135271	0.15952
SSON53G_RS14705	aegA	oxidoreductase FeS-binding subunit	-0.969594	9.33661	6.08e-73	8.87e-72
SSON53G_RS23760	metJ	met repressor	-0.968863	6.2753	1.43e-17	4.53e-17
SSON53G_RS23725		DUF4329 domain-containing protein	-0.967865	7.6726	2.08e-43	1.61e-42
SSON53G_RS06595	cheZ	protein phosphatase CheZ	-0.967581	6.47884	6.13e-20	2.12e-19
SSON53G_RS21845		DUF3251 domain-containing protein	-0.966836	4.11993	0.000102613	0.000164916
SSON53G_RS08580		4Fe-4S dicluster domain-containing protein	-0.966446	4.9633	9.58e-08	1.87e-07
SSON53G_RS14225		sucrose operon repressor	-0.965707	8.56932	4.81e-40	3.38e-39
SSON53G_RS23470		head completion/stabilization protein	-0.964584	7.05136	1.19e-16	3.66e-16
SSON53G_RS23390		transcriptional regulator	-0.962873	5.16937	1.16e-05	1.99e-05
SSON53G_RS06110	roxA	50S ribosomal protein L16 arginine hydroxylase	-0.9613	9.18216	8.99e-73	1.31e-71
SSON53G_RS20075		phosphoribulokinase	-0.958889	9.88519	1.29e-62	1.59e-61
SSON53G_RS14345	ypdE	exoaminopeptidase	-0.958463	7.36222	1.38e-34	8.14e-34
SSON53G_RS23690	cytR	transcriptional regulator	-0.952981	8.27767	5.07e-61	6.01e-60
SSON53G_RS19125	deaD	DEAD/DEAH box family ATP-dependent RNA helicase	-0.951511	10.5231	6.46e-85	1.14e-83
SSON53G_RS03760	galT	galactose-1-phosphate uridylyltransferase	-0.950093	7.86155	1.6e-42	1.2e-41
SSON53G_RS10270		DUF551 domain-containing protein	-0.948879	5.67334	2.93e-11	6.8e-11
SSON53G_RS13965		phage tail tape measure protein	-0.948735	9.17993	2.07e-74	3.12e-73
SSON53G_RS04485	bssR	biofilm regulator BssR	-0.948039	5.34969	1.64e-09	3.5e-09
SSON53G_RS23235	fabY	GNAT family N-acetyltransferase	-0.944095	8.48139	8.54e-45	6.81e-44
SSON53G_RS25390		gamma-glutamylcyclotransferase YtfP	-0.943422	8.07598	8.96e-38	5.9e-37
SSON53G_RS02980	rnk	nucleoside diphosphate kinase regulator	-0.943015	6.96462	1.38e-25	6e-25
SSON53G_RS22970	ubiB	ubiquinone biosynthesis protein UbiB	-0.938499	1.24004	0.549861	0.588503
SSON53G_RS08225		tail protein	-0.938001	4.22216	7.4e-05	0.000120397
SSON53G_RS19620	fis	Fis family transcriptional regulator	-0.935874	7.68026	1.04e-41	7.56e-41
SSON53G_RS20845	rsmJ	ribosomal RNA small subunit methyltransferase J	-0.9347	8.8541	1.52e-56	1.64e-55
SSON53G_RS20750	nikC	nickel ABC transporter permease subunit NikC	-0.930881	8.71311	1.42e-39	9.76e-39
SSON53G_RS21590	recG	DNA helicase RecG	-0.92922	9.87957	2.45e-50	2.23e-49
SSON53G_RS12325	asmA	outer membrane assembly protein AsmA	-0.928308	9.32787	2.35e-16	7.09e-16
SSON53G_RS22205	hmsP	phosphodiesterase	-0.926922	10.0892	1.41e-100	3.21e-99
SSON53G_RS23320	rhaA	L-rhamnose isomerase	-0.926882	8.57341	5.02e-51	4.68e-50
SSON53G_RS21840		adhesin	-0.926301	10.8329	1.56e-112	4.08e-111
SSON53G_RS10600		NAD-dependent dehydratase	-0.925555	6.03262	2.01e-11	4.73e-11
SSON53G_RS18575	glnE	bifunctional [glutamate--ammonia ligase]-adenylyl-L-tyrosine phosphorylase/[glutamate--ammonia-ligase] adenylyltransferase	-0.924	9.53091	5.56e-63	6.94e-62
SSON53G_RS18495	ygiD	4,5-DOPA dioxygenase extradiol	-0.923619	7.78385	5.89e-40	4.12e-39
SSON53G_RS04780	lrp	leucine-responsive transcriptional regulator Lrp	-0.923037	6.93063	3.82e-14	1.03e-13
SSON53G_RS22175	bcsQ	cellulose biosynthesis protein BcsQ	-0.921469	8.29798	1.94e-24	8.03e-24
SSON53G_RS11800		DUF2158 domain-containing protein	-0.918217	5.52831	4.55e-10	9.93e-10
SSON53G_RS02340		hypothetical protein	-0.917394	7.45179	1.24e-34	7.35e-34
SSON53G_RS21170	dgoA	2-dehydro-3-deoxy-6-phosphogalactonate aldolase	-0.913622	8.54647	4.44e-47	3.74e-46
SSON53G_RS22040	bisC	molybdopterin guanine dinucleotide-containing S/N-oxide reductase	-0.913587	9.9755	9.69e-92	1.89e-90
SSON53G_RS00595	gspE	type II secretion system protein GspE	-0.912363	10.6003	2.31e-119	6.64e-118
SSON53G_RS03350	fur	transcriptional repressor	-0.912236	6.49442	6.77e-18	2.19e-17
SSON53G_RS20790		membrane protein	-0.908868	8.76993	1.61e-44	1.28e-43
SSON53G_RS22190	bcsB	cellulose biosynthesis cyclic di-GMP-binding regulatory protein BcsB	-0.908218	10.9163	8.47e-122	2.48e-120
SSON53G_RS29485	hisL	his operon leader peptide	-0.908008	0.977075	0.727138	0.757456
SSON53G_RS20380	gntX	protein GntX	-0.907592	8.9156	4.25e-58	4.75e-57
SSON53G_RS22650	wecA	undecaprenyl-phosphate alpha-N-acetylglucosaminyl 1-phosphate transferase	-0.906996	9.71506	6.57e-76	1.01e-74
SSON53G_RS02090	nrdR	transcriptional regulator NrdR	-0.904896	7.31434	2.69e-30	1.4e-29
SSON53G_RS01595	rclA	pyridine nucleotide-disulfide oxidoreductase	-0.902872	8.02583	2.47e-49	2.19e-48
SSON53G_RS24540	nrfC	protein NrfC	-0.902853	7.42385	9.64e-33	5.38e-32
SSON53G_RS05315		O-antigen capsule outer membrane auxillary protein export channel	-0.90042	7.86626	2.46e-43	1.89e-42
SSON53G_RS20825	pitA	Low-affinity inorganic phosphate transporter 1	-0.899936	9.05496	1.35e-60	1.58e-59
SSON53G_RS31645		pseudogene	-0.899857	8.20508	2.79e-51	2.64e-50
SSON53G_RS19680		hypothetical protein	-0.899771	6.46536	3.32e-14	9.01e-14
SSON53G_RS18460	cpdA	phosphodiesterase	-0.899256	8.76747	4.47e-49	3.93e-48
SSON53G_RS24265		YjbH domain-containing protein	-0.899154	8.34456	2.12e-52	2.05e-51
SSON53G_RS01765		3-(3-hydroxy-phenyl)propionate/3-hydroxycinnamic acid hydroxylase	-0.897553	9.32798	7.53e-72	1.07e-70
SSON53G_RS17855	epd	D-erythrose-4-phosphate dehydrogenase	-0.897238	9.46095	6.89e-76	1.06e-74
SSON53G_RS10625	tyrR	transcriptional regulator TyrR	-0.895224	6.76235	1.15e-18	3.83e-18
SSON53G_RS23970			-0.893002	8.7	3.85e-46	3.16e-45
SSON53G_RS03565	sdhA	succinate dehydrogenase flavoprotein subunit	-0.892533	9.39702	4.83e-63	6.05e-62
SSON53G_RS23520		baseplate assembly protein	-0.891571	7.08654	1.84e-25	7.98e-25
SSON53G_RS08280		recombinase	-0.890067	7.57091	2.26e-35	1.37e-34
SSON53G_RS29900		pseudogene	-0.889915	7.30054	1.59e-28	7.79e-28
SSON53G_RS24255		YjbF family lipoprotein	-0.889817	7.7278	1.47e-37	9.59e-37
SSON53G_RS21995	glyS	glycine--tRNA ligase subunit beta	-0.887269	3.48694	0.00866806	0.0117485
SSON53G_RS17880		ABC transporter ATP-binding protein	-0.887159	5.72206	8.79e-11	1.99e-10
SSON53G_RS14015		S49 family peptidase	-0.883875	8.49989	1.07e-46	8.91e-46
SSON53G_RS11415	rssB	two-component system response regulator RssB	-0.88322	6.31991	3.06e-12	7.5e-12
SSON53G_RS05040	ssuB	aliphatic sulfonate ABC transporter ATP-binding protein	-0.883148	7.80271	6.67e-41	4.77e-40
SSON53G_RS11170		DUF1737 domain-containing protein	-0.882998	8.80769	1.95e-55	2.07e-54
SSON53G_RS01905	ddlA	D-alanine--D-alanine ligase A	-0.881939	7.92722	3.63e-41	2.62e-40
SSON53G_RS25465	treR	HTH-type transcriptional regulator TreR	-0.881082	7.80908	3.41e-39	2.34e-38
SSON53G_RS10810		DUF559 domain-containing protein	-0.880579	5.64604	8.01e-10	1.73e-09
SSON53G_RS06445			-0.87903	5.18955	1.69e-07	3.26e-07
SSON53G_RS18705	ebgA	beta-galactosidase subunit alpha	-0.877527	8.90576	2.96e-55	3.11e-54
SSON53G_RS18750	fadH	NADPH-dependent 2,4-dienoyl-CoA reductase	-0.877481	8.75753	1.11e-54	1.14e-53
SSON53G_RS07680		hypothetical protein	-0.876053	2.58516	0.0542338	0.0676136
SSON53G_RS19485	mdh	malate dehydrogenase	-0.873412	8.31136	4.03e-33	2.28e-32
SSON53G_RS25970		L-galactonate transporter	-0.872009	8.79783	1.36e-53	1.34e-52
SSON53G_RS00600	ppdD	major pilin subunit	-0.86546	8.4809	1.12e-50	1.02e-49
SSON53G_RS09690		pseudogene	-0.864374	8.52863	3.26e-49	2.87e-48
SSON53G_RS03755	galK	galactokinase	-0.863355	8.29024	1.3e-46	1.08e-45
SSON53G_RS23190	yihU	sulfolactaldehyde 3-reductase	-0.862577	8.25165	7.06e-49	6.18e-48
SSON53G_RS03460	rhsC	pseudogene	-0.86172	9.33725	2.41e-55	2.54e-54
SSON53G_RS11730	fliJ	flagellar protein FliJ	-0.860726	7.31578	7.9e-28	3.73e-27
SSON53G_RS07180	proQ	RNA chaperone ProQ	-0.858721	6.94107	1.32e-12	3.3e-12
SSON53G_RS08435		electron transfer flavoprotein subunit alpha	-0.857445	7.14058	4.67e-25	1.99e-24
SSON53G_RS07960	chbA	N,N'-diacetylchitobiose-specific phosphotransferase enzyme IIA component	-0.857424	7.92385	7.02e-36	4.32e-35
SSON53G_RS10275		hypothetical protein	-0.854936	7.08021	1.61e-23	6.36e-23
SSON53G_RS32125		pseudogene	-0.854505	6.57737	8.11e-17	2.5e-16
SSON53G_RS14480	cysK	cysteine synthase A	-0.853547	7.71237	2.09e-29	1.07e-28
SSON53G_RS17315		prepilin-type cleavage/methylation domain-containing protein	-0.852647	6.04347	3.9e-12	9.52e-12
SSON53G_RS31550		pseudogene	-0.852174	6.66024	7.56e-18	2.44e-17
SSON53G_RS24675	phnF	transcriptional regulator	-0.852075	7.56144	2.77e-32	1.52e-31
SSON53G_RS08235	gpM	terminase	-0.850518	7.03842	1.08e-22	4.1e-22
SSON53G_RS21600	spoT	bifunctional (p)ppGpp synthetase II/ guanosine-3',5'-bis pyrophosphate 3'-pyrophosphohydrolase	-0.850293	8.32203	1.75e-35	1.06e-34
SSON53G_RS25930	hpaI	4-hydroxy-2-oxo-heptane-1,7-dioate aldolase	-0.850162	7.95691	3.84e-42	2.83e-41
SSON53G_RS12810	yeiB	DUF418 family protein	-0.849509	8.4286	6.09e-50	5.47e-49
SSON53G_RS22945		carboxymethylenebutenolidase	-0.849282	8.87298	3.33e-54	3.36e-53
SSON53G_RS24940	dsbD	thiol:disulfide interchange protein DsbD	-0.84567	9.51293	6.01e-39	4.08e-38
SSON53G_RS24610	yjcS	alkyl/aryl-sulfatase	-0.844542	9.43229	1.42e-33	8.14e-33
SSON53G_RS09770	curA	NADP-dependent oxidoreductase	-0.843665	7.12067	9.57e-24	3.82e-23
SSON53G_RS13510	nuoM	NADH-quinone oxidoreductase subunit M	-0.842289	8.81711	2.49e-16	7.51e-16
SSON53G_RS03265			-0.842232	4.64598	3.32e-05	5.53e-05
SSON53G_RS00275	fixX	ferredoxin-like protein FixX	-0.841799	7.90097	6.03e-40	4.21e-39
SSON53G_RS23085	dsbA	protein disulfide oxidoreductase DsbA	-0.841493	6.0893	1.99e-12	4.91e-12
SSON53G_RS12690	yehX	ABC transporter ATP-binding protein	-0.838003	8.60985	1.69e-42	1.26e-41
SSON53G_RS20550	gntU	gluconate transporter	-0.835489	9.37773	2.3e-58	2.6e-57
SSON53G_RS16250		terminase large subunit	-0.831931	10.1073	1.16e-83	2e-82
SSON53G_RS24285	psiE	phosphate-starvation-inducible protein PsiE	-0.830854	6.66036	3.22e-17	1.01e-16
SSON53G_RS15520		tail fiber protein	-0.830419	5.03523	4.46e-06	7.87e-06
SSON53G_RS00685	gcd	membrane-bound PQQ-dependent dehydrogenase, glucose/quinate/shikimate family	-0.829113	11.6556	1.75e-114	4.71e-113
SSON53G_RS00960	map	methionine aminopeptidase	-0.828654	0.655089	1	1
SSON53G_RS00900		hypothetical protein	-0.82691	6.90762	5.97e-20	2.07e-19
SSON53G_RS03595	sucD	succinyl-CoA ligase subunit alpha	-0.826742	8.58539	4.16e-45	3.35e-44
SSON53G_RS24490	ghxP	guanine/hypoxanthine permease GhxP	-0.8265	8.12956	1.06e-35	6.46e-35
SSON53G_RS24440		thiamine phosphate synthase	-0.826208	6.0063	3.5e-10	7.68e-10
SSON53G_RS04995	ldtD	L,D-transpeptidase	-0.825298	9.78506	2.25e-24	9.24e-24
SSON53G_RS01780	mhpD	2-keto-4-pentenoate hydratase	-0.824596	7.37526	5.81e-27	2.65e-26
SSON53G_RS19195			-0.824508	4.50411	0.000126287	0.000201796
SSON53G_RS07825	nudG	(deoxy)nucleoside triphosphate pyrophosphohydrolase	-0.824201	6.25504	5.32e-12	1.29e-11
SSON53G_RS13935		pseudogene	-0.822364	5.74978	4.59e-07	8.62e-07
SSON53G_RS13140	napF	ferredoxin-type protein NapF	-0.820487	6.07844	7.48e-10	1.62e-09
SSON53G_RS08145		phage tail tape measure protein	-0.819071	8.49445	2.91e-46	2.4e-45
SSON53G_RS06630	flhE	flagellar biosynthesis protein FlhE	-0.818639	6.04937	4.09e-05	6.78e-05
SSON53G_RS12475		ADP-ribosylglycohydrolase family protein	-0.817728	5.39782	1.13e-07	2.2e-07
SSON53G_RS22250		LysR family transcriptional regulator	-0.814995	8.20904	2.72e-41	1.97e-40
SSON53G_RS25625	idnD	L-idonate 5-dehydrogenase	-0.814329	8.20996	6.56e-35	3.92e-34
SSON53G_RS26010		membrane protein	-0.812783	6.56493	3.81e-14	1.03e-13
SSON53G_RS13525	nuoJ	NADH-quinone oxidoreductase subunit J	-0.81245	8.27948	4.08e-14	1.1e-13
SSON53G_RS25425	mpl	UDP-N-acetylmuramate:L-alanyl-gamma-D-glutamyl- meso-diaminopimelate ligase	-0.810265	9.57183	3.43e-62	4.2e-61
SSON53G_RS16725	hycE	hydrogenase large subunit	-0.808733	8.94897	3.04e-51	2.85e-50
SSON53G_RS19410	nanK	N-acetylmannosamine kinase	-0.807452	8.78514	1.05e-46	8.8e-46
SSON53G_RS22100	dppD	dipeptide ABC transporter ATP-binding protein	-0.806597	8.57323	7e-43	5.33e-42
SSON53G_RS04010		phage head morphogenesis protein	-0.805765	7.15223	2.84e-22	1.07e-21
SSON53G_RS08200		phage virion morphogenesis protein	-0.805294	6.97433	3.86e-20	1.34e-19
SSON53G_RS28555		pseudogene	-0.805189	7.30297	1.47e-24	6.13e-24
SSON53G_RS15175	glrR	transcriptional regulator	-0.804107	8.79567	9.26e-46	7.52e-45
SSON53G_RS11725	fliI	flagellum-specific ATP synthase FliI	-0.803747	8.35647	2.26e-26	1.01e-25
SSON53G_RS25685	fecB	Fe(3+)-dicitrate ABC transporter substrate-binding protein FecB	-0.803347	9.27041	6e-46	4.91e-45
SSON53G_RS02010	sbcD	exonuclease sbcCD subunit D	-0.802432	9.01282	3.44e-50	3.12e-49
SSON53G_RS24190	sorE	L-sorbose 1-phosphate reductase	-0.802353	7.57018	1.26e-28	6.19e-28
SSON53G_RS16710	hycH	formate hydrogenlyase maturation protein HycH	-0.800382	7.70657	1.14e-31	6.11e-31
SSON53G_RS32495		pseudogene	-0.799825	6.18357	5.11e-12	1.24e-11
SSON53G_RS24825		two-component system sensor histidine kinase DcuS	-0.797982	8.86831	2.42e-36	1.52e-35
SSON53G_RS18105	nupG	nucleoside permease NupG	-0.797713	8.71715	1.19e-44	9.49e-44
SSON53G_RS25610	idnR	transcriptional regulator	-0.797376	8.94581	9.08e-38	5.96e-37
SSON53G_RS08275		chromosome partitioning protein	-0.795259	5.9884	3.7e-10	8.12e-10
SSON53G_RS18995	garD	galactarate dehydratase	-0.792349	6.53276	1.95e-14	5.35e-14
SSON53G_RS19390	gltD	glutamate synthase	-0.791909	9.8736	7.25e-41	5.18e-40
SSON53G_RS11880	msrP	mononuclear molybdenum enzyme YedY	-0.790496	6.80714	1.07e-17	3.41e-17
SSON53G_RS25015	blc	hypothetical protein	-0.789918	7.24343	7.38e-23	2.82e-22
SSON53G_RS00615	ampD	1,6-anhydro-N-acetylmuramyl-L-alanine amidase AmpD	-0.789634	9.97527	1.18e-62	1.46e-61
SSON53G_RS13415	arnE	4-amino-4-deoxy-L-arabinose-phosphoundecaprenol flippase subunit ArnE	-0.788664	5.45978	9.25e-08	1.81e-07
SSON53G_RS19160	nusA	transcription termination protein NusA	-0.787992	7.92029	8.67e-32	4.68e-31
SSON53G_RS00310	apaG	Co2+/Mg2+ efflux protein ApaG	-0.787185	8.83134	6.71e-37	4.26e-36
SSON53G_RS20055	kefG	glutathione-regulated potassium-efflux system ancillary protein KefG	-0.783766	9.72627	9.1e-58	1.01e-56
SSON53G_RS23280	fdhD	sulfurtransferase FdhD	-0.782361	8.17513	5.89e-40	4.12e-39
SSON53G_RS08565		4Fe-4S ferredoxin	-0.78158	5.57816	2.5e-07	4.76e-07
SSON53G_RS03005	citF	citrate lyase subunit alpha	-0.7806	8.91491	4.16e-42	3.06e-41
SSON53G_RS02730		pseudogene	-0.780434	7.75547	1.53e-31	8.18e-31
SSON53G_RS14525	cysW	sulfate ABC transporter permease	-0.779984	6.24523	1.22e-11	2.89e-11
SSON53G_RS23555		phage major tail tube protein	-0.778946	7.28455	6.78e-23	2.6e-22
SSON53G_RS09915	tehA	TDT family transporter	-0.778661	7.34648	7.66e-24	3.06e-23
SSON53G_RS12840	lysP	lysine transporter	-0.778041	8.93866	4.76e-43	3.63e-42
SSON53G_RS04685	hcr	hybrid-cluster NAD(P)-dependent oxidoreductase	-0.777129	7.77927	2.11e-32	1.16e-31
SSON53G_RS04135	bioC	malonyl-[acyl-carrier protein] O-methyltransferase BioC	-0.774529	7.09402	2.95e-20	1.03e-19
SSON53G_RS03560	sdhD	succinate dehydrogenase hydrophobic membrane anchor subunit	-0.773631	5.27998	1.77e-06	3.22e-06
SSON53G_RS13080	ccmF	heme lyase CcmF/NrfE family subunit	-0.773421	9.35796	8.34e-45	6.67e-44
SSON53G_RS05680		YceK/YidQ family lipoprotein	-0.772432	6.52037	1.07e-13	2.83e-13
SSON53G_RS22855		hypothetical protein	-0.771866	3.70889	0.00874686	0.0118517
SSON53G_RS21685	mutM	formamidopyrimidine-DNA glycosylase	-0.771586	9.32359	4.77e-55	4.96e-54
SSON53G_RS21825	lldD	alpha-hydroxy-acid oxidizing enzyme	-0.770328	9.51292	8.01e-45	6.42e-44
SSON53G_RS03205	gltL	glutamate/aspartate transport ATP-binding protein GltL	-0.770063	7.41148	1.06e-24	4.44e-24
SSON53G_RS16035		head assembly protein	-0.769667	7.90628	7.55e-34	4.36e-33
SSON53G_RS21010	ccp	cytochrome-c peroxidase	-0.769554	9.16819	7.92e-38	5.23e-37
SSON53G_RS23335	rhaS	transcriptional activator RhaS	-0.767535	7.52318	1.36e-26	6.09e-26
SSON53G_RS02885	entC	isochorismate synthase EntC	-0.767348	8.82624	6.5e-37	4.13e-36
SSON53G_RS01615		lactate utilization protein C	-0.766476	6.48256	1.72e-13	4.51e-13
SSON53G_RS11125		tail protein	-0.763734	3.66529	0.0146515	0.0194551
SSON53G_RS20295	yrfG	GMP/IMP nucleotidase	-0.763571	9.99744	6.86e-54	6.87e-53
SSON53G_RS18375	yqhD	NADH-dependent alcohol dehydrogenase	-0.762609	9.60296	3.76e-50	3.4e-49
SSON53G_RS05310	etp	protein-tyrosine-phosphatase	-0.761201	7.10665	9.8e-20	3.36e-19
SSON53G_RS13435	menC	o-succinylbenzoate synthase	-0.759814	8.30645	1.52e-40	1.08e-39
SSON53G_RS05860	flgF	pseudogene	-0.759556	8.53015	7.7e-27	3.49e-26
SSON53G_RS19530	yhdP	AsmA2 domain-containing protein	-0.758799	11.2064	2.16e-22	8.16e-22
SSON53G_RS32325		pseudogene	-0.758765	4.07098	0.00326652	0.00462765
SSON53G_RS21260		hypothetical protein	-0.758442	7.83706	7.02e-32	3.79e-31
SSON53G_RS24090	zraS	two-component system sensor histidine kinase ZraS	-0.757655	9.78267	3.1e-61	3.7e-60
SSON53G_RS09510		ABC transporter ATP-binding protein	-0.757158	7.1457	5.77e-15	1.63e-14
SSON53G_RS15205	yfhb	phosphatidylglycerophosphatase C	-0.756759	5.62147	1.17e-07	2.28e-07
SSON53G_RS17860		DUF296 domain-containing protein	-0.756672	8.28709	5.58e-40	3.91e-39
SSON53G_RS32305		hypothetical protein	-0.754051	3.84349	0.00593489	0.00819642
SSON53G_RS10735	pspF	phage shock protein operon transcriptional activator	-0.75345	5.53481	1.42e-07	2.74e-07
SSON53G_RS16760	hypB	hydrogenase isoenzymes nickel incorporation protein HypB	-0.752942	7.60222	8.73e-27	3.94e-26
SSON53G_RS25695	fecR	fec operon regulator FecR	-0.752475	8.68134	1.9e-39	1.3e-38
SSON53G_RS15845	trmN	tRNA (adenosine(37)-N6)-methyltransferase TrmM	-0.751138	9.32437	1.01e-42	7.67e-42
SSON53G_RS13520	nuoK	NADH-quinone oxidoreductase subunit K	-0.750298	6.54069	0.000130212	0.00020762
SSON53G_RS24025	thiG	thiazole synthase	-0.749692	9.65609	9.04e-51	8.36e-50
SSON53G_RS13170	ada	bifunctional DNA-binding transcriptional regulator/O6-methylguanine-DNA methyltransferase Ada	-0.747771	8.05728	2.73e-36	1.7e-35
SSON53G_RS24660	phnI	carbon-phosphorus lyase complex subunit PhnI	-0.746893	8.11722	9.61e-38	6.3e-37
SSON53G_RS02465	ybaL	Kef family K(+) transporter	-0.746376	9.6286	6.14e-50	5.51e-49
SSON53G_RS11615	fliS	flagella export chaperone FliS	-0.743985	6.80996	3.55e-16	1.06e-15
SSON53G_RS30215		pseudogene	-0.743921	6.91187	8.7e-17	2.68e-16
SSON53G_RS20395	malQ	4-alpha-glucanotransferase	-0.742054	10.7152	2.68e-32	1.47e-31
SSON53G_RS25605		DUF853 domain-containing protein	-0.741401	9.00459	1.81e-44	1.43e-43
SSON53G_RS18280	hybE	hydrogenase-2 operon protein HybE	-0.739986	7.51378	2.71e-24	1.11e-23
SSON53G_RS04005		DUF1073 domain-containing protein	-0.738912	8.30084	1.82e-32	1e-31
SSON53G_RS03130	rsfS	ribosome silencing factor RsfS	-0.736681	5.91816	9.6e-07	1.77e-06
SSON53G_RS25675	fecD	Fe3+ dicitrate ABC transporter permease	-0.736009	8.66106	8.42e-39	5.72e-38
SSON53G_RS01390	yafV	amidohydrolase	-0.735685	8.49987	1.94e-37	1.25e-36
SSON53G_RS13130	napA	periplasmic nitrate reductase subunit alpha	-0.735118	9.18034	3.06e-41	2.21e-40
SSON53G_RS17320		hypothetical protein	-0.734469	6.97627	2.14e-17	6.75e-17
SSON53G_RS24080		DUF1481 domain-containing protein	-0.734301	9.67819	1.64e-49	1.46e-48
SSON53G_RS18210		chemotaxis protein	-0.732619	7.78252	5.18e-29	2.59e-28
SSON53G_RS11570	dauA	sodium-independent anion transporter	-0.732528	7.41238	1.05e-17	3.35e-17
SSON53G_RS16280			-0.730828	4.11317	0.00699369	0.0095961
SSON53G_RS06575	tap	methyl-accepting chemotaxis protein	-0.730479	7.92635	1.5e-32	8.3e-32
SSON53G_RS23505		tail fiber protein	-0.729902	7.61289	2.72e-23	1.06e-22
SSON53G_RS21145		DUF937 domain-containing protein	-0.729391	5.7551	6.4e-08	1.26e-07
SSON53G_RS17185	sdaB	L-serine ammonia-lyase	-0.728674	8.78962	1.62e-37	1.05e-36
SSON53G_RS09595	narU	NarK family nitrate/nitrite MFS transporter	-0.728595	5.85065	1.55e-08	3.17e-08
SSON53G_RS02820	hokE	protein HokE	-0.727068	4.50419	0.000646998	0.00097731
SSON53G_RS11720	fliH	flagellar assembly protein FliH	-0.724992	6.86283	7.78e-12	1.86e-11
SSON53G_RS23270	fdnG	formate dehydrogenase O subunit alpha, selenocysteine-containing	-0.723302	10.8755	5.01e-69	6.74e-68
SSON53G_RS13180	ompC	phosphoporin PhoE	-0.723227	7.93412	8.46e-08	1.66e-07
SSON53G_RS25460	treB	PTS trehalose transporter subunit IIBC	-0.722026	9.31272	4.91e-48	4.2e-47
SSON53G_RS19100	ubiU	collagenase	-0.721221	9.21809	2.04e-41	1.48e-40
SSON53G_RS19345	ptsN	PTS IIA-like nitrogen regulatory protein PtsN	-0.721015	6.11612	2.07e-09	4.4e-09
SSON53G_RS04860	pflB	formate acetyltransferase 1	-0.71914	9.8624	2.18e-50	2e-49
SSON53G_RS10725	pspB	envelope stress response membrane protein PspB	-0.719049	4.79144	0.000171732	0.000270813
SSON53G_RS12800	galS	HTH-type transcriptional regulator GalS	-0.718014	7.9953	2.89e-26	1.28e-25
SSON53G_RS09130	rspR	transcriptional regulator	-0.71656	6.43711	1.55e-11	3.65e-11
SSON53G_RS20195		phosphotriesterase-related protein	-0.716458	10.3752	1.14e-48	9.88e-48
SSON53G_RS00905	btuF	cobalamin-binding protein	-0.715512	8.53939	2.67e-36	1.67e-35
SSON53G_RS07675		hypothetical protein	-0.713797	6.35453	1.05e-08	2.16e-08
SSON53G_RS21790	gpmM	2,3-bisphosphoglycerate-independent phosphoglycerate mutase	-0.713239	10.1164	2.5e-30	1.3e-29
SSON53G_RS05115	ycbX	MOSC domain-containing protein	-0.70882	7.72287	1.72e-25	7.47e-25
SSON53G_RS22220	kdgK	sugar kinase	-0.708198	9.13395	1.25e-37	8.19e-37
SSON53G_RS24385	zur	transcriptional regulator Zur	-0.708196	7.2477	2.61e-19	8.83e-19
SSON53G_RS24755	melR	transcriptional regulator MelR	-0.706787	8.71579	2.82e-36	1.76e-35
SSON53G_RS14220	cscA	glycosyl hydrolase family 32	-0.704393	8.21203	1.83e-30	9.58e-30
SSON53G_RS25800		type 1 fimbrial protein	-0.703192	5.32965	9.92e-06	1.71e-05
SSON53G_RS13335	glpB	anaerobic glycerol-3-phosphate dehydrogenase subunit B	-0.703123	8.22809	8.01e-33	4.49e-32
SSON53G_RS24200		PTS mannose/fructose/sorbose transporter subunit IIC	-0.700705	7.05073	1.55e-16	4.7e-16
SSON53G_RS18455	yqiA	esterase YqiA	-0.700125	8.29149	2.01e-33	1.14e-32
SSON53G_RS05815		gfo/Idh/MocA family oxidoreductase	-0.699169	8.92051	5.73e-30	2.96e-29
SSON53G_RS18235		membrane protein	-0.698453	7.26639	5.94e-19	1.99e-18
SSON53G_RS18830		fimbrial protein	-0.697172	6.54164	4.01e-12	9.78e-12
SSON53G_RS06660	torZ	molybdopterin guanine dinucleotide-containing S/N-oxide reductase	-0.695829	7.39263	2.35e-20	8.29e-20
SSON53G_RS02225		hypothetical protein	-0.695822	8.10286	3.64e-33	2.06e-32
SSON53G_RS09365	pntB	NAD(P)(+) transhydrogenase (Re/Si-specific) subunit beta	-0.695675	7.80847	4.61e-22	1.72e-21
SSON53G_RS25370	msrA	peptide-methionine (S)-S-oxide reductase	-0.695444	6.74417	7.92e-10	1.71e-09
SSON53G_RS11420	rssA	patatin family protein	-0.695194	7.2827	4.67e-19	1.57e-18
SSON53G_RS23020	pepQ	Xaa-Pro dipeptidase	-0.693728	10.3774	2.98e-51	2.81e-50
SSON53G_RS14630	eutG	ethanolamine utilization protein EutG	-0.692547	8.3187	6.12e-30	3.16e-29
SSON53G_RS21160	dgoR	transcriptional regulator	-0.692457	8.55134	2.54e-33	1.45e-32
SSON53G_RS00345	rapA	RNA polymerase-associated protein RapA	-0.691555	11.3495	2.34e-54	2.4e-53
SSON53G_RS01705	yahK	NAD(P)-dependent alcohol dehydrogenase	-0.689595	8.03917	5.06e-25	2.15e-24
SSON53G_RS04305	ybiO	moderate conductance mechanosensitive channel YbiO	-0.688855	8.80755	5.61e-36	3.48e-35
SSON53G_RS02630		carbamate kinase	-0.687674	7.69773	3.36e-15	9.61e-15
SSON53G_RS15130		alcohol dehydrogenase	-0.686906	8.64799	1.85e-32	1.02e-31
SSON53G_RS21245		transposase	-0.686661	6.57083	1.1e-11	2.62e-11
SSON53G_RS16425		transcriptional regulator	-0.686115	7.07691	2.5e-10	5.53e-10
SSON53G_RS06775		antitermination protein	-0.686102	5.5923	1.05e-06	1.93e-06
SSON53G_RS03110	rlpA	endolytic peptidoglycan transglycosylase RlpA	-0.684712	8.32778	1.06e-24	4.44e-24
SSON53G_RS12010	cobS	adenosylcobinamide-GDP ribazoletransferase	-0.683857	6.00998	1.82e-08	3.7e-08
SSON53G_RS22105	dppF	dipeptide ABC transporter ATP-binding protein	-0.681088	8.71753	5.34e-32	2.89e-31
SSON53G_RS05915	yceD	23S rRNA accumulation protein YceD	-0.680508	7.90074	4.19e-28	2.02e-27
SSON53G_RS08505	menI	acyl-CoA esterase	-0.680361	6.10089	6.58e-09	1.37e-08
SSON53G_RS13940	gpJ	host specificity protein J	-0.679264	9.78318	2.09e-38	1.4e-37
SSON53G_RS13555	nuoC	NADH-quinone oxidoreductase subunit C/D	-0.679103	8.54228	2.22e-16	6.71e-16
SSON53G_RS14020		phage portal protein	-0.67883	7.99849	4.77e-29	2.39e-28
SSON53G_RS20205		pseudogene	-0.678039	10.2216	2.45e-55	2.58e-54
SSON53G_RS18290	hybC	hydrogenase 2 large subunit	-0.677365	10.1222	1.09e-29	5.59e-29
SSON53G_RS24710		hypothetical protein	-0.676193	7.34549	1.51e-18	4.97e-18
SSON53G_RS22390	pstA	phosphate ABC transporter, permease protein PstA	-0.675305	8.37105	1.82e-27	8.46e-27
SSON53G_RS24040	thiE	thiamine phosphate synthase	-0.674856	9.7199	2.34e-46	1.94e-45
SSON53G_RS15850	srmB	ATP-dependent RNA helicase SrmB	-0.674658	9.72177	1.22e-23	4.83e-23
SSON53G_RS18255	pitB	anion permease	-0.673513	8.90148	1.6e-34	9.45e-34
SSON53G_RS12850		YeiH family putative sulfate export transporter	-0.67285	8.63944	1.22e-26	5.5e-26
SSON53G_RS01275	tagH	type VI secretion system-associated FHA domain protein TagH	-0.672296	8.03436	2.13e-25	9.19e-25
SSON53G_RS06230	minC	septum site-determining protein MinC	-0.671582	6.4509	1.63e-10	3.64e-10
SSON53G_RS15625	tnpC	IS66 family transposase	-0.669694	8.71267	1.39e-24	5.81e-24
SSON53G_RS07200	kdgR	DNA-binding transcriptional regulator KdgR	-0.669543	8.04446	2.72e-29	1.38e-28
SSON53G_RS11120		tail protein	-0.668928	5.41189	6.49e-06	1.13e-05
SSON53G_RS14645	eutN	ethanolamine utilization protein EutN	-0.668726	2.17834	0.297425	0.334763
SSON53G_RS02035	malZ	maltodextrin glucosidase	-0.667321	8.96328	2.61e-35	1.57e-34
SSON53G_RS17025		FAD-binding oxidoreductase	-0.667073	7.1216	3.33e-16	9.97e-16
SSON53G_RS24150	aceA	pseudogene	-0.665602	7.91181	1.42e-26	6.39e-26
SSON53G_RS32930		pseudogene	-0.665069	5.34053	1.58e-05	2.68e-05
SSON53G_RS22055		autotransporter domain-containing protein	-0.664171	8.91877	6.26e-35	3.75e-34
SSON53G_RS01285	tssF	type VI secretion system baseplate subunit TssF	-0.663982	8.18037	8.75e-32	4.72e-31
SSON53G_RS06625	flhA	flagellar biosynthesis protein FlhA	-0.662862	8.0486	6.09e-29	3.04e-28
SSON53G_RS22085		hypothetical protein	-0.662785	4.32558	0.00392752	0.00552536
SSON53G_RS02775	cusB	efflux RND transporter periplasmic adaptor subunit	-0.661513	7.61431	1.83e-20	6.5e-20
SSON53G_RS28435		pseudogene	-0.659471	6.68144	5.77e-12	1.39e-11
SSON53G_RS19745		gamma carbonic anhydrase family protein	-0.6589	9.06521	8.87e-36	5.45e-35
SSON53G_RS19490	argR	arginine repressor	-0.658708	7.26396	1.91e-12	4.74e-12
SSON53G_RS25735		9-O-acetyl-N-acetylneuraminic acid deacetylase	-0.657952	8.62087	6.11e-22	2.28e-21
SSON53G_RS16775	hypE	hydrogenase expression/formation protein HypE	-0.657635	8.93546	1e-34	5.95e-34
SSON53G_RS16825		NAD(P)-dependent oxidoreductase	-0.657093	5.06512	0.000115214	0.000184699
SSON53G_RS19525	tldD	metalloprotease TldD	-0.654773	10.296	1.2e-48	1.04e-47
SSON53G_RS00365	araB	ribulokinase	-0.653244	9.71123	1.77e-27	8.25e-27
SSON53G_RS19045	lpoA	penicillin-binding protein activator	-0.652259	9.81472	1.39e-29	7.12e-29
SSON53G_RS16625	srlB	PTS sorbitol transporter subunit IIA	-0.652234	6.10973	3.05e-08	6.13e-08
SSON53G_RS19290	mlaD	outer membrane lipid asymmetry maintenance protein MlaD	-0.651269	7.86905	2.22e-24	9.11e-24
SSON53G_RS25335		DUF24 family HxlR-type transcriptional regulator	-0.650951	5.71066	1.95e-06	3.52e-06
SSON53G_RS18680	aer	aerotaxis receptor	-0.650787	8.72691	9.41e-31	4.96e-30
SSON53G_RS25950	hpaE	5-carboxymethyl-2-hydroxymuconate semialdehyde dehydrogenase	-0.650743	8.86048	3.76e-29	1.89e-28
SSON53G_RS19645		MFP transporter	-0.650025	6.1618	1.83e-08	3.7e-08
SSON53G_RS23515		phage baseplate assembly protein V	-0.649373	8.64176	2.39e-25	1.03e-24
SSON53G_RS18790	alx	TerC family protein	-0.649021	8.71275	5.28e-28	2.52e-27
SSON53G_RS11885	msrQ	sulfoxide reductase heme-binding subunit YedZ	-0.648965	6.43057	1.19e-09	2.55e-09
SSON53G_RS23610	cdh	CDP-diacylglycerol pyrophosphatase	-0.648037	7.91626	6.85e-26	3e-25
SSON53G_RS19640	acrE	MexX family efflux pump subunit	-0.647724	8.49702	2.55e-29	1.3e-28
SSON53G_RS20530		DNA-processing protein DprA	-0.645975	9.46376	7.29e-28	3.45e-27
SSON53G_RS23530		phage tail protein I	-0.645448	6.76561	5.58e-12	1.35e-11
SSON53G_RS12760	cdd	cytidine deaminase	-0.642375	7.69904	5.07e-21	1.83e-20
SSON53G_RS11645		SOS response-associated peptidase	-0.641452	5.54233	9.15e-06	1.58e-05
SSON53G_RS26070	yjjG	noncanonical pyrimidine nucleotidase, YjjG family	-0.639961	7.23417	1.14e-11	2.71e-11
SSON53G_RS13505	nuoN	NADH-quinone oxidoreductase subunit N	-0.638936	8.29241	2.52e-09	5.34e-09
SSON53G_RS06115	phoQ	sensor protein PhoQ	-0.638229	8.8945	1.15e-24	4.83e-24
SSON53G_RS23885	sthA	Si-specific NAD(P)(+) transhydrogenase	-0.636966	10.1576	8.89e-16	2.62e-15
SSON53G_RS06820		hypothetical protein	-0.636433	6.46182	1.94e-08	3.94e-08
SSON53G_RS24690	phnC	phosphonate ABC transporter ATP-binding protein	-0.63636	7.81299	1.35e-19	4.58e-19
SSON53G_RS00860	mrcB	penicillin-binding protein 1B	-0.636286	11.1323	1.35e-40	9.6e-40
SSON53G_RS06885	ruvA	Holliday junction branch migration protein RuvA	-0.635357	2.82456	0.149252	0.175218
SSON53G_RS21950		hypothetical protein	-0.635282	5.72691	2.73e-06	4.89e-06
SSON53G_RS25925	hpaX	4-hydroxyphenylacetate permease	-0.634733	8.70284	4.6e-28	2.21e-27
SSON53G_RS23460		pseudogene	-0.634398	9.02202	6.95e-29	3.45e-28
SSON53G_RS20985	mdtE	efflux RND transporter periplasmic adaptor subunit	-0.633942	8.27076	5.26e-28	2.52e-27
SSON53G_RS11585	ychF	redox-regulated ATPase YchF	-0.633727	6.39201	2.53e-09	5.36e-09
SSON53G_RS23910	murI	glutamate racemase	-0.633067	7.05751	2.65e-14	7.23e-14
SSON53G_RS28610		trimethylamine-N-oxide reductase	-0.632908	7.38795	1.24e-15	3.6e-15
SSON53G_RS04670		DUF2867 domain-containing protein	-0.631687	8.26098	3.4e-27	1.56e-26
SSON53G_RS18265	yghU	thiol:disulfide oxidoreductase	-0.63119	7.90775	2.79e-17	8.75e-17
SSON53G_RS05465	rutC	pyrimidine utilization protein C	-0.630637	4.3039	0.00448801	0.0062801
SSON53G_RS00735	panB	3-methyl-2-oxobutanoate hydroxymethyltransferase	-0.629879	8.14212	5.96e-28	2.83e-27
SSON53G_RS32190		pseudogene	-0.629101	5.49345	2.48e-05	4.18e-05
SSON53G_RS22950	udp	uridine phosphorylase	-0.628823	8.10662	2.81e-27	1.3e-26
SSON53G_RS01660		cyclic di-GMP phosphodiesterase	-0.628138	7.89517	3.36e-24	1.37e-23
SSON53G_RS22990	tatD	3'-5' ssDNA/RNA exonuclease TatD	-0.627414	8.51832	7.47e-25	3.16e-24
SSON53G_RS13585	yfbR	5'-deoxynucleotidase	-0.627198	5.80743	2.26e-06	4.07e-06
SSON53G_RS21635	rph	ribonuclease PH	-0.627108	8.12311	1.08e-27	5.07e-27
SSON53G_RS14785	hyfA	hydrogenase-4 F-S subunit	-0.627101	7.85801	6.89e-23	2.64e-22
SSON53G_RS12025		pseudogene	-0.62643	6.51211	1.61e-07	3.09e-07
SSON53G_RS14390	nupC	NupC/NupG family nucleoside CNT transporter	-0.625957	8.32278	4.33e-29	2.17e-28
SSON53G_RS14635	eutJ	ethanolamine utilization protein EutJ	-0.625803	8.19738	1.19e-22	4.54e-22
SSON53G_RS21070	yieF	NAD(P)H-dependent oxidoreductase	-0.625651	8.61926	3.31e-26	1.46e-25
SSON53G_RS28075		pseudogene	-0.625447	5.76313	1.49e-06	2.72e-06
SSON53G_RS07570		terminase	-0.625155	7.57762	5.43e-19	1.82e-18
SSON53G_RS22735		anaerobic sulfatase maturase AslB	-0.62499	8.12136	2.72e-27	1.26e-26
SSON53G_RS30200		hypothetical protein	-0.624496	4.79708	0.00119612	0.00176547
SSON53G_RS13655		TIGR01777 family protein	-0.623516	7.30613	9.65e-14	2.57e-13
SSON53G_RS17695	sdhE	antitoxin CptB	-0.62317	6.08339	1.7e-07	3.27e-07
SSON53G_RS24810	dcuB	anaerobic C4-dicarboxylate transporter DcuB	-0.62257	8.68977	7.06e-29	3.5e-28
SSON53G_RS19375	arcB	hybrid sensor histidine kinase/response regulator	-0.622465	8.88001	2.22e-15	6.39e-15
SSON53G_RS16100	recN	DNA repair protein RecN	-0.622384	9.93187	3.56e-39	2.43e-38
SSON53G_RS11750	fliN	flagellar motor switch protein FliN	-0.62151	5.67233	5.29e-06	9.29e-06
SSON53G_RS22020	ghrB	bifunctional glyoxylate/hydroxypyruvate reductase B	-0.621277	8.78662	6.17e-29	3.08e-28
SSON53G_RS01300		hypothetical protein	-0.620487	6.11083	1.81e-06	3.27e-06
SSON53G_RS20745	nikB	nickel ABC transporter permease subunit NikB	-0.619959	8.06652	9.47e-26	4.13e-25
SSON53G_RS08270		hypothetical protein	-0.619337	5.62474	8.8e-06	1.52e-05
SSON53G_RS15595		Rep protein	-0.618533	6.82265	1.19e-11	2.82e-11
SSON53G_RS10850		DeoR family transcriptional regulator	-0.618375	7.71674	1.19e-20	4.26e-20
SSON53G_RS00440	leuO	transcriptional regulator LeuO	-0.617651	8.72011	1.66e-26	7.44e-26
SSON53G_RS29170		pseudogene	-0.616871	6.25271	8.01e-06	1.39e-05
SSON53G_RS22725			-0.616675	4.53594	0.00471199	0.00657696
SSON53G_RS08185		baseplate assembly protein	-0.616109	8.12243	8.22e-27	3.72e-26
SSON53G_RS04045		hydratase	-0.616004	8.17581	1.76e-22	6.67e-22
SSON53G_RS08715		FUSC family protein	-0.615723	8.58762	5.32e-28	2.54e-27
SSON53G_RS22710	thrP	transporter	-0.615256	9.17509	1.54e-33	8.79e-33
SSON53G_RS22380	pstS	phosphate ABC transporter substrate-binding protein PstS	-0.614922	7.58261	1.87e-10	4.16e-10
SSON53G_RS18300	hybA	hydrogenase-2 operon protein HybA	-0.614737	9.0961	9.37e-33	5.23e-32
SSON53G_RS13215	atoC	acetoacetate metabolism regulatory protein AtoC	-0.613782	8.44697	4.42e-23	1.7e-22
SSON53G_RS11430	purU	formyltetrahydrofolate deformylase	-0.613171	6.13086	2.26e-07	4.31e-07
SSON53G_RS00295	kefC	glutathione-regulated potassium-efflux system protein KefC	-0.613057	9.76619	1.07e-39	7.38e-39
SSON53G_RS02830	entD	enterobactin synthase subunit EntD	-0.612112	5.18289	0.000183239	0.000288345
SSON53G_RS04315	glnQ	glutamine ABC transporter ATP-binding protein	-0.611371	7.18628	2.69e-14	7.33e-14
SSON53G_RS22620	gppA	guanosine-5'-triphosphate,3'-diphosphate pyrophosphatase	-0.610931	9.93736	3.9e-18	1.27e-17
SSON53G_RS22905	bioP	EamA-like transporter	-0.61093	8.35034	4.65e-27	2.12e-26
SSON53G_RS12120	pduU	propanediol utilization microcompartment protein PduU	-0.608634	6.13974	8e-08	1.57e-07
SSON53G_RS09630		flavin reductase family protein	-0.608475	6.4773	5.15e-09	1.07e-08
SSON53G_RS09910	tehB	tellurite methyltransferase	-0.608426	7.25257	1.78e-14	4.9e-14
SSON53G_RS17690		toxin CptA	-0.607239	7.2716	5e-15	1.42e-14
SSON53G_RS21545		glycoside-pentoside-hexuronide family transporter	-0.606751	8.62245	2.08e-25	8.98e-25
SSON53G_RS23315	rhaD	rhamnulose-1-phosphate aldolase	-0.606255	7.16732	9.59e-14	2.55e-13
SSON53G_RS17615		molybdopterin-dependent oxidoreductase Mo/Fe-S-binding subunit	-0.606019	9.94279	2.72e-34	1.59e-33
SSON53G_RS25105	nnr	bifunctional ADP-dependent NAD(P)H-hydrate dehydratase/NAD(P)H-hydrate epimerase	-0.605092	9.98834	8.09e-44	6.29e-43
SSON53G_RS17455		helix-turn-helix transcriptional regulator	-0.604066	3.20919	0.117849	0.140503
SSON53G_RS24585	mdtP	pseudogene	-0.602814	8.53817	7.28e-27	3.3e-26
SSON53G_RS17195	fucO	lactaldehyde reductase	-0.601895	8.22273	3.89e-14	1.05e-13
SSON53G_RS03410	kdpE	two-component system response regulator KdpE	-0.6004	6.87108	4.14e-11	9.52e-11
SSON53G_RS21445	iucA	aerobactin synthase IucA	-0.599403	8.74432	3.8e-27	1.74e-26
SSON53G_RS19040	rsmI	rRNA (cytidine-2'-O-)-methyltransferase	-0.597963	9.09024	1.4e-27	6.54e-27
SSON53G_RS24730	basR	two-component system response regulator BasR	-0.597435	7.49206	9e-16	2.65e-15
SSON53G_RS25000	ecnA	entericidin A	-0.597052	4.37404	0.00557979	0.00773241
SSON53G_RS13950		phage tail protein	-0.597029	8.08537	1.32e-24	5.52e-24
SSON53G_RS25690	fecA	TonB-dependent siderophore receptor	-0.596826	10.578	2.66e-47	2.25e-46
SSON53G_RS19115	mtr	tryptophan permease	-0.595194	9.76504	2.18e-35	1.32e-34
SSON53G_RS13615	ackA	acetate kinase	-0.594528	6.48789	7e-09	1.46e-08
SSON53G_RS28110		pseudogene	-0.593547	7.07921	6.48e-13	1.65e-12
SSON53G_RS11770	fliR	flagellar type III secretion system protein FliR	-0.593243	6.02889	1.26e-06	2.3e-06
SSON53G_RS09620		PhzF family protein	-0.592427	6.35412	1.09e-07	2.11e-07
SSON53G_RS11485	ychO	YchO family inverse autotransporter domain-containing protein	-0.592399	8.1085	3.89e-17	1.21e-16
SSON53G_RS00650		DUF3300 domain-containing protein	-0.591726	10.372	4.27e-44	3.36e-43
SSON53G_RS13725	truA	tRNA pseudouridine(38-40) synthase TruA	-0.591225	8.28787	1.69e-22	6.39e-22
SSON53G_RS15025	fdx	(2Fe-2S) ferredoxin	-0.590129	5.04878	0.000648568	0.000979335
SSON53G_RS24565	gltP	glutamate/aspartate:proton symporter GltP	-0.589935	9.64186	1.49e-26	6.66e-26
SSON53G_RS15125		aldose 1-epimerase	-0.589087	8.05013	2.23e-23	8.74e-23
SSON53G_RS25955	hpaG	4-hydroxyphenylacetate degradation protein	-0.58862	8.76761	5.37e-25	2.28e-24
SSON53G_RS17970		YqgE/AlgH family protein	-0.58812	5.68178	0.00039123	0.000598281
SSON53G_RS04930		pseudogene	-0.588113	8.40111	8.16e-20	2.82e-19
SSON53G_RS23415		hypothetical protein	-0.587126	6.83819	1.23e-10	2.77e-10
SSON53G_RS17210	fucI	L-fucose isomerase	-0.586039	8.67741	6.59e-21	2.38e-20
SSON53G_RS23550		tail sheath protein	-0.586023	8.87176	3.98e-27	1.82e-26
SSON53G_RS15985		tail sheath protein	-0.582465	9.70879	3.17e-36	1.97e-35
SSON53G_RS25820	uxuA	mannonate dehydratase	-0.582294	8.46369	3.62e-21	1.31e-20
SSON53G_RS31770		pseudogene	-0.581024	6.73485	5.3e-10	1.15e-09
SSON53G_RS04960		protein kinase-like domain protein	-0.580387	8.86851	4.58e-26	2.02e-25
SSON53G_RS25780	fimD	pseudogene	-0.57994	9.28499	1.79e-30	9.35e-30
SSON53G_RS19075	yhbO	glutamine amidotransferase	-0.579234	7.13259	1.22e-12	3.06e-12
SSON53G_RS20755	nikD	nickel import ATP-binding protein NikD	-0.578846	8.64456	1.4e-20	4.99e-20
SSON53G_RS02085		hypothetical protein	-0.576854	7.84528	2.64e-18	8.63e-18
SSON53G_RS15875	ung	uracil-DNA glycosylase	-0.574871	8.25503	1.34e-20	4.78e-20
SSON53G_RS00155	ribF	bifunctional riboflavin kinase/FMN adenylyltransferase	-0.573775	1.90289	0.425643	0.466331
SSON53G_RS15950	yfiH	peptidoglycan editing factor PgeF	-0.573765	8.87561	9.98e-16	2.92e-15
SSON53G_RS09155		methylase	-0.57328	1.903	0.426268	0.466785
SSON53G_RS31450		hypothetical protein	-0.572873	6.41091	4.75e-08	9.46e-08
SSON53G_RS06045	mfd	transcription-repair coupling factor	-0.572222	10.1404	2.99e-36	1.86e-35
SSON53G_RS23300		PTS fructose transporter subunit IIBC	-0.571474	7.71865	3.02e-14	8.22e-14
SSON53G_RS04445	gsiB	glutathione-binding protein GsiB	-0.570035	8.82824	2.16e-24	8.92e-24
SSON53G_RS03190	djlC	hypothetical protein	-0.569564	7.76186	4.75e-18	1.54e-17
SSON53G_RS13125	napG	ferredoxin-type protein NapG	-0.569203	7.31984	1.94e-13	5.05e-13
SSON53G_RS22465	rbsB	pseudogene	-0.568864	8.15823	1.04e-22	3.97e-22
SSON53G_RS25860		pseudogene	-0.567044	8.34817	3.74e-10	8.2e-10
SSON53G_RS05420	agp	bifunctional glucose-1-phosphatase/inositol phosphatase	-0.566823	7.2337	7.87e-13	2e-12
SSON53G_RS13560	nuoB	NADH-quinone oxidoreductase subunit B	-0.565396	7.89675	0.00108419	0.00160499
SSON53G_RS09600	narZ	nitrate reductase subunit alpha	-0.564543	8.89058	4.68e-24	1.89e-23
SSON53G_RS15110	hcaD	3-phenylpropionate/cinnamic acid dioxygenase ferredoxin--NAD+ reductase component	-0.564031	8.3366	1.14e-23	4.53e-23
SSON53G_RS13360	rhmD	L-rhamnonate dehydratase	-0.564018	8.78312	1.12e-23	4.47e-23
SSON53G_RS25340	cpdB	2',3'-cyclic-nucleotide 2'-phosphodiesterase	-0.564007	8.76385	2.18e-24	8.99e-24
SSON53G_RS24820	dcuR	two-component system response regulator DcuR	-0.563807	8.23823	2.45e-13	6.36e-13
SSON53G_RS17755	ygfB	YecA family protein	-0.563667	8.83553	3.75e-22	1.4e-21
SSON53G_RS20560	gntR	transcriptional regulator	-0.563631	9.81925	7.05e-34	4.08e-33
SSON53G_RS09545	fdnI	formate dehydrogenase nitrate-inducible cytochrome b556(Fdn) subunit	-0.56329	5.34139	0.000226875	0.000353014
SSON53G_RS14790	hyfB	hydrogenase 4 subunit B	-0.563101	9.2312	1.48e-24	6.16e-24
SSON53G_RS18205		hypothetical protein	-0.562443	6.81404	9.2e-10	1.98e-09
SSON53G_RS05185	yccS	TIGR01666 family membrane protein	-0.562386	9.59708	4.23e-33	2.39e-32
SSON53G_RS02640		DUF1116 domain-containing protein	-0.562309	8.35389	2.62e-16	7.9e-16
SSON53G_RS11795	dgcQ	cellulose biosynthesis regulator YedQ	-0.561912	8.75619	2.91e-24	1.19e-23
SSON53G_RS13530	nuoI	NADH-quinone oxidoreductase subunit I	-0.561569	7.78933	9.22e-13	2.33e-12
SSON53G_RS17180	sdaC	serine transporter	-0.561544	8.73521	4.86e-24	1.96e-23
SSON53G_RS19340	hpf	ribosome hibernation promoting factor	-0.561033	8.17389	2.02e-11	4.75e-11
SSON53G_RS18400	ftsP	cell division protein FtsP	-0.560788	10.0423	3.4e-35	2.05e-34
SSON53G_RS25435	pmbA	metalloprotease PmbA	-0.560122	8.83673	5.59e-24	2.25e-23
SSON53G_RS19845	rpmJ	50S ribosomal protein L36	-0.559045	4.41465	0.00977922	0.0131747
SSON53G_RS09235	dicB	cell division inhibition protein DicB	-0.558921	2.84436	0.150553	0.176559
SSON53G_RS10470	smrA	DNA endonuclease SmrA	-0.558066	6.67768	7.37e-07	1.37e-06
SSON53G_RS18775		M48 family peptidase	-0.557855	7.3651	2.69e-13	6.99e-13
SSON53G_RS19385	gltB	glutamate synthase large subunit	-0.55757	11.556	4.7e-33	2.65e-32
SSON53G_RS23785	katG	catalase-peroxidase	-0.557214	9.96713	1.2e-30	6.33e-30
SSON53G_RS24310		hypothetical protein	-0.557075	1.29894	0.774974	0.801281
SSON53G_RS24195		PTS mannose transporter subunit IID	-0.55636	6.41674	1.04e-06	1.92e-06
SSON53G_RS09090	marB	multiple antibiotic resistance protein MarB	-0.556344	4.81705	0.00254237	0.0036459
SSON53G_RS09350	mdtI	spermidine export protein MdtI	-0.55559	5.18325	0.000640673	0.000968744
SSON53G_RS17605	ssnA	chlorohydrolase/aminohydrolase	-0.555408	8.03085	5.54e-21	2e-20
SSON53G_RS02550	ybbO	short-chain dehydrogenase/reductase	-0.554799	7.35404	2.06e-12	5.1e-12
SSON53G_RS03680			-0.554649	4.32619	0.024443	0.0317366
SSON53G_RS25680	fecC	Fe3+ dicitrate ABC transporter permease	-0.553827	9.18375	8.13e-26	3.55e-25
SSON53G_RS17725	gcvP	glycine dehydrogenase	-0.552771	10.8774	3.28e-13	8.48e-13
SSON53G_RS20165	frlC	pseudogene	-0.551998	9.12046	5.17e-26	2.27e-25
SSON53G_RS18165		pseudogene	-0.551907	6.23442	1.12e-06	2.05e-06
SSON53G_RS17030		pseudogene	-0.551709	4.86214	0.0029105	0.00414309
SSON53G_RS16840		hypothetical protein	-0.550029	7.80903	9.51e-18	3.05e-17
SSON53G_RS20275	hofM	DNA utilization protein HofM	-0.549783	9.02453	2.08e-25	8.97e-25
SSON53G_RS17620		guanine deaminase	-0.549269	5.11589	0.00131135	0.00192971
SSON53G_RS09060	ptrR	LysR family transcriptional regulator	-0.548603	7.42143	8.32e-14	2.22e-13
SSON53G_RS26115	deoC	2-deoxyribose-5-phosphate aldolase	-0.548521	6.60691	1.97e-08	4e-08
SSON53G_RS21235		pseudogene	-0.547516	8.22551	1.29e-19	4.38e-19
SSON53G_RS01835		PIG-L family deacetylase	-0.545644	4.84246	0.00402312	0.00565092
SSON53G_RS09775		L-methionine sulfoximine/L-methionine sulfone acetyltransferase	-0.545334	7.39055	4.43e-10	9.68e-10
SSON53G_RS13305	yfaE	ferredoxin	-0.545163	7.31135	8.72e-13	2.21e-12
SSON53G_RS08245		phage capsid scaffolding protein	-0.544275	7.39781	1.93e-13	5.04e-13
SSON53G_RS24535	nrfB	cytochrome c-type protein NrfB	-0.544244	7.52622	2.36e-14	6.46e-14
SSON53G_RS05895	rne	ribonuclease E	-0.543411	8.4839	5.44e-18	1.76e-17
SSON53G_RS26170	ettA	energy-dependent translational throttle protein EttA	-0.542998	9.47419	7.81e-22	2.91e-21
SSON53G_RS24555	nrfF	heme lyase NrfEFG subunit NrfF	-0.541128	6.33225	6.51e-06	1.14e-05
SSON53G_RS21935	xylA	xylose isomerase	-0.540236	7.9103	2.92e-18	9.54e-18
SSON53G_RS18910	cyuA	serine dehydratase subunit alpha family protein	-0.539996	7.47734	8.65e-14	2.31e-13
SSON53G_RS19520	aaeR	HTH-type transcriptional activator AaeR	-0.539027	8.48221	2.61e-21	9.51e-21
SSON53G_RS13350	yfaU	2-keto-3-deoxy-L-rhamnonate aldolase	-0.538921	8.32933	2.67e-20	9.39e-20
SSON53G_RS25670	fecE	ferric citrate ABC transporter ATP-binding protein FecE	-0.538221	8.91672	9.9e-24	3.95e-23
SSON53G_RS19650	acrF	multidrug efflux RND transporter permease subunit	-0.538171	10.1177	2.26e-30	1.18e-29
SSON53G_RS25020		BlaEC family class C beta-lactamase	-0.538129	7.66436	1.57e-15	4.56e-15
SSON53G_RS20200		pseudogene	-0.537853	10.3277	7.16e-37	4.54e-36
SSON53G_RS21765	tdh	L-threonine 3-dehydrogenase	-0.537741	8.49263	2.27e-20	8.02e-20
SSON53G_RS02850	entF	enterobactin synthase subunit F	-0.536921	9.84654	6.19e-29	3.08e-28
SSON53G_RS02890	entE	2,3-dihydroxybenzoate-AMP ligase	-0.536736	8.41205	4.04e-20	1.41e-19
SSON53G_RS04180	moaE	molybdopterin synthase catalytic subunit MoaE	-0.536682	7.89827	4.65e-18	1.51e-17
SSON53G_RS23825		pseudogene	-0.535668	9.9241	2.12e-24	8.76e-24
SSON53G_RS10675		gfo/Idh/MocA family oxidoreductase	-0.535643	4.86707	0.00360792	0.00509023
SSON53G_RS00075	dnaJ	molecular chaperone DnaJ	-0.53465	10.0321	2.07e-15	5.97e-15
SSON53G_RS01645	betT	high-affinity choline transporter BetT	-0.533616	8.10453	2.55e-20	8.97e-20
SSON53G_RS16390	lhgO	L-2-hydroxyglutarate oxidase	-0.532801	7.77825	9.38e-09	1.93e-08
SSON53G_RS02565	ybbP	pseudogene	-0.532098	9.5664	4.38e-29	2.2e-28
SSON53G_RS32245		pseudogene	-0.531264	7.81369	1.48e-16	4.5e-16
SSON53G_RS23835		[formate-C-acetyltransferase]-activating enzyme	-0.531118	8.81118	1.17e-19	3.99e-19
SSON53G_RS02750		type VI secretion system tip protein VgrG	-0.530704	7.75212	1.88e-11	4.42e-11
SSON53G_RS19310	kdsD	arabinose 5-phosphate isomerase KdsD	-0.530183	9.02569	3.12e-24	1.27e-23
SSON53G_RS14350	ypdF	pseudogene	-0.529757	8.74082	8.68e-21	3.12e-20
SSON53G_RS18405	plsC	1-acyl-sn-glycerol-3-phosphate acyltransferase	-0.52974	2.76322	0.280916	0.317306
SSON53G_RS23955			-0.529614	2.76332	0.281712	0.318124
SSON53G_RS18950	tdcA	transcriptional regulator	-0.529238	7.00365	6.53e-10	1.42e-09
SSON53G_RS24670	phnG	phosphonate C-P lyase system protein PhnG	-0.52919	7.44193	3.17e-13	8.21e-13
SSON53G_RS21645	slmA	nucleoid occlusion factor SlmA	-0.528715	8.46582	7.75e-19	2.59e-18
SSON53G_RS05865	flgG	pseudogene	-0.528502	9.05551	3.44e-22	1.29e-21
SSON53G_RS18785		gfo/Idh/MocA family oxidoreductase	-0.526217	8.48824	2.27e-20	8e-20
SSON53G_RS00625	aroP	aromatic amino acid transporter	-0.525919	10.6475	1.23e-37	8.02e-37
SSON53G_RS14820	hyfH	hydrogenase 4 subunit H	-0.524646	6.87461	6.19e-09	1.29e-08
SSON53G_RS16850	rpoS	RNA polymerase sigma factor RpoS	-0.524591	9.0614	9.63e-17	2.96e-16
SSON53G_RS19420	nanT	MFS transporter	-0.524201	9.86773	1.92e-27	8.92e-27
SSON53G_RS17215	fucK	L-fuculokinase	-0.524034	8.55755	2.05e-20	7.27e-20
SSON53G_RS16595	recX	recombination regulator RecX	-0.523407	7.18887	3.72e-11	8.59e-11
SSON53G_RS26155	radA	DNA repair protein RadA	-0.52119	9.13068	5.34e-23	2.05e-22
SSON53G_RS07300		YoaH family protein	-0.520378	7.31223	1.15e-11	2.72e-11
SSON53G_RS14130		hypothetical protein	-0.520105	5.24428	0.00101202	0.00150216
SSON53G_RS08125		phage tail sheath family protein	-0.518267	7.08638	4.22e-10	9.23e-10
SSON53G_RS01600	rclR	AraC family transcriptional regulator	-0.517572	7.31991	1.5e-11	3.55e-11
SSON53G_RS01585	rclC	protein RclC	-0.517271	5.83087	7.93e-05	0.000128751
SSON53G_RS14615	eutB	ethanolamine ammonia-lyase subunit EutB	-0.516797	8.6664	2.13e-17	6.72e-17
SSON53G_RS09140		mannitol dehydrogenase family protein	-0.515728	6.92311	2.68e-09	5.66e-09
SSON53G_RS16645	gutQ	arabinose-5-phosphate isomerase GutQ	-0.515688	8.67246	4.34e-15	1.23e-14
SSON53G_RS25885	btsT	carbon starvation protein A	-0.51565	10.0745	2.96e-32	1.62e-31
SSON53G_RS24045	thiC	phosphomethylpyrimidine synthase	-0.514412	10.8111	6.29e-28	2.98e-27
SSON53G_RS19065		permease	-0.51413	9.33533	9.03e-26	3.94e-25
SSON53G_RS05375	torS	TMAO reductase system sensor histidine kinase/response regulator TorS	-0.513836	8.5147	9.65e-20	3.32e-19
SSON53G_RS00315	rsmA	ribosomal RNA small subunit methyltransferase A	-0.51346	7.94739	5.15e-14	1.39e-13
SSON53G_RS23960			-0.513143	4.105	0.0376911	0.0478209
SSON53G_RS11715	fliG	flagellar motor switch protein FliG	-0.512228	5.78812	0.000127467	0.000203389
SSON53G_RS01120		methionine ABC transporter	-0.510921	9.42678	5.27e-18	1.71e-17
SSON53G_RS22880	recQ	DNA helicase RecQ	-0.510381	9.31683	4.66e-24	1.88e-23
SSON53G_RS20265	hofO	hypothetical protein	-0.509696	8.00629	1.04e-17	3.33e-17
SSON53G_RS02720	nfrB	type II secretion system (T2SS), E, N-terminal domain protein	-0.506319	8.39155	6.43e-17	1.99e-16
SSON53G_RS17960	rsmE	16S rRNA methyltransferase	-0.505865	6.40348	1.34e-06	2.46e-06
SSON53G_RS32455		pseudogene	-0.505696	5.11117	0.00242611	0.00348591
SSON53G_RS15100		3-phenylpropionate/cinnamic acid dioxygenase ferredoxin subunit	-0.504897	7.06867	2.28e-09	4.85e-09
SSON53G_RS18070		DUF2884 domain-containing protein	-0.504784	8.57202	2.29e-17	7.21e-17
SSON53G_RS21575		AsmA family protein	-0.504158	9.72224	1.46e-19	4.97e-19
SSON53G_RS25790	fimD	pseudogene	-0.504048	8.16661	1.03e-13	2.72e-13
SSON53G_RS12845	yieE	LysR family transcriptional regulator	-0.503878	8.13211	1.86e-17	5.88e-17
SSON53G_RS19360	yrbL	protein YrbL	-0.503081	9.46405	3.46e-23	1.34e-22
SSON53G_RS07210	mgrB	PhoP regulon feedback inhibition membrane protein MgrB	-0.503073	1.74245	0.66442	0.69867
SSON53G_RS28765		DNA methylase	-0.502265	4.4604	0.0136239	0.0181394
SSON53G_RS15840		FAD-binding protein	-0.50197	9.10339	1.39e-17	4.41e-17
SSON53G_RS19815		DUF1992 domain-containing protein	-0.501819	7.4621	3.92e-12	9.56e-12
SSON53G_RS07660		hypothetical protein	-0.501591	6.81292	4.01e-06	7.1e-06
SSON53G_RS01775	mhpC	2-hydroxy-6-oxononadienedioate/2-hydroxy-6- oxononatrienedioate hydrolase	-0.501462	6.60295	2.03e-07	3.89e-07
SSON53G_RS19380		TIGR01212 family radical SAM protein	-0.501226	8.51217	1.91e-17	6.05e-17
SSON53G_RS23365	yiiM	MOSC domain-containing protein	-0.500623	7.96112	3.97e-11	9.15e-11
SSON53G_RS14185		hypothetical protein	-0.499747	6.67277	1.75e-07	3.36e-07
SSON53G_RS15030	hscA	molecular chaperone HscA	-0.49948	6.47058	1.45e-06	2.65e-06
SSON53G_RS16715	hycG	NADH-quinone oxidoreductase subunit NuoB	-0.499166	7.91167	2.87e-14	7.81e-14
SSON53G_RS32365		pseudogene	-0.498255	5.18061	0.0199115	0.0261045
SSON53G_RS04290		TonB-dependent receptor	-0.496501	4.37474	0.0297327	0.0382474
SSON53G_RS12380	mdtC	multidrug resistance protein MdtC	-0.496095	8.87517	3.48e-20	1.22e-19
SSON53G_RS20780		ABC transporter permease	-0.4949	8.9373	9.97e-20	3.41e-19
SSON53G_RS02675	fimH	type 1 fimbrin D-mannose specific adhesin FimH	-0.494555	6.42218	2.66e-06	4.76e-06
SSON53G_RS30350		hypothetical protein	-0.494481	7.28889	1.84e-10	4.09e-10
SSON53G_RS20105	pabA	aminodeoxychorismate synthase component 2	-0.494058	8.44587	3.46e-18	1.13e-17
SSON53G_RS20350	feoB	Fe(2+) transporter permease subunit FeoB	-0.493756	10.5374	1.79e-35	1.08e-34
SSON53G_RS15070		alpha/beta hydrolase	-0.49375	8.51224	4.22e-16	1.25e-15
SSON53G_RS22200	bcsC	pseudogene	-0.493461	11.29	1.74e-33	9.92e-33
SSON53G_RS21230		PTS alpha-glucoside transporter subunit IIBC	-0.493401	9.10503	9.24e-22	3.42e-21
SSON53G_RS00395	sgrR	transcriptional regulator	-0.492046	9.78829	2.91e-25	1.25e-24
SSON53G_RS08175		tail protein	-0.491033	7.83005	1.39e-14	3.86e-14
SSON53G_RS00605		hypothetical protein	-0.490884	7.15372	1.5e-09	3.21e-09
SSON53G_RS13740	flk	flagella biosynthesis regulator Flk	-0.490847	8.16126	2.63e-14	7.18e-14
SSON53G_RS19105		U32 family peptidase	-0.490483	9.56576	2.85e-23	1.11e-22
SSON53G_RS20720	dcrB	protein DcrB	-0.49043	8.44715	1.09e-17	3.48e-17
SSON53G_RS30700		hypothetical protein	-0.489566	4.03738	0.0489666	0.0613566
SSON53G_RS21585	gltS	sodium/glutamate symport carrier protein	-0.488664	8.85422	1.53e-14	4.23e-14
SSON53G_RS06090	potB	spermidine/putrescine ABC transporter permease PotB	-0.488612	8.35565	3.39e-15	9.68e-15
SSON53G_RS02525		hypothetical protein	-0.4884	7.65373	9.44e-09	1.95e-08
SSON53G_RS18365	yqhC	AraC family transcriptional regulator	-0.487862	7.71063	1.49e-12	3.73e-12
SSON53G_RS07600		hypothetical protein	-0.486723	8.44045	2.58e-11	6.01e-11
SSON53G_RS02380	acrB	multidrug efflux RND transporter permease subunit	-0.485939	9.29633	1.49e-20	5.29e-20
SSON53G_RS19405	nanQ	YhcH/YjgK/YiaL family protein	-0.485918	7.31981	1.71e-10	3.83e-10
SSON53G_RS01950	aroL	shikimate kinase	-0.485787	7.19834	1.2e-09	2.58e-09
SSON53G_RS18175		conjugal transfer protein TraF	-0.484866	7.18594	1.43e-09	3.05e-09
SSON53G_RS03235	corC	magnesium and cobalt efflux protein CorC	-0.484739	9.13822	3.31e-17	1.03e-16
SSON53G_RS23905	btuB	vitamin B12 transporter BtuB	-0.48433	10.3445	6.66e-33	3.74e-32
SSON53G_RS20210		PRD domain protein	-0.482972	8.18704	6.68e-17	2.06e-16
SSON53G_RS10015		YdcF family protein	-0.482921	6.20638	1.87e-05	3.17e-05
SSON53G_RS26100		YjjW family glycine radical enzyme activase	-0.482631	8.26777	2.16e-14	5.94e-14
SSON53G_RS02955	ahpC	alkyl hydroperoxide reductase subunit C	-0.48106	7.85898	6.78e-08	1.34e-07
SSON53G_RS17585	yqeB	hypothetical protein	-0.480875	8.14846	1.41e-15	4.09e-15
SSON53G_RS05805	rimJ	30S ribosomal protein S5 alanine N-acetyltransferase	-0.480428	8.02603	3.78e-16	1.12e-15
SSON53G_RS02755	cusS	HAMP domain-containing protein	-0.479654	7.78402	1.23e-13	3.25e-13
SSON53G_RS06010	nagZ	beta-hexosaminidase	-0.477568	7.97404	3.09e-10	6.8e-10
SSON53G_RS21870	mtlA	PTS mannitol transporter subunit IICBA	-0.477126	10.0469	2.08e-25	8.97e-25
SSON53G_RS17205	fucP	L-fucose:H+ symporter permease	-0.4769	7.67583	8.64e-13	2.19e-12
SSON53G_RS25145	hflC	protease modulator HflC	-0.476756	9.74177	2.12e-20	7.5e-20
SSON53G_RS14690	tkt	transketolase	-0.475287	9.05177	1.36e-16	4.15e-16
SSON53G_RS16845		GntP family transporter	-0.475286	8.27211	1.09e-17	3.49e-17
SSON53G_RS13995		tail attachment protein	-0.47264	4.68101	0.0163278	0.0215844
SSON53G_RS24375	dinF	MATE family efflux transporter DinF	-0.472291	8.5226	1.64e-14	4.54e-14
SSON53G_RS01245	tssA	type VI secretion system protein TssA	-0.472255	8.58084	1.14e-16	3.49e-16
SSON53G_RS15150		pseudogene	-0.472148	9.26199	1.93e-18	6.33e-18
SSON53G_RS18930	tdcE	PFL-like enzyme TdcE	-0.472005	9.25985	9.94e-20	3.41e-19
SSON53G_RS19775	dprA	DNA-protecting protein DprA	-0.471116	9.86771	5.65e-20	1.96e-19
SSON53G_RS02135	xseB	exodeoxyribonuclease 7 small subunit	-0.470105	4.96981	0.00605162	0.00834209
SSON53G_RS12745	dusC	tRNA dihydrouridine(16) synthase DusC	-0.469912	8.22388	2.28e-15	6.55e-15
SSON53G_RS12095	pduO	ATP:cob(I)alamin adenosyltransferase	-0.468493	7.35655	4.12e-10	9.03e-10
SSON53G_RS09550	fdnH	formate dehydrogenase subunit beta	-0.468092	5.38646	0.00183618	0.00266671
SSON53G_RS32565		pseudogene	-0.467372	6.92489	1.18e-07	2.29e-07
SSON53G_RS01265	tssK	type VI secretion system baseplate subunit TssK	-0.466788	8.09166	6.86e-16	2.03e-15
SSON53G_RS20565	yhhW	quercetin 2,3-dioxygenase	-0.466112	9.59328	9.27e-20	3.19e-19
SSON53G_RS22460	rbsC	ribose ABC transporter permease	-0.466078	8.13757	5.3e-13	1.36e-12
SSON53G_RS04680	poxB	ubiquinone-dependent pyruvate dehydrogenase	-0.464011	8.56038	9.65e-16	2.83e-15
SSON53G_RS18745	ygjK	alpha-glucosidase	-0.463683	8.65461	4.17e-16	1.24e-15
SSON53G_RS14995	pbpC	penicillin-binding protein 1C	-0.463142	9.49224	1.1e-21	4.06e-21
SSON53G_RS17610	ygfM	molybdopterin-dependent oxidoreductase FAD-binding subunit	-0.462934	8.25403	4.56e-16	1.35e-15
SSON53G_RS22060		oxalate/formate antiport family MFS transporter	-0.46265	9.22695	4.47e-15	1.27e-14
SSON53G_RS03250	miaB	tRNA (N6-isopentenyl adenosine(37)-C2)-methylthiotransferase MiaB	-0.462209	8.46987	1.98e-11	4.67e-11
SSON53G_RS00250	caiA	crotonobetainyl-CoA dehydrogenase	-0.462156	8.61792	9.41e-17	2.89e-16
SSON53G_RS23425		replication endonuclease	-0.460638	8.82768	6.81e-11	1.55e-10
SSON53G_RS02985	rna	ribonuclease I	-0.460624	4.47341	0.0252253	0.0327142
SSON53G_RS20405	malT	HTH-type transcriptional regulator MalT	-0.459844	10.2999	1.34e-21	4.95e-21
SSON53G_RS18615	ttdR	transcriptional activator TtdR	-0.459477	8.32189	9.75e-16	2.86e-15
SSON53G_RS20785	rbbA	ABC transporter ATP-binding protein/permease	-0.457766	9.24391	7.94e-18	2.56e-17
SSON53G_RS08590	ydhT	hypothetical protein	-0.457331	6.38616	0.000951939	0.00141771
SSON53G_RS20140	nirC	nitrite transporter NirC	-0.457011	9.20186	1e-18	3.33e-18
SSON53G_RS20875	arsR	transcriptional regulator	-0.456184	6.32902	2.64e-05	4.43e-05
SSON53G_RS24160		pseudogene	-0.455087	3.75205	0.110214	0.131771
SSON53G_RS21250	yidI	hypothetical protein	-0.454898	6.00598	0.000181049	0.000285101
SSON53G_RS22530		pseudogene	-0.4543	7.28742	3.53e-07	6.68e-07
SSON53G_RS05455		nitroreductase family protein	-0.454035	6.62556	2.71e-06	4.86e-06
SSON53G_RS17150	truC	tRNA pseudouridine(65) synthase TruC	-0.45349	7.15299	1.2e-06	2.19e-06
SSON53G_RS17945	galP	galactose-proton symporter	-0.4533	8.59883	3.68e-14	9.99e-14
SSON53G_RS22565	ilvM	acetolactate synthase isozyme 2 small subunit	-0.451679	7.63787	3.02e-11	7.01e-11
SSON53G_RS16660	norW	nitric oxide reductase FlRd-NAD+ reductase	-0.451594	8.01577	1.88e-13	4.91e-13
SSON53G_RS20160	frlB	SIS domain-containing protein	-0.450967	8.86022	3.26e-16	9.77e-16
SSON53G_RS16770	hypD	hydrogenase formation protein HypD	-0.450733	8.30331	1.18e-13	3.11e-13
SSON53G_RS01450	lafU	putative lateral flagellar export/assembly protein LafU	-0.449041	7.65235	3.64e-11	8.43e-11
SSON53G_RS17545	xdhB	xanthine dehydrogenase FAD-binding subunit XdhB	-0.448263	6.49422	2.13e-05	3.59e-05
SSON53G_RS01855	tauD	taurine dioxygenase	-0.446654	7.25369	1.21e-08	2.48e-08
SSON53G_RS17575	hyuA	D-phenylhydantoinase	-0.446566	8.39018	1.06e-14	2.96e-14
SSON53G_RS02635		DUF2877 domain-containing protein	-0.446558	7.89361	6.9e-13	1.76e-12
SSON53G_RS18670	nfeF	siderophore-interacting protein	-0.446507	7.67711	1.83e-11	4.31e-11
SSON53G_RS00020	thrC	threonine synthase	-0.446207	8.99708	0.0170519	0.0225081
SSON53G_RS14550	murQ	N-acetylmuramic acid 6-phosphate etherase	-0.445679	6.90077	1.05e-05	1.81e-05
SSON53G_RS09940	opgD	glucan biosynthesis protein D	-0.445513	7.60913	8.42e-11	1.9e-10
SSON53G_RS11350	cls	cardiolipin synthase A	-0.445484	7.86489	2.72e-11	6.33e-11
SSON53G_RS13980		tail protein	-0.444011	7.99745	6.59e-14	1.76e-13
SSON53G_RS02835	fepA	TonB-dependent siderophore receptor	-0.443597	8.47117	2.62e-13	6.81e-13
SSON53G_RS24290	xylE	D-xylose transporter XylE	-0.443111	8.79739	1.63e-15	4.72e-15
SSON53G_RS14745	tmcA	tRNA(Met) cytidine acetyltransferase	-0.442623	9.27214	3.13e-19	1.06e-18
SSON53G_RS18740	ygjJ	pseudogene	-0.441649	7.64229	6.03e-08	1.19e-07
SSON53G_RS11190		site-specific DNA-methyltransferase	-0.441545	7.4107	1.62e-09	3.46e-09
SSON53G_RS18880	yqjG	pseudogene	-0.44117	7.95939	2.85e-13	7.38e-13
SSON53G_RS17115	relA	GTP pyrophosphokinase	-0.441067	10.1054	8.07e-19	2.69e-18
SSON53G_RS29180		pseudogene	-0.440552	4.77837	0.0897894	0.108651
SSON53G_RS32435		hypothetical protein	-0.439381	3.4998	0.159133	0.185787
SSON53G_RS00180	rihC	non-specific ribonucleoside hydrolase RihC	-0.438807	7.79188	6.4e-12	1.54e-11
SSON53G_RS17735	gcvT	aminomethyltransferase	-0.438714	8.86022	2.43e-11	5.67e-11
SSON53G_RS21045		6-phosphogluconolactonase	-0.438543	5.6323	0.00179257	0.00260423
SSON53G_RS13135	napD	protein NapD	-0.437623	6.0402	0.000180426	0.00028422
SSON53G_RS30450		pseudogene	-0.43739	5.95129	0.00198468	0.00286927
SSON53G_RS25945	hpaD	3,4-dihydroxyphenylacetate 2,3-dioxygenase	-0.436993	8.44238	2.18e-08	4.42e-08
SSON53G_RS24315	malK	maltose/maltodextrin import ATP-binding protein MalK	-0.436874	7.27628	1.29e-08	2.64e-08
SSON53G_RS21345		DUF1198 domain-containing protein	-0.436772	5.36639	0.0039553	0.00556269
SSON53G_RS18810	uxaC	uronate isomerase	-0.436589	8.13866	1.76e-14	4.86e-14
SSON53G_RS13310	inaA	pseudogene	-0.436245	7.55049	6.36e-10	1.38e-09
SSON53G_RS15620		pseudogene	-0.436239	6.65704	4.79e-06	8.44e-06
SSON53G_RS11105		phage tail tape measure protein	-0.435393	8.7105	1.92e-12	4.75e-12
SSON53G_RS13365		IclR family transcriptional regulator	-0.434892	8.22459	1.32e-12	3.3e-12
SSON53G_RS23405		DUF2732 domain-containing protein	-0.434615	6.62583	9.41e-06	1.63e-05
SSON53G_RS24020	thiH	2-iminoacetate synthase ThiH	-0.434069	9.58982	3e-18	9.79e-18
SSON53G_RS19335	rpoN	RNA polymerase sigma-54 factor	-0.432925	6.03398	0.0227019	0.0295796
SSON53G_RS16240		phage portal protein	-0.432489	8.27952	8.07e-15	2.26e-14
SSON53G_RS16170		hypothetical protein	-0.43238	4.1298	0.0874238	0.105875
SSON53G_RS18090	mutY	A/G-specific adenine glycosylase	-0.432289	8.05659	1.8e-12	4.46e-12
SSON53G_RS23185		sugar kinase	-0.432206	6.29749	7.63e-05	0.000124058
SSON53G_RS07275	yoaE	TerC family protein	-0.432199	7.9288	2.06e-12	5.09e-12
SSON53G_RS16735	hycC	formate hydrogenlyase subunit 3	-0.431989	9.52068	3.29e-18	1.07e-17
SSON53G_RS14530	cysT	sulfate ABC transporter permease	-0.429858	5.3841	0.00863788	0.0117147
SSON53G_RS12305	wzc	tyrosine-protein kinase Wzc	-0.427622	9.08326	5.19e-17	1.62e-16
SSON53G_RS18145		pseudogene	-0.427609	8.26147	2.35e-11	5.5e-11
SSON53G_RS29895		DNA invertase	-0.42757	7.12155	1.41e-07	2.72e-07
SSON53G_RS24450	uvrA	excinuclease ABC subunit A	-0.42704	10.505	6.07e-28	2.88e-27
SSON53G_RS06655		cytochrome c	-0.426296	6.42281	4.86e-05	8.01e-05
SSON53G_RS16405	gabP	GABA permease	-0.425853	8.52993	2.22e-12	5.47e-12
SSON53G_RS15890	trxC	thiol disulfide reductase thioredoxin	-0.425696	5.51634	0.00345941	0.00488847
SSON53G_RS12830	cirA	TonB-dependent receptor	-0.425288	8.86401	2.96e-12	7.27e-12
SSON53G_RS02510	glsA	glutaminase 1	-0.424926	8.79513	8.53e-14	2.28e-13
SSON53G_RS13450	menD	2-succinyl-5-enolpyruvyl-6-hydroxy-3- cyclohexene-1-carboxylate synthase	-0.424528	9.41149	1.58e-15	4.58e-15
SSON53G_RS21340	adeQ	pseudogene	-0.424012	8.32496	8.15e-12	1.95e-11
SSON53G_RS09420	ydeP	oxidoreductase	-0.423716	8.22688	1.48e-10	3.31e-10
SSON53G_RS19750		DUF1488 domain-containing protein	-0.422831	8.26016	1.83e-13	4.78e-13
SSON53G_RS13270	yfaL	pseudogene	-0.421709	9.17356	2.59e-17	8.12e-17
SSON53G_RS01340		pseudogene	-0.42135	6.8885	2.88e-06	5.14e-06
SSON53G_RS11480	narL	DNA-binding response regulator	-0.421304	7.57199	3.51e-08	7.03e-08
SSON53G_RS16765	hypC	hydrogenase assembly protein HypC	-0.420904	5.47588	0.00487125	0.00679074
SSON53G_RS20300	hslR	heat-shock protein 15	-0.42052	8.58475	5.69e-14	1.53e-13
SSON53G_RS19430	nanR	transcriptional regulator NanR	-0.420436	8.23505	1.46e-11	3.46e-11
SSON53G_RS09840		pseudogene	-0.419998	4.36815	0.0597223	0.074041
SSON53G_RS29715		fructokinase	-0.419989	4.36838	0.0710024	0.0869588
SSON53G_RS22185	bcsA	UDP-forming cellulose synthase catalytic subunit	-0.419274	10.2566	4.52e-22	1.69e-21
SSON53G_RS16255		phage terminase small subunit P27 family	-0.418484	7.69048	5.03e-10	1.1e-09
SSON53G_RS24180	pepE	peptidase E	-0.418392	7.87068	1.14e-09	2.45e-09
SSON53G_RS06130	hflD	lysogenization protein HflD	-0.41833	6.22835	0.000232698	0.000361286
SSON53G_RS01430		peptidoglycan endopeptidase	-0.417918	6.94139	1.38e-06	2.52e-06
SSON53G_RS20010	tusB	sulfurtransferase TusB	-0.417109	3.04706	0.335906	0.374661
SSON53G_RS05955	pabC	aminodeoxychorismate lyase	-0.416983	7.3931	4.8e-06	8.46e-06
SSON53G_RS30045		hypothetical protein	-0.416844	5.70198	0.00231901	0.00333743
SSON53G_RS26105		YjjI family glycine radical enzyme	-0.416566	8.40096	3.84e-13	9.88e-13
SSON53G_RS23255	fdhE	formate dehydrogenase accessory protein FdhE	-0.416493	8.06463	2.04e-12	5.04e-12
SSON53G_RS20110		cell filamentation protein Fic	-0.415266	8.0538	1.75e-12	4.34e-12
SSON53G_RS00230	caiD	carnitinyl-CoA dehydratase	-0.41419	7.07973	1.84e-06	3.34e-06
SSON53G_RS00255	caiT	L-carnitine/gamma-butyrobetaine antiporter	-0.413931	9.30968	6.86e-15	1.93e-14
SSON53G_RS22820		pseudogene	-0.413671	6.78992	4.67e-06	8.25e-06
SSON53G_RS02965	uspG	universal stress protein G	-0.413549	8.0554	1.99e-12	4.93e-12
SSON53G_RS20705	zntA	zinc/cadmium/mercury/lead-transporting ATPase	-0.413272	9.99245	4.79e-21	1.74e-20
SSON53G_RS19635	acrS	acrEF/envCD operon transcriptional regulator	-0.413197	7.03932	6.96e-05	0.000113489
SSON53G_RS01425	dinJ	type II toxin-antitoxin system antitoxin DinJ	-0.412977	7.52337	3.75e-05	6.22e-05
SSON53G_RS01695		carbamate kinase	-0.412841	7.90337	2.55e-10	5.63e-10
SSON53G_RS22235		AsmA family protein	-0.411298	9.03773	2.55e-15	7.33e-15
SSON53G_RS21085	mdtL	multidrug resistance protein MdtL	-0.410838	8.83117	2.23e-13	5.8e-13
SSON53G_RS32965		periplasmic protein	-0.410812	5.9708	0.000834953	0.00124976
SSON53G_RS25385	tamB	autotransporter assembly complex protein TamB	-0.410776	10.5029	1.19e-17	3.8e-17
SSON53G_RS17130	gudD	glucarate dehydratase	-0.410545	8.68786	9.76e-12	2.32e-11
SSON53G_RS11905			-0.410073	5.91041	0.00571502	0.00790749
SSON53G_RS13730		aspartate-semialdehyde dehydrogenase	-0.409766	7.98073	3.05e-08	6.13e-08
SSON53G_RS03380	seqA	replication initiation regulator SeqA	-0.408408	6.31308	0.00119564	0.00176547
SSON53G_RS25405	ytfR	sugar ABC transporter ATP-binding protein	-0.407113	8.75193	1.66e-13	4.35e-13
SSON53G_RS06865	nudB	NUDIX pyrophosphatase	-0.406471	6.33079	0.000376387	0.000576773
SSON53G_RS05385	torR	two-component system response regulator TorR	-0.406182	6.84436	3.49e-05	5.81e-05
SSON53G_RS12515	rcnB	nickel/cobalt homeostasis protein RcnB	-0.406129	8.49014	2.38e-10	5.27e-10
SSON53G_RS17645		pseudogene	-0.406007	8.28718	3.12e-13	8.09e-13
SSON53G_RS02120	yajO	aldo/keto reductase	-0.403269	7.5007	5.83e-08	1.15e-07
SSON53G_RS05205		DUF2057 domain-containing protein	-0.403208	7.12953	4.77e-07	8.95e-07
SSON53G_RS12375	mdtB	multidrug resistance protein MdtB	-0.402921	9.43725	4.13e-16	1.23e-15
SSON53G_RS01745	lacZ	beta-galactosidase	-0.402356	9.13119	1.83e-15	5.3e-15
SSON53G_RS12785	mglC	galactoside ABC transporter permease	-0.402301	4.98943	0.056906	0.0708061
SSON53G_RS19505	aaeB	p-hydroxybenzoic acid efflux pump subunit AaeB	-0.402061	9.70199	1e-18	3.34e-18
SSON53G_RS13245		DUF2300 domain-containing protein	-0.401994	9.16361	8.37e-12	2e-11
SSON53G_RS09735	pqqU	TonB-dependent siderophore receptor	-0.401158	7.99282	2.59e-11	6.03e-11
SSON53G_RS05045	ssuC	aliphatic sulfonate ABC transporter permease	-0.400557	7.24375	7.5e-07	1.39e-06
SSON53G_RS04140	bioD	ATP-dependent dethiobiotin synthetase BioD	-0.399186	6.44719	0.000420626	0.000641689
SSON53G_RS23360	kdgT	2-keto-3-deoxygluconate permease	-0.397927	7.6171	3.5e-08	7.02e-08
SSON53G_RS02860	fepC	iron-enterobactin transporter ATP-binding protein	-0.396634	7.49887	1.57e-06	2.86e-06
SSON53G_RS02385	acrA	MexE family multidrug efflux RND transporter periplasmic adaptor subunit	-0.396625	8.25338	8.07e-10	1.74e-09
SSON53G_RS18475	tolC	outer membrane protein TolC	-0.396035	6.92216	7.37e-06	1.28e-05
SSON53G_RS01185	mltD	lytic transglycosylase	-0.394155	9.35335	6.42e-11	1.46e-10
SSON53G_RS20100	argD	aspartate aminotransferase family protein	-0.393243	10.1947	3.51e-18	1.14e-17
SSON53G_RS10030		hypothetical protein	-0.392556	7.99712	4.89e-11	1.12e-10
SSON53G_RS03550		hypothetical protein	-0.392314	4.57873	0.0606349	0.0750677
SSON53G_RS20990	mdtF	multidrug efflux RND transporter permease subunit	-0.391457	9.76809	7.79e-15	2.19e-14
SSON53G_RS21865	mtlD	mannitol-1-phosphate 5-dehydrogenase	-0.39079	8.9734	3.72e-13	9.58e-13
SSON53G_RS28345		hypothetical protein	-0.390459	6.78692	1.67e-05	2.84e-05
SSON53G_RS05500	putA	trifunctional transcriptional regulator/proline dehydrogenase/L-glutamate gamma-semialdehyde dehydrogenase	-0.390376	10.2343	8.33e-14	2.23e-13
SSON53G_RS25060	yjeM	glutamate/gamma-aminobutyrate family transporter YjeM	-0.390117	9.22091	4e-11	9.21e-11
SSON53G_RS04635		lipoprotein	-0.389974	6.57503	5.1e-05	8.4e-05
SSON53G_RS14865	bepA	beta-barrel assembly-enhancing protease	-0.388854	8.5451	5.05e-12	1.22e-11
SSON53G_RS24320	lamB	maltoporin	-0.388711	8.07801	1.91e-11	4.5e-11
SSON53G_RS25185		hypothetical protein	-0.387826	8.19333	4.19e-10	9.17e-10
SSON53G_RS24915	cadB	amino acid permease	-0.387253	8.30374	7.28e-12	1.75e-11
SSON53G_RS21155		hypothetical protein	-0.387227	7.15751	9.35e-07	1.72e-06
SSON53G_RS25895		4-hydroxyphenylacetate 3-monooxygenase reductase component	-0.38706	7.66461	7.54e-09	1.57e-08
SSON53G_RS07645		hypothetical protein	-0.384509	5.571	0.0055971	0.00775158
SSON53G_RS20880	arsB	arsenical efflux pump membrane protein ArsB	-0.38374	8.12662	2.05e-11	4.82e-11
SSON53G_RS15770	recO	DNA repair protein RecO	-0.383059	6.7238	2.86e-05	4.78e-05
SSON53G_RS18295	hybB	Ni/Fe-hydrogenase cytochrome b subunit	-0.382931	9.89661	1.73e-14	4.76e-14
SSON53G_RS22875	pldA	phospholipase A	-0.382489	8.60199	6.93e-11	1.58e-10
SSON53G_RS18220		hypothetical protein	-0.381867	5.63861	0.00694233	0.00953445
SSON53G_RS13400	arnA	bifunctional UDP-glucuronic acid oxidase/UDP-4-amino-4-deoxy-L-arabinose formyltransferase	-0.381171	9.31841	1.17e-13	3.09e-13
SSON53G_RS18395		YgiQ family radical SAM protein	-0.379653	9.97951	5.99e-14	1.61e-13
SSON53G_RS12250	cpsB	mannose-1-phosphate guanylyltransferase/mannose-6-phosphate isomerase	-0.379561	8.38688	2.16e-11	5.07e-11
SSON53G_RS09945	hglS	DUF1338 domain-containing protein	-0.379505	7.72641	8.76e-09	1.81e-08
SSON53G_RS20320	pckA	phosphoenolpyruvate carboxykinase (ATP)	-0.37893	9.50929	2.37e-14	6.49e-14
SSON53G_RS20015	tusC	sulfurtransferase TusC	-0.37883	5.53172	0.00772867	0.010546
SSON53G_RS22890	rhtB	homoserine/homoserine lactone efflux protein	-0.378798	7.63346	2.95e-08	5.93e-08
SSON53G_RS14505	pdxK	pyridoxine kinase	-0.377242	7.54335	5.1e-08	1.01e-07
SSON53G_RS02315		multidrug ABC transporter permease/ATP-binding protein	-0.377014	9.81577	1.02e-10	2.3e-10
SSON53G_RS01255	tssH	type VI secretion system ATPase TssH	-0.376961	9.81603	7.44e-14	1.99e-13
SSON53G_RS12315	wza	lipoprotein	-0.376763	8.29791	3.82e-11	8.82e-11
SSON53G_RS18065	ansB	L-asparaginase 2	-0.376426	8.30808	7.58e-11	1.72e-10
SSON53G_RS18600	bacA	undecaprenyl-diphosphatase	-0.376076	7.04554	2.19e-05	3.7e-05
SSON53G_RS23535		phage tail protein	-0.37582	9.6593	1.57e-13	4.12e-13
SSON53G_RS10490	abgB	amidohydrolase	-0.375454	6.13674	0.00109494	0.00162036
SSON53G_RS17795	scpA	methylmalonyl-CoA mutase	-0.373589	9.64562	2.43e-15	6.98e-15
SSON53G_RS18660	mug	mismatch-specific DNA-glycosylase	-0.372431	6.8932	2.64e-05	4.43e-05
SSON53G_RS18675	nfeR	PadR family transcriptional regulator	-0.371224	8.11866	3.36e-10	7.39e-10
SSON53G_RS13765	epmC	elongation factor P hydroxylase	-0.370455	6.72359	0.000378992	0.000580564
SSON53G_RS02995	citG	2-(5''-triphosphoribosyl)-3'-dephosphocoenzyme-A synthase	-0.370415	7.94653	7.67e-09	1.59e-08
SSON53G_RS28025		hypothetical protein	-0.370063	4.4736	0.0692092	0.0849264
SSON53G_RS14570		RpoE-regulated lipoprotein	-0.369918	7.25117	1.87e-06	3.39e-06
SSON53G_RS05840	flgB	flagellar biosynthesis protein FlgB	-0.369399	6.38234	0.00075266	0.00113077
SSON53G_RS14010		head decoration protein	-0.36858	7.84351	1.93e-08	3.91e-08
SSON53G_RS09855	sutR	XRE family transcriptional regulator	-0.367989	5.60315	0.00771218	0.01053
SSON53G_RS26145		protein Smp	-0.367352	8.81161	2.02e-11	4.74e-11
SSON53G_RS16790	mutS	DNA mismatch repair protein MutS	-0.366984	9.0794	1.35e-09	2.89e-09
SSON53G_RS24075	hupA	DNA-binding protein HU-alpha	-0.366798	8.69524	4.77e-09	9.96e-09
SSON53G_RS11810	yedA	pseudogene	-0.366566	7.53004	1.64e-07	3.15e-07
SSON53G_RS00235	caiC	ATP-dependent acyl-CoA ligase	-0.365513	8.46811	3.25e-10	7.15e-10
SSON53G_RS22410	bglF	PTS beta-glucoside transporter subunit IIABC	-0.365507	8.86877	3.78e-11	8.73e-11
SSON53G_RS13240		DUF2135 domain-containing protein	-0.364381	8.2065	3.26e-08	6.54e-08
SSON53G_RS03510	pxpA	LamB/YcsF family protein	-0.364166	8.29911	2.29e-10	5.09e-10
SSON53G_RS20400	malP	maltodextrin phosphorylase	-0.364057	9.54344	1.27e-12	3.2e-12
SSON53G_RS14815	hyfG	hydrogenase large subunit	-0.363291	9.25208	2.11e-13	5.49e-13
SSON53G_RS20410	rtcA	RNA 3'-terminal phosphate cyclase	-0.363125	9.08916	3.97e-12	9.68e-12
SSON53G_RS00725	rpnC	ISNCY family transposase	-0.363116	9.41934	1.69e-14	4.66e-14
SSON53G_RS24325	malM	maltose operon protein MalM	-0.362141	5.46607	0.011231	0.0150525
SSON53G_RS23810	ptsP	phosphoenolpyruvate--protein phosphotransferase	-0.361957	10.1138	9.01e-17	2.77e-16
SSON53G_RS32880		CyaX protein	-0.360907	7.50451	4e-07	7.55e-07
SSON53G_RS21015		trehalase	-0.359998	8.0437	9.75e-10	2.1e-09
SSON53G_RS21165	dgoK	2-oxo-3-deoxygalactonate kinase	-0.35956	8.00567	1.83e-09	3.9e-09
SSON53G_RS03985		hypothetical protein	-0.359555	6.04833	0.00264059	0.00378065
SSON53G_RS13345		hypothetical protein	-0.359016	7.9639	2.26e-06	4.07e-06
SSON53G_RS18225		DUF4339 domain-containing protein	-0.359014	6.16076	0.00307291	0.00436032
SSON53G_RS06005	thiK	thiamine kinase	-0.35822	7.52375	4.86e-07	9.11e-07
SSON53G_RS03105	dacA	D-alanyl-D-alanine carboxypeptidase	-0.358011	7.96434	0.00015505	0.000245814
SSON53G_RS17635	ygfT	oxidoreductase (Fe-S)-binding subunit	-0.357617	8.37162	5.8e-10	1.26e-09
SSON53G_RS07685		hypothetical protein	-0.357555	6.93842	0.0008982	0.00134127
SSON53G_RS11575	ychH	membrane protein	-0.357237	6.93652	3.49e-05	5.8e-05
SSON53G_RS02015	phoB	DNA-binding response regulator	-0.356935	7.71015	6.8e-08	1.34e-07
SSON53G_RS10100	nifJ	pyruvate:ferredoxin (flavodoxin) oxidoreductase	-0.356508	9.19181	1.98e-12	4.9e-12
SSON53G_RS13875	mlaA	phospholipid-binding lipoprotein MlaA	-0.35633	8.27939	2.34e-10	5.19e-10
SSON53G_RS01945		YaiI/YqxD family protein	-0.355984	6.74565	9.48e-05	0.000152656
SSON53G_RS20640	livH	branched-chain amino acid ABC transporter permease	-0.355811	8.14389	6.13e-09	1.28e-08
SSON53G_RS18710		evolved beta-galactosidase subunit beta	-0.355226	8.00812	9.68e-07	1.78e-06
SSON53G_RS05460	rutD	pyrimidine utilization protein D	-0.354349	7.12009	1.27e-05	2.18e-05
SSON53G_RS14180	torI	transcriptional regulator	-0.354002	4.3551	0.203836	0.234834
SSON53G_RS08855	malX	PTS maltose- and glucose EIICB component	-0.353656	6.99896	2.69e-05	4.51e-05
SSON53G_RS31410	ehaA	autotransporter outer membrane beta-barrel domain-containing protein	-0.353476	9.64396	6.53e-13	1.67e-12
SSON53G_RS06780		RusA family crossover junction endodeoxyribonuclease	-0.352596	5.76468	0.0709255	0.0868887
SSON53G_RS08530	sufD	signal peptide peptidase SppA	-0.352148	7.6702	9.18e-08	1.8e-07
SSON53G_RS21670	radC	DNA repair protein RadC	-0.350914	6.19011	0.00175948	0.00255867
SSON53G_RS25325		EamA/RhaT family transporter	-0.350552	8.07506	1.11e-09	2.38e-09
SSON53G_RS26050			-0.350217	2.90286	0.526392	0.5657
SSON53G_RS24300	malF	maltose ABC transporter permease MalF	-0.350128	8.19207	1.62e-07	3.12e-07
SSON53G_RS10685		alcohol dehydrogenase	-0.348418	6.35789	0.000967227	0.00143903
SSON53G_RS23815		fructose-like permease IIC component 2	-0.347436	9.28027	4.18e-11	9.59e-11
SSON53G_RS16745		hypothetical protein	-0.346208	6.95654	5.82e-05	9.55e-05
SSON53G_RS27760	gpJ	pseudogene	-0.346168	8.48942	9.07e-09	1.87e-08
SSON53G_RS32765		IS3 family transposase	-0.345745	6.14701	0.00252366	0.0036214
SSON53G_RS18435	qseC	two-component sensor histidine kinase	-0.345112	9.58673	0.114215	0.136352
SSON53G_RS18940	tdcC	threonine/serine transporter TdcC	-0.344231	8.10065	1.33e-09	2.85e-09
SSON53G_RS20855	rlmJ	23S rRNA (adenine(2030)-N(6))-methyltransferase RlmJ	-0.342774	8.29667	6.22e-08	1.23e-07
SSON53G_RS12895	fruA	PTS fructose transporter subunit IIBC	-0.342507	7.62621	3.72e-07	7.03e-07
SSON53G_RS20180		aminotransferase class V-fold PLP-dependent enzyme	-0.341775	9.84204	4.83e-13	1.24e-12
SSON53G_RS25100	queG	tRNA epoxyqueuosine(34) reductase QueG	-0.340832	9.21575	1.29e-10	2.89e-10
SSON53G_RS09490	ddpX	D-alanyl-D-alanine dipeptidase	-0.340691	5.03224	0.0349229	0.0444864
SSON53G_RS05985	fhuE	TonB-dependent siderophore receptor	-0.340335	8.66935	3.97e-08	7.93e-08
SSON53G_RS16030		hypothetical protein	-0.340013	7.605	1.2e-06	2.2e-06
SSON53G_RS10695		ABC transporter permease	-0.338988	6.75773	0.00019267	0.000301904
SSON53G_RS32935		hypothetical protein	-0.338531	5.30402	0.0300508	0.038612
SSON53G_RS05220	hspQ	heat-shock protein HspQ	-0.338078	7.46329	1.82e-05	3.08e-05
SSON53G_RS09275	ynfH	dimethyl sulfoxide reductase anchor subunit	-0.337379	7.70784	1.86e-05	3.15e-05
SSON53G_RS01995	mak	fructokinase	-0.337342	7.59166	7.02e-07	1.3e-06
SSON53G_RS17330		prepilin-type cleavage/methylation domain-containing protein	-0.336757	6.86889	0.000977385	0.00145366
SSON53G_RS20840	dtpB	dipeptide and tripeptide permease B	-0.33646	9.43931	1.3e-12	3.27e-12
SSON53G_RS17250	csdA	cysteine desulfurase CsdA	-0.336307	8.44967	6.93e-08	1.36e-07
SSON53G_RS32665		pseudogene	-0.336121	7.78658	7.93e-07	1.46e-06
SSON53G_RS19070		hypothetical protein	-0.336091	8.30166	7.99e-09	1.66e-08
SSON53G_RS23290		HTH domain-containing protein	-0.335836	9.33717	2.59e-09	5.47e-09
SSON53G_RS13430	menE	o-succinylbenzoate--CoA ligase	-0.335748	9.06544	4.13e-11	9.51e-11
SSON53G_RS13330	glpA	anaerobic glycerol-3-phosphate dehydrogenase subunit A	-0.335488	8.53567	5.33e-08	1.06e-07
SSON53G_RS10995	trpB	tryptophan synthase subunit beta	-0.334199	6.10496	0.00411387	0.00577292
SSON53G_RS15020	iscX	Fe-S assembly protein IscX	-0.333733	4.79816	0.0829934	0.100757
SSON53G_RS27945	rnpB		-0.332915	2.72138	0.601194	0.638373
SSON53G_RS28815		hypothetical protein	-0.332187	7.54213	3.67e-06	6.52e-06
SSON53G_RS04265	ybiJ	DUF1471 domain-containing protein	-0.332186	6.30854	0.00328012	0.00464544
SSON53G_RS24630	phnO	aminoalkylphosphonate N-acetyltransferase	-0.33199	5.3705	0.0302576	0.0388439
SSON53G_RS16740	hycB	formate hydrogenlyase subunit 2	-0.331049	8.14569	4.52e-09	9.45e-09
SSON53G_RS21940	xylB	xylulokinase	-0.328656	8.61627	4.45e-08	8.86e-08
SSON53G_RS20465		pseudogene	-0.328228	6.24175	0.00276045	0.00394465
SSON53G_RS08520	sufB	Fe-S cluster assembly protein SufB	-0.328187	8.41924	7.24e-08	1.42e-07
SSON53G_RS18770	rlmG	ribosomal RNA large subunit methyltransferase G	-0.32808	9.23131	3.43e-08	6.87e-08
SSON53G_RS20735	acpT	4'-phosphopantetheinyl transferase	-0.327607	8.31706	2.36e-08	4.76e-08
SSON53G_RS21660		hypothetical protein	-0.327216	4.26887	0.199289	0.229775
SSON53G_RS02460	gsk	inosine/guanosine kinase	-0.327171	9.31266	4.39e-09	9.19e-09
SSON53G_RS05920	rpmF	50S ribosomal protein L32	-0.327171	4.26906	0.154329	0.180701
SSON53G_RS08390	aroH	3-deoxy-7-phosphoheptulonate synthase	-0.327033	6.21647	0.00465197	0.00649831
SSON53G_RS21065	adeP	adenine permease AdeP	-0.326578	9.00551	4.93e-10	1.08e-09
SSON53G_RS16490	proV	proline/glycine betaine ABC transporter ATP-binding protein ProV	-0.325943	10.3704	1.24e-12	3.11e-12
SSON53G_RS25805	fimH	fimbrial protein	-0.323344	8.1624	9.17e-09	1.89e-08
SSON53G_RS07760		DUF1315 domain-containing protein	-0.322469	6.62635	0.000892617	0.00133338
SSON53G_RS29960	cas1e	pseudogene	-0.322235	8.23949	1.27e-08	2.6e-08
SSON53G_RS25210	ulaR	transcriptional regulator	-0.321786	7.79225	6.16e-07	1.15e-06
SSON53G_RS03600	mngR	XRE family transcriptional regulator	-0.321595	6.22714	0.00377818	0.00531695
SSON53G_RS29555		pseudogene	-0.321466	4.01186	0.214417	0.245814
SSON53G_RS15080		3-phenylpropionate MFS transporter	-0.320597	7.38586	1.25e-05	2.14e-05
SSON53G_RS24250	yjbE	hypothetical protein	-0.320446	7.06531	8.61e-05	0.000139196
SSON53G_RS12425	yegS	lipid kinase YegS	-0.320207	6.79432	0.000374328	0.000574012
SSON53G_RS13775	mepA	penicillin-insensitive murein endopeptidase	-0.319805	8.25593	1.45e-07	2.8e-07
SSON53G_RS01930	adrA	diguanylate cyclase AdrA	-0.318592	7.37441	1.27e-05	2.18e-05
SSON53G_RS00355	araD	L-ribulose-5-phosphate 4-epimerase	-0.317773	8.17575	1.42e-08	2.9e-08
SSON53G_RS24470	soxS	regulatory protein SoxS	-0.317729	6.39169	0.00193602	0.0028053
SSON53G_RS12940	mepS	bifunctional murein DD-endopeptidase/murein LD-carboxypeptidase	-0.316205	7.77898	1.65e-05	2.81e-05
SSON53G_RS24890	cadA	pseudogene	-0.315863	8.78959	1.35e-08	2.76e-08
SSON53G_RS05995		DUF1425 domain-containing protein	-0.315475	5.72437	0.0211834	0.0276822
SSON53G_RS22445	kup	low affinity potassium transport system protein kup	-0.315268	9.62062	1.38e-10	3.09e-10
SSON53G_RS16050		DUF2313 domain-containing protein	-0.313932	7.14343	7.74e-05	0.000125764
SSON53G_RS11090		phage tail protein	-0.313833	6.59646	0.00140932	0.00206772
SSON53G_RS11755	fliO	flagellar protein FliO	-0.313829	6.59654	0.00140932	0.00206772
SSON53G_RS22080	dppA	periplasmic dipeptide transporter	-0.313761	9.4786	1.85e-10	4.13e-10
SSON53G_RS15695		DUF87 domain-containing protein	-0.31363	8.46634	8.15e-08	1.6e-07
SSON53G_RS09555	fdnG	formate dehydrogenase-N subunit alpha	-0.313521	8.36413	4.01e-07	7.56e-07
SSON53G_RS00840	sfsA	DNA/RNA nuclease SfsA	-0.313124	9.07058	1.16e-08	2.38e-08
SSON53G_RS10620	tpx	thiol peroxidase	-0.312993	6.4328	0.00300174	0.00426341
SSON53G_RS09120	dcp	peptidyl-dipeptidase Dcp	-0.312892	8.28928	4.69e-06	8.28e-06
SSON53G_RS08195		phage baseplate assembly protein V	-0.312868	6.3311	0.00421752	0.00591277
SSON53G_RS14810	hyfF	hydrogenase 4 subunit F	-0.312591	8.53575	4.84e-08	9.62e-08
SSON53G_RS24655	phnJ	carbon-phosphorus lyase complex subunit PhnJ	-0.31215	7.57481	7.52e-06	1.31e-05
SSON53G_RS25195	yjfN	DUF1471 domain-containing protein	-0.31188	6.96799	0.000394259	0.000602706
SSON53G_RS21320	uhpT	hexose phosphate transporter	-0.311581	7.77493	0.000409249	0.000624761
SSON53G_RS05200	mgsA	methylglyoxal synthase	-0.309766	8.6329	2.44e-08	4.92e-08
SSON53G_RS02845	ybdZ	MbtH family protein	-0.309414	5.34688	0.047704	0.0598588
SSON53G_RS18500	zupT	zinc transporter ZupT	-0.30925	7.95561	2.35e-07	4.48e-07
SSON53G_RS02560	ybbA	ABC transporter ATP-binding protein	-0.309134	7.17836	0.000133332	0.000212291
SSON53G_RS16530	emrB	multidrug effux MFS transporter subunit EmrB	-0.309124	8.98686	8.49e-08	1.66e-07
SSON53G_RS22240		MFS transporter	-0.308347	9.29197	7.08e-07	1.31e-06
SSON53G_RS01635	betB	betaine-aldehyde dehydrogenase	-0.308279	7.86427	2.03e-06	3.67e-06
SSON53G_RS11630	yedD	lipoprotein	-0.308106	5.394	0.0315304	0.040385
SSON53G_RS04440	gsiA	glutathione import ATP-binding protein GsiA	-0.308054	8.78112	1.39e-07	2.68e-07
SSON53G_RS12950		ABC transporter substrate-binding protein	-0.307714	8.85324	4.68e-06	8.26e-06
SSON53G_RS11625	amyA	alpha-amylase	-0.307504	7.55016	0.000645431	0.000975274
SSON53G_RS32955		pseudogene	-0.307212	6.22407	0.00751877	0.0102753
SSON53G_RS26120	deoA	thymidine phosphorylase	-0.30671	8.81641	4.04e-07	7.6e-07
SSON53G_RS00850	hrpB	ATP-dependent helicase HrpB	-0.305828	10.2053	3.31e-12	8.11e-12
SSON53G_RS07800	topB	DNA topoisomerase III	-0.30576	8.49397	2.61e-07	4.96e-07
SSON53G_RS17870		energy-coupling factor transporter transmembrane protein EcfT	-0.305633	7.85803	1.08e-06	1.98e-06
SSON53G_RS16245	ymfR	hypothetical protein	-0.304933	5.84682	0.0327231	0.041816
SSON53G_RS12825	yeiG	S-formylglutathione hydrolase YeiG	-0.304485	7.57366	9.22e-06	1.6e-05
SSON53G_RS20340		RNA-binding transcriptional accessory protein	-0.30446	10.3247	4.12e-12	1e-11
SSON53G_RS24950	dcuA	anaerobic C4-dicarboxylate transporter DcuA	-0.304041	9.1468	3.9e-09	8.19e-09
SSON53G_RS21220		transporter	-0.303564	9.54961	1.44e-09	3.07e-09
SSON53G_RS17405	aas	bifunctional 2-acylglycerophosphoethanolamine acyltransferase/acyl-ACP synthetase	-0.303122	9.6954	1.33e-09	2.85e-09
SSON53G_RS23200		Zn-dependent alcohol dehydrogenase	-0.302909	7.45659	2.26e-05	3.81e-05
SSON53G_RS21130	recF	DNA replication and repair protein RecF	-0.302545	9.26865	1.68e-06	3.06e-06
SSON53G_RS16605	pncC	nicotinamide-nucleotide amidohydrolase PncC	-0.302429	6.14466	0.0133061	0.0177269
SSON53G_RS01710	yahL	hypothetical protein	-0.302303	5.04577	0.0792304	0.0965044
SSON53G_RS01235		membrane protein	-0.301834	7.10098	0.000210743	0.000328974
SSON53G_RS22895	pldB	lysophospholipase L2	-0.301414	9.27899	2.54e-09	5.36e-09
SSON53G_RS25120	mutL	DNA mismatch repair protein MutL	-0.299665	9.80587	2.05e-11	4.8e-11
SSON53G_RS23005	fre	NAD(P)H-flavin reductase	-0.299464	8.90589	0.000728899	0.00109544
SSON53G_RS32630		hypothetical protein	-0.299208	6.94801	0.000966731	0.00143877
SSON53G_RS03215	gltJ	amino acid ABC transporter permease	-0.298765	7.14888	0.00828703	0.0112527
SSON53G_RS05405	cbpM	chaperone modulatory protein CbpM	-0.298313	5.60047	0.0294178	0.0379191
SSON53G_RS23295		peptidase	-0.298077	7.13093	0.000195403	0.000305863
SSON53G_RS17140	gudP	MFS transporter	-0.297107	7.82497	1.28e-05	2.19e-05
SSON53G_RS01400	fadE	acyl-CoA dehydrogenase	-0.2971	8.29737	1.88e-05	3.17e-05
SSON53G_RS13755	mnmC	bifunctional tRNA (5-methylaminomethyl-2-thiouridine)(34)-methyltransferase MnmD/FAD-dependent 5-carboxymethylaminomethyl-2-thiouridine(34) oxidoreductase MnmC	-0.296581	8.37746	5.4e-05	8.87e-05
SSON53G_RS14080		DNA-binding protein	-0.295824	6.25371	0.00811191	0.0110216
SSON53G_RS24740	adiC	arginine:agmatine antiporter	-0.294707	8.7904	5.02e-08	9.98e-08
SSON53G_RS27795		pseudogene	-0.294557	5.31922	0.0873338	0.105795
SSON53G_RS07010		DUF533 domain-containing protein	-0.293268	6.98525	0.000804593	0.00120675
SSON53G_RS13085	ccmE	cytochrome c-type biogenesis protein CcmE	-0.292807	7.10396	0.00023276	0.000361286
SSON53G_RS23790	yijE	EamA family transporter	-0.292351	8.53007	3.45e-07	6.53e-07
SSON53G_RS24425	tyrB	aromatic amino acid transaminase	-0.29198	7.72426	1.72e-05	2.92e-05
SSON53G_RS14265	yfdV	transporter	-0.291817	5.7682	0.0208756	0.0273202
SSON53G_RS17535	actS	lipoprotein	-0.291557	7.3883	8.91e-05	0.000143662
SSON53G_RS32755		pseudogene	-0.291542	6.40912	0.00427894	0.00599509
SSON53G_RS11110		phage tail assembly protein T	-0.291474	6.85124	0.00105171	0.00155899
SSON53G_RS18975	garK	glycerate 2-kinase	-0.291467	8.03532	6.69e-06	1.17e-05
SSON53G_RS20095		membrane protein	-0.291332	10.9079	3.86e-15	1.1e-14
SSON53G_RS32725		hypothetical protein	-0.290503	5.99267	0.0193868	0.0254616
SSON53G_RS20850	prlC	oligopeptidase A	-0.289822	9.94405	2.9e-11	6.73e-11
SSON53G_RS02485	ushA	bifunctional UDP-sugar hydrolase/5'-nucleotidase	-0.289809	8.47355	3.86e-07	7.28e-07
SSON53G_RS00385	thiP	thiamine/thiamine pyrophosphate ABC transporter permease ThiP	-0.289801	9.92249	4.78e-10	1.04e-09
SSON53G_RS00340	rluA	bifunctional tRNA pseudouridine(32) synthase/ribosomal large subunit pseudouridine synthase RluA	-0.289661	8.57081	7.6e-07	1.41e-06
SSON53G_RS18685	ygjG	putrescine aminotransferase	-0.28939	7.82649	0.00046201	0.000703616
SSON53G_RS23880	oxyR	DNA-binding transcriptional regulator OxyR	-0.288808	9.68492	6.2e-08	1.23e-07
SSON53G_RS13785	prmB	50S ribosomal protein L3 N(5)-glutamine methyltransferase	-0.287833	7.38351	0.000130637	0.000208223
SSON53G_RS24575	fdhF	formate dehydrogenase N subunit alpha, selenocysteine-containing	-0.287624	9.12687	1.18e-07	2.29e-07
SSON53G_RS13465		protein ElaA	-0.287525	7.28068	0.000135756	0.000215995
SSON53G_RS25600	lptG	LPS export ABC transporter permease LptG	-0.287029	2.9216	0.526023	0.565577
SSON53G_RS18900		pirin-like protein YhaK	-0.286963	5.07076	0.0801077	0.0974129
SSON53G_RS23230	dtd	D-aminoacyl-tRNA deacylase	-0.285498	7.05933	0.000601951	0.000911432
SSON53G_RS12900	fruK	1-phosphofructokinase	-0.284696	5.1295	0.100206	0.120502
SSON53G_RS16305		antitermination protein	-0.282984	7.1133	0.000510733	0.000775958
SSON53G_RS07865		carboxymuconolactone decarboxylase family protein	-0.282648	6.3181	0.0263907	0.0341658
SSON53G_RS12530		transporter	-0.281853	3.36877	0.396773	0.437394
SSON53G_RS21075		hypothetical protein	-0.281739	7.24997	0.00032411	0.000498381
SSON53G_RS06105	pepT	peptidase T	-0.280845	7.62631	0.000227638	0.000354076
SSON53G_RS21275	tisB	type I toxin-antitoxin system toxin TisB	-0.280242	3.54956	0.37766	0.417567
SSON53G_RS22050	tag	DNA-3-methyladenine glycosylase I	-0.279353	7.89877	2.43e-05	4.09e-05
SSON53G_RS08480		DUF1870 domain-containing protein	-0.277978	4.93016	0.140754	0.165722
SSON53G_RS13235	atoB	acetyl-CoA C-acetyltransferase	-0.276827	8.62134	7.87e-07	1.45e-06
SSON53G_RS04050		acyl-CoA thioesterase	-0.275917	9.03673	4.12e-07	7.76e-07
SSON53G_RS01685	fdrA	acyl-CoA synthetase FdrA	-0.275557	7.45692	0.000159415	0.000252294
SSON53G_RS07075		host-nuclease inhibitor protein Gam of bacteriophage	-0.275479	5.32657	0.0949275	0.114464
SSON53G_RS18895	yhaJ	pseudogene	-0.275406	8.78184	3.67e-07	6.93e-07
SSON53G_RS22065	eptB	phosphoethanolamine transferase EptB	-0.275093	10.0871	1e-08	2.07e-08
SSON53G_RS21150	yidA	sugar phosphatase YidA	-0.274857	9.35652	1.28e-08	2.63e-08
SSON53G_RS24530	nrfA	ammonia-forming cytochrome c nitrite reductase subunit c552	-0.273984	8.0668	3.09e-06	5.52e-06
SSON53G_RS09505	ddpC	cytochrome c550	-0.272707	5.24229	0.0921825	0.111335
SSON53G_RS19440	sspB	stringent starvation protein B	-0.272434	7.29495	0.00308784	0.0043801
SSON53G_RS07765	pncA	bifunctional nicotinamidase/pyrazinamidase	-0.272391	7.13963	0.000515339	0.000782689
SSON53G_RS03370	ybfE	LexA-regulated protein, CopB family	-0.272212	6.50709	0.00917308	0.0124065
SSON53G_RS12385		MFS transporter	-0.270664	8.42141	4.77e-06	8.41e-06
SSON53G_RS05285	appC	cytochrome bd-II ubiquinol oxidase subunit I	-0.270011	9.28988	2.96e-05	4.95e-05
SSON53G_RS20525	yhgN	membrane protein	-0.269514	7.31328	0.000397426	0.000607338
SSON53G_RS01495	gpt	xanthine phosphoribosyltransferase	-0.269131	7.30928	0.00120819	0.00178262
SSON53G_RS17260	tcdA	tRNA cyclic N6-threonylcarbamoyladenosine(37) synthase TcdA	-0.268928	7.7706	3.55e-05	5.89e-05
SSON53G_RS17540	xdhA	xanthine dehydrogenase molybdenum-binding subunit XdhA	-0.268458	7.8941	1.29e-05	2.21e-05
SSON53G_RS02610	ppiB	peptidyl-prolyl cis-trans isomerase	-0.268313	4.02972	0.325691	0.36449
SSON53G_RS20600	ugpC	sn-glycerol-3-phosphate import ATP-binding protein UgpC	-0.268199	8.16055	1.73e-06	3.15e-06
SSON53G_RS08535	sufS	cysteine desulfurase	-0.268147	8.16184	2.11e-06	3.8e-06
SSON53G_RS20700		lysoplasmalogenase	-0.267754	9.14989	1.74e-07	3.34e-07
SSON53G_RS02145	yajL	protein deglycase YajL	-0.26673	7.15644	0.000829138	0.00124147
SSON53G_RS05570	ycdY	molecular chaperone	-0.266368	7.3783	0.000276351	0.000426564
SSON53G_RS21560	yicI	alpha-xylosidase	-0.265559	7.86816	2.53e-05	4.26e-05
SSON53G_RS14355		PTS fructose transporter subunit IIC	-0.265454	7.5951	9.76e-05	0.000157087
SSON53G_RS25450	nrdD	anaerobic ribonucleoside-triphosphate reductase	-0.265058	9.19467	4.8e-05	7.93e-05
SSON53G_RS02825	hokE	protein HokE	-0.264515	6.36478	0.014777	0.01961
SSON53G_RS13675	hisQ	histidine ABC transporter permease	-0.264186	6.67448	0.00713138	0.00977899
SSON53G_RS11475	narX	nitrate/nitrite two-component system sensor histidine kinase NarX	-0.263541	8.29187	2.33e-06	4.19e-06
SSON53G_RS22360	lpfA-O113	fimbrial protein	-0.263214	7.38318	0.00028366	0.000437391
SSON53G_RS08255		phage portal protein	-0.262976	7.43873	0.0009104	0.00135903
SSON53G_RS14450		LysR family transcriptional regulator	-0.26229	7.39244	0.00195651	0.00283223
SSON53G_RS25410	ytfT	ABC transporter permease	-0.262029	8.71242	1.27e-05	2.18e-05
SSON53G_RS16630	srlD	pseudogene	-0.261816	8.55605	3.26e-06	5.8e-06
SSON53G_RS16385	glaH	protein CsiD	-0.261606	7.76444	6.12e-05	0.000100186
SSON53G_RS02395	mscK	mechanosensitive channel MscK	-0.260943	9.82526	1.39e-06	2.53e-06
SSON53G_RS10355		hypothetical protein	-0.260925	7.66085	0.000133059	0.000211931
SSON53G_RS25225	ulaB	ascorbate-specific phosphotransferase enzyme IIB component	-0.259505	6.09364	0.0294822	0.0379801
SSON53G_RS12150	sbcB	exodeoxyribonuclease I	-0.259373	7.65702	0.000263664	0.000407406
SSON53G_RS26190	gpmB	phosphoglycerate mutase GpmB	-0.258199	7.71616	9.37e-05	0.000151017
SSON53G_RS25590	pepA	cytosol aminopeptidase	-0.258097	9.77231	7.97e-08	1.56e-07
SSON53G_RS14005		minor capsid protein E	-0.258012	8.33331	7.74e-05	0.000125765
SSON53G_RS13105	ccmA	cytochrome c biogenesis protein CcmA	-0.257748	7.13241	0.005353	0.00744365
SSON53G_RS03200	rihA	pyrimidine-specific ribonucleoside hydrolase RihA	-0.256987	7.10859	0.00161299	0.00235565
SSON53G_RS00680	cueO	multicopper oxidase CueO	-0.256963	10.0311	4.03e-09	8.44e-09
SSON53G_RS21195		DUF3748 domain-containing protein	-0.256457	8.97574	3.09e-06	5.52e-06
SSON53G_RS02895	entB	isochorismatase	-0.255785	7.57439	0.000189907	0.000297955
SSON53G_RS19615	dusB	tRNA dihydrouridine synthase DusB	-0.254606	9.96196	9.24e-08	1.81e-07
SSON53G_RS22520	hdfR	transcriptional regulator	-0.254543	8.06483	0.0112921	0.0151253
SSON53G_RS10110	uspF	universal stress protein F	-0.253828	7.67532	0.000233976	0.000363046
SSON53G_RS23975	tuf	translation elongation factor EF-Tu 2	-0.253084	8.50934	4.28e-05	7.09e-05
SSON53G_RS02040	acpH	ACP phosphodiesterase	-0.253006	6.353	0.0211658	0.0276673
SSON53G_RS19050		YraN family protein	-0.25215	8.02803	8.13e-05	0.000131916
SSON53G_RS23465		terminase	-0.252123	7.30649	0.000892221	0.00133323
SSON53G_RS08445		AraC family transcriptional regulator	-0.252103	6.40837	0.0148821	0.0197436
SSON53G_RS12610	btsS	sensor histidine kinase	-0.248529	7.81852	6.48e-05	0.000105965
SSON53G_RS13115	napB	periplasmic nitrate reductase electron transfer subunit	-0.248411	6.98246	0.00452205	0.00632376
SSON53G_RS14715	acrD	multidrug efflux RND transporter permease subunit	-0.24804	9.21437	6.82e-07	1.27e-06
SSON53G_RS05085		fimbrial protein	-0.247731	7.68466	0.000210759	0.000328974
SSON53G_RS05670	mdoH	glucan biosynthesis protein H	-0.247666	9.0494	5.7e-06	9.98e-06
SSON53G_RS25315	cycA	D-serine/D-alanine/glycine transporter	-0.24606	8.88833	2.82e-05	4.73e-05
SSON53G_RS05035	pepN	aminopeptidase N	-0.245005	9.74027	4.64e-08	9.23e-08
SSON53G_RS28695	ymgJ	hypothetical protein	-0.244888	3.38222	0.415973	0.456298
SSON53G_RS21200		YceK/YidQ family lipoprotein	-0.244331	5.44837	0.118111	0.14074
SSON53G_RS02880	fepB	Fe2+-enterobactin ABC transporter substrate-binding protein	-0.244239	7.54156	0.00151737	0.00221893
SSON53G_RS22955	rmuC	DNA recombination protein RmuC	-0.243182	8.26089	1.16e-05	2e-05
SSON53G_RS16665	hypF	carbamoyltransferase HypF	-0.243129	9.3658	0.000314228	0.000483519
SSON53G_RS08795	rsxG	electron transport complex subunit G	-0.24227	6.1379	0.0428819	0.0540062
SSON53G_RS16495	proW	proline/glycine betaine ABC transporter permease ProW	-0.241032	7.56948	0.000403965	0.000617118
SSON53G_RS02430		YbaB/EbfC family nucleoid-associated protein	-0.240824	6.13849	0.0389304	0.0492668
SSON53G_RS22340	asnA	asparagine synthetase A	-0.240259	9.9337	1.46e-05	2.49e-05
SSON53G_RS24725	pmrB	two-component system sensor histidine kinase BasS	-0.240139	8.27779	1.75e-05	2.96e-05
SSON53G_RS12245	cpsG	phosphomannomutase CpsG	-0.240074	7.03052	0.0033335	0.00471803
SSON53G_RS25545	rraB	regulator of ribonuclease activity B	-0.239903	6.87068	0.00784637	0.0106935
SSON53G_RS18470	nudF	ADP-ribose pyrophosphatase	-0.239884	7.48084	0.000775796	0.00116435
SSON53G_RS01125	metN	methionine import ATP-binding protein MetN	-0.239774	9.7534	3.11e-06	5.55e-06
SSON53G_RS24705	crfC	clamp-binding protein CrfC	-0.239437	9.12044	1.77e-05	3e-05
SSON53G_RS13635	yfcE	phosphodiesterase YfcE	-0.23912	6.67045	0.0144018	0.0191293
SSON53G_RS08470		MFS transporter	-0.238736	6.39892	0.0380984	0.0482825
SSON53G_RS13720		DedA family protein	-0.238172	6.82793	0.0540961	0.0674608
SSON53G_RS09805	patD	gamma-aminobutyraldehyde dehydrogenase	-0.237391	6.29149	0.0297835	0.0383017
SSON53G_RS22230	pdeH	cyclic-guanylate-specific phosphodiesterase	-0.236534	8.34106	4.55e-05	7.52e-05
SSON53G_RS22365	lpfB-O113	fimbrial chaperone protein	-0.236418	7.41739	0.00307229	0.00436032
SSON53G_RS04380		glycoside hydrolase family 31 protein	-0.236182	9.43193	5.15e-07	9.63e-07
SSON53G_RS26080	osmY	molecular chaperone OsmY	-0.235579	7.3212	0.00161761	0.00236162
SSON53G_RS18320	yghX	dienelactone hydrolase family protein	-0.235409	7.50754	0.000667264	0.00100621
SSON53G_RS04630	artP	arginine ABC transporter ATP-binding protein ArtP	-0.235119	7.3915	0.00941115	0.0127053
SSON53G_RS13255		DUF2138 domain-containing protein	-0.234543	7.84473	0.000162437	0.000256793
SSON53G_RS04375		ABC-F family ATPase	-0.23442	9.08319	6.86e-06	1.2e-05
SSON53G_RS04970	cmoM	tRNA uridine 5-oxyacetic acid(34) methyltransferase CmoM	-0.233923	7.18258	0.00301648	0.00428298
SSON53G_RS01750	lacI	lactose operon repressor	-0.23384	6.68396	0.010962	0.0147053
SSON53G_RS09785	ydcY	DUF2526 domain-containing protein	-0.233673	3.17861	0.572802	0.610412
SSON53G_RS07375	yeaR	DUF1971 domain-containing protein	-0.232639	6.18826	0.0465464	0.0584888
SSON53G_RS05445	rutG	pyrimidine utilization transport protein G	-0.231879	7.52128	0.00279331	0.00398648
SSON53G_RS02545	cnoX	co-chaperone YbbN	-0.231751	8.70551	0.000462825	0.000704616
SSON53G_RS01640	betI	transcriptional regulator BetI	-0.230873	7.85784	0.000199756	0.000312456
SSON53G_RS19090		N-acetyltransferase	-0.230834	9.11706	3.87e-05	6.43e-05
SSON53G_RS22215		insulinase family protein	-0.230712	9.60152	6.78e-07	1.26e-06
SSON53G_RS07040	copD	membrane protein	-0.23062	6.58498	0.0155096	0.0205577
SSON53G_RS00260		protein FixA	-0.230385	7.86101	0.000214313	0.000334052
SSON53G_RS21425	iutA	TonB-dependent receptor	-0.229532	9.49264	8.4e-07	1.55e-06
SSON53G_RS13405	arnD	4-deoxy-4-formamido-L-arabinose- phosphoundecaprenol deformylase ArnD	-0.229317	8.4615	0.000159421	0.000252294
SSON53G_RS10800	sapD	peptide ABC transporter ATP-binding protein SapD	-0.228796	5.13018	0.222168	0.25411
SSON53G_RS01865		autotransporter outer membrane beta-barrel domain-containing protein	-0.228193	9.62714	5.03e-07	9.41e-07
SSON53G_RS12290	wcaC	colanic acid biosynthesis glycosyltransferase WcaC	-0.228078	7.03465	0.00440136	0.00616274
SSON53G_RS09500		ABC transporter permease	-0.227857	6.9848	0.0172675	0.0227792
SSON53G_RS18270	hybG	hydrogenase-2 operon protein HybG	-0.227572	6.47834	0.0229263	0.0298546
SSON53G_RS04835		pseudogene	-0.227081	6.05514	0.0442586	0.0556769
SSON53G_RS21315	uhpC	MFS transporter family glucose-6-phosphate receptor UhpC	-0.227063	7.90209	0.000235203	0.000364823
SSON53G_RS05380	torT	TMAO reductase system periplasmic protein TorT	-0.226188	7.5969	0.00336008	0.00475112
SSON53G_RS14625	eutH	ethanolamine utilization protein EutH	-0.225392	8.35057	0.000110601	0.000177625
SSON53G_RS10485	abgA	amidohydrolase	-0.225326	7.93097	0.000382717	0.000585867
SSON53G_RS23755		hypothetical protein	-0.225174	5.99537	0.0704491	0.0863764
SSON53G_RS15750	yfhL	ferredoxin	-0.225094	8.46771	0.000113169	0.000181683
SSON53G_RS02440	htpG	molecular chaperone HtpG	-0.224887	9.49463	2.59e-06	4.64e-06
SSON53G_RS18945	tdcB	serine/threonine dehydratase	-0.224537	7.07166	0.00852624	0.0115739
SSON53G_RS25215	ulaG	L-ascorbate-6-phosphate lactonase	-0.224271	7.30157	0.00547509	0.00760391
SSON53G_RS18625	ttdB	L+-tartrate dehydratase subunit beta	-0.223522	6.85365	0.0125384	0.0167442
SSON53G_RS01175		EEP domain-containing protein	-0.22337	8.21585	0.00014458	0.000229706
SSON53G_RS07240	mntP	membrane protein	-0.223352	6.53163	0.0256752	0.0332782
SSON53G_RS22160	bcsE	protein BcsE	-0.222741	8.32862	9.97e-05	0.000160345
SSON53G_RS12075		BMC domain-containing protein	-0.222481	5.24268	0.171331	0.199557
SSON53G_RS07975	chbG	chitooligosaccharide deacetylase	-0.221245	6.22829	0.049673	0.0621366
SSON53G_RS25355		YtfJ family protein	-0.221237	6.22849	0.049673	0.0621366
SSON53G_RS01445		flagellar type III secretion system protein FlhA	-0.220775	7.68601	0.000960628	0.00143017
SSON53G_RS30135		hypothetical protein	-0.219804	5.05518	0.216751	0.24817
SSON53G_RS00475	rsmH	ribosomal RNA small subunit methyltransferase H	-0.219694	7.59575	0.0012446	0.00183574
SSON53G_RS26065	rimI	ribosomal-protein-alanine N-acetyltransferase	-0.219394	6.17414	0.0493687	0.0617908
SSON53G_RS09860	ydcO	benzoate transporter	-0.218928	6.10814	0.0581526	0.0722359
SSON53G_RS21595	trmH	tRNA (guanosine(18)-2'-O)-methyltransferase TrmH	-0.218233	8.81977	0.000217459	0.000338599
SSON53G_RS26075	prfC	peptide chain release factor 3	-0.217893	9.16919	2.9e-05	4.85e-05
SSON53G_RS03725	zitB	zinc transporter ZitB	-0.217704	6.9723	0.0112149	0.0150354
SSON53G_RS14835	hyfR	hydrogenase	-0.217699	9.712	2.45e-06	4.41e-06
SSON53G_RS14695		DUF1176 domain-containing protein	-0.21766	8.51677	0.000306937	0.000472627
SSON53G_RS11360	oppF	oligopeptide ABC transporter ATP-binding protein OppF	-0.21694	7.9361	0.00279557	0.00398841
SSON53G_RS20360		pseudogene	-0.216854	7.90915	0.00046913	0.00071397
SSON53G_RS21980	wecH	O-acetyltransferase	-0.216426	8.156	0.000139261	0.000221414
SSON53G_RS01700		deaminase	-0.215176	6.08863	0.14208	0.167151
SSON53G_RS15015	pepB	aminopeptidase PepB	-0.215098	9.25337	2.39e-05	4.03e-05
SSON53G_RS17705	trhA	hemolysin III family protein	-0.214853	7.08608	0.00930606	0.0125711
SSON53G_RS17765		5-formyltetrahydrofolate cyclo-ligase	-0.213917	6.73116	0.0365278	0.0464244
SSON53G_RS17445		acetyl-CoA C-acetyltransferase	-0.212978	7.45364	0.00332558	0.00470833
SSON53G_RS22255		helix-turn-helix transcriptional regulator	-0.212701	6.74944	0.019098	0.0251046
SSON53G_RS10755	puuR	transcriptional regulator	-0.212129	6.9901	0.012697	0.0169357
SSON53G_RS19165	rimP	ribosome maturation factor	-0.211524	7.066	0.0626432	0.0774463
SSON53G_RS32600		pseudogene	-0.209875	5.76157	0.105539	0.126573
SSON53G_RS06000	lpoB	penicillin-binding protein activator LpoB	-0.20987	7.5734	0.0373722	0.0474434
SSON53G_RS22455	rbsA	ribose import ATP-binding protein RbsA	-0.209739	9.06474	0.000163018	0.000257501
SSON53G_RS12605	btsR	two-component system response regulator YehT	-0.209054	6.20638	0.0846364	0.102667
SSON53G_RS01270	tssJ	type VI secretion system lipoprotein TssJ	-0.208451	6.37769	0.0578672	0.0719216
SSON53G_RS16970		type I toxin-antitoxin system hok family toxin	-0.207701	7.20633	0.00802237	0.0109066
SSON53G_RS18275	hypA	hydrogenase nickel incorporation protein	-0.20757	6.98185	0.0170986	0.0225631
SSON53G_RS12270	gmd	GDP-mannose 4,6-dehydratase	-0.206383	7.3327	0.0057354	0.00793323
SSON53G_RS09245		pseudogene	-0.205595	7.39815	0.00966912	0.0130401
SSON53G_RS19540	yhdE	septum formation inhibitor Maf	-0.204582	9.17697	5.47e-05	8.99e-05
SSON53G_RS05530	efeB	deferrochelatase/peroxidase EfeB	-0.203087	7.63294	0.00258684	0.00370727
SSON53G_RS25230	ulaC	PTS ascorbate transporter subunit IIA	-0.202647	7.11497	0.0126636	0.0168963
SSON53G_RS01805	fghA	S-formylglutathione hydrolase FrmB	-0.202205	7.31369	0.00738136	0.0101062
SSON53G_RS08675		pseudogene	-0.201616	10.0307	1.17e-05	2e-05
SSON53G_RS00670	speE	polyamine aminopropyltransferase	-0.201067	9.40129	0.00286968	0.00408891
SSON53G_RS20215	yhfZ	hypothetical protein	-0.200876	9.5788	4.69e-05	7.73e-05
SSON53G_RS08365		endopeptidase	-0.200689	5.87239	0.110119	0.13171
SSON53G_RS17410	galR	transcriptional regulator	-0.200513	8.64847	0.00126433	0.00186422
SSON53G_RS17015		flavoprotein	-0.200285	6.8733	0.0260595	0.0337614
SSON53G_RS14455		bile acid:sodium symporter	-0.200281	7.61102	0.00508876	0.00708285
SSON53G_RS22965	ubiJ	ubiquinone biosynthesis protein UbiJ	-0.199558	8.83303	0.00129581	0.00190873
SSON53G_RS00715		polysaccharide deacetylase family protein	-0.199229	8.93486	0.000145933	0.000231772
SSON53G_RS25980	lgoD	L-galactonate-5-dehydrogenase	-0.198552	7.88864	0.0118162	0.0158083
SSON53G_RS15880		methyltransferase	-0.197949	9.05844	0.000160672	0.000254092
SSON53G_RS22600		growth inhibitor PemK	-0.197849	7.18716	0.0120375	0.0160899
SSON53G_RS18795	sstT	serine/threonine transporter SstT	-0.197019	9.1753	0.000248282	0.000384975
SSON53G_RS00445	ilvI	acetolactate synthase 3 large subunit	-0.196907	8.56586	0.0014429	0.00211419
SSON53G_RS23385		integrase	-0.196728	8.07111	0.000607999	0.000920277
SSON53G_RS20375	bioH	pimeloyl-[acyl-carrier protein] methyl ester esterase	-0.196183	7.3411	0.00922884	0.0124744
SSON53G_RS14335		AraC family transcriptional regulator	-0.195106	7.15051	0.0127762	0.0170336
SSON53G_RS20625	livF	ABC transporter ATP-binding protein	-0.194778	7.90331	0.00149756	0.00219068
SSON53G_RS00765		fimbrial protein	-0.194448	8.79951	0.000432378	0.000659165
SSON53G_RS30285		hypothetical protein	-0.194192	6.7628	0.0714175	0.0874191
SSON53G_RS06910	mepM	murein DD-endopeptidase MepM	-0.193943	7.37432	0.00810242	0.0110121
SSON53G_RS00660	yacL	UPF0231 family protein	-0.193804	8.63428	0.000696187	0.0010477
SSON53G_RS23370	cpxA	two-component sensor histidine kinase	-0.192951	8.62381	0.00725722	0.00994542
SSON53G_RS16600	recA	DNA recombination/repair protein RecA	-0.192554	5.00332	0.30291	0.340334
SSON53G_RS16655	norV	anaerobic nitric oxide reductase flavorubredoxin	-0.192311	8.03461	0.00118149	0.00174554
SSON53G_RS01240	tssM	pseudogene	-0.191664	9.69274	0.000362187	0.000555754
SSON53G_RS04410		formate C-acetyltransferase/glycerol dehydratase family glycyl radical enzyme	-0.191579	9.07697	0.000302826	0.000466459
SSON53G_RS02350		DUF1428 domain-containing protein	-0.191524	6.03861	0.120298	0.143269
SSON53G_RS09710		type VI secretion system tip protein VgrG	-0.191439	5.65301	0.172039	0.200329
SSON53G_RS25745	nanC	N-acetylneuraminic acid outer membrane channel protein NanC	-0.190219	7.22674	0.0363213	0.0461884
SSON53G_RS05110	zapC	cell division protein ZapC	-0.189828	8.12794	0.00552817	0.00766805
SSON53G_RS09515		peptide ABC transporter ATP-binding protein	-0.189678	4.50621	0.372136	0.412279
SSON53G_RS16995		FAD-dependent oxidoreductase	-0.188749	8.1121	0.0010608	0.00157141
SSON53G_RS01325		type VI secretion system tip protein VgrG	-0.188005	7.63976	0.0222933	0.0290813
SSON53G_RS23850		phosphoethanolamine transferase CptA	-0.187694	10.3017	0.000124316	0.000198862
SSON53G_RS18630	ttdT	L-tartrate/succinate antiporter	-0.187106	8.44684	0.00212119	0.00306066
SSON53G_RS20125	tsgA	MFS transporter	-0.186814	10.1561	5.38e-05	8.85e-05
SSON53G_RS24650	phnK	ABC transporter ATP-binding protein	-0.186545	7.03161	0.0295861	0.0380919
SSON53G_RS07740	yeaE	aldo/keto reductase	-0.186517	5.7829	0.165211	0.192783
SSON53G_RS16265		lysis protein	-0.184846	7.55662	0.00762242	0.0104138
SSON53G_RS25640			-0.184672	5.677	0.368376	0.408419
SSON53G_RS00240	caiB	pseudogene	-0.184377	8.57447	0.00266015	0.00380742
SSON53G_RS17805	scpB	methylmalonyl-CoA decarboxylase	-0.184345	7.02589	0.021765	0.0284172
SSON53G_RS12265	fcl	GDP-fucose synthetase	-0.183954	6.76003	0.0394954	0.0499249
SSON53G_RS11130		tail protein	-0.183603	7.03266	0.0318063	0.0407146
SSON53G_RS16705	hycI	hydrogenase 3 maturation endopeptidase HyCI	-0.183266	6.2156	0.111013	0.132672
SSON53G_RS07420		DUF441 domain-containing protein	-0.182927	4.67714	0.403564	0.44389
SSON53G_RS05175	sulA	cell division inhibitor SulA	-0.182342	7.54603	0.00732689	0.0100347
SSON53G_RS23600	pfkA	ATP-dependent 6-phosphofructokinase	-0.182284	7.68105	0.00596207	0.00822629
SSON53G_RS29075		hypothetical protein	-0.181065	3.52481	0.557304	0.595896
SSON53G_RS13770		membrane protein	-0.180994	6.81098	0.0466122	0.0585549
SSON53G_RS12720		YIP1 family protein	-0.180669	6.91567	0.0419821	0.052948
SSON53G_RS07640		hypothetical protein	-0.179765	4.2539	0.427963	0.468526
SSON53G_RS03750	galM	galactose-1-epimerase	-0.179747	7.4001	0.0142444	0.0189428
SSON53G_RS24800		pseudogene	-0.179602	6.56205	0.0605146	0.0749397
SSON53G_RS17230	rlmM	23S rRNA (cytidine(2498)-2'-O)-methyltransferase RlmM	-0.179282	8.20834	0.0189627	0.0249341
SSON53G_RS00360	araA	L-arabinose isomerase	-0.178762	8.80581	0.0013338	0.0019608
SSON53G_RS19435	dcuC	C4-dicarboxylate ABC transporter	-0.178655	8.9825	0.00197668	0.00285956
SSON53G_RS17600	ygfK	putative selenate reductase subunit YgfK	-0.177961	9.50897	0.000176283	0.000277792
SSON53G_RS19265	sfsB	sugar fermentation stimulation protein B	-0.1772	6.84156	0.042377	0.0534005
SSON53G_RS03315	nagC	N-acetylglucosamine repressor	-0.177009	8.33514	0.107129	0.128411
SSON53G_RS14750	ypfJ	neutral zinc metallopeptidase	-0.176877	8.55477	0.00166954	0.00243504
SSON53G_RS10260		Hok/Gef family protein	-0.175327	3.79465	0.657151	0.692009
SSON53G_RS17395		NADP(H)-dependent aldo-keto reductase	-0.174347	8.6693	0.0017751	0.00258054
SSON53G_RS16620	srlE	PTS sorbitol transporter subunit IIB	-0.174245	7.83095	0.0058962	0.00815058
SSON53G_RS16780	flhA	pseudogene	-0.174104	8.39312	0.00742175	0.0101552
SSON53G_RS15970		HK97 family phage prohead protease	-0.173906	6.12463	0.123982	0.147419
SSON53G_RS20585	ggt	gamma-glutamyltransferase	-0.173605	8.54316	0.00238503	0.00343022
SSON53G_RS04255	ybiB	DNA-binding protein YbiB	-0.173309	8.88875	0.00295435	0.00420146
SSON53G_RS25480	pyrI	aspartate carbamoyltransferase regulatory subunit	-0.173028	6.48464	0.104666	0.125627
SSON53G_RS14540	ucpA	NAD(P)-dependent oxidoreductase	-0.172238	7.42746	0.0211421	0.0276445
SSON53G_RS21525		hypothetical protein	-0.171326	8.06115	0.0049548	0.00689856
SSON53G_RS09850	rlhA	collagenase-like protease	-0.170239	7.33715	0.0887176	0.107384
SSON53G_RS11100		tail protein	-0.169161	6.16538	0.150433	0.176464
SSON53G_RS01320		hypothetical protein	-0.16833	4.54323	0.456491	0.497919
SSON53G_RS23455		capsid scaffolding protein	-0.167374	7.96888	0.00488582	0.00680891
SSON53G_RS24665	phnH	phosphonate C-P lyase system protein PhnH	-0.167355	7.42418	0.0748455	0.0915144
SSON53G_RS18935	tdcD	propionate kinase	-0.167323	7.87667	0.00592051	0.00817909
SSON53G_RS20065		hydrolase	-0.166541	9.80774	0.00357437	0.0050445
SSON53G_RS02780	cusA	CusA/CzcA family heavy metal efflux RND transporter	-0.165842	8.68725	0.00277646	0.0039637
SSON53G_RS16680	ascF	PTS cellobiose/arbutin/salicin transporter subunit IIBC	-0.16574	8.82351	0.0022622	0.00325989
SSON53G_RS05810		DUF480 domain-containing protein	-0.164661	7.88708	0.00772398	0.0105428
SSON53G_RS20740	nikA	nickel ABC transporter, nickel/metallophore periplasmic binding protein	-0.164547	8.67828	0.00296117	0.00420983
SSON53G_RS07335	fadD	long-chain-fatty-acid--CoA ligase FadD	-0.163457	8.9983	0.00423273	0.00593223
SSON53G_RS13250		pseudogene	-0.162072	8.91296	0.0106791	0.0143561
SSON53G_RS06050		membrane protein	-0.161093	7.97657	0.0085656	0.0116238
SSON53G_RS07000	yebF	hypothetical protein	-0.161073	6.48096	0.111482	0.133162
SSON53G_RS18005	hemW	YggW family oxidoreductase	-0.159891	7.46196	0.0212715	0.0277892
SSON53G_RS23570		phage tail tape measure protein	-0.159253	9.07577	0.00187291	0.00271741
SSON53G_RS03915		hypothetical protein	-0.158481	7.91265	0.0238373	0.0309865
SSON53G_RS06260		YcgN family cysteine cluster protein	-0.157278	7.44783	0.0265912	0.0344053
SSON53G_RS17685	fldB	flavodoxin-2	-0.157093	7.71396	0.0374662	0.0475492
SSON53G_RS05305	etk	tyrosine-protein kinase etk	-0.156076	9.28656	0.00369293	0.00520356
SSON53G_RS23640	fpr	ferredoxin--NADP(+) reductase	-0.156064	8.33046	0.0181564	0.0239164
SSON53G_RS05615	csgA	major curlin subunit CsgA	-0.155869	7.79226	0.0126095	0.0168291
SSON53G_RS21735		glycosyltransferase family 2 protein	-0.155572	8.11024	0.0270565	0.0349732
SSON53G_RS13160	yojI	microcin J25 efflux ABC transporter YojI	-0.155114	8.53843	0.00813394	0.0110481
SSON53G_RS02305	cof	HMP-PP phosphatase	-0.154863	7.95044	0.0117592	0.0157368
SSON53G_RS18865		hypothetical protein	-0.154519	8.0459	0.0210046	0.0274731
SSON53G_RS24035	thiF	thiazole biosynthesis adenylyltransferase ThiF	-0.154266	9.22333	0.00276633	0.0039505
SSON53G_RS18580	ygiF	inorganic triphosphatase	-0.154247	8.92326	0.0073944	0.0101209
SSON53G_RS20070		hypothetical protein	-0.15394	7.629	0.0250448	0.032499
SSON53G_RS05300	appA	periplasmic AppA protein	-0.153728	9.17258	0.0028766	0.00409744
SSON53G_RS32950		hypothetical protein	-0.153505	4.18621	0.589383	0.62703
SSON53G_RS20285	nudE	ADP compounds hydrolase NudE	-0.152698	8.77586	0.00595894	0.00822451
SSON53G_RS29260		hypothetical protein	-0.152228	5.65436	0.297161	0.33455
SSON53G_RS14640		aldehyde dehydrogenase EutE	-0.151826	8.276	0.00985227	0.0132686
SSON53G_RS15000	yfhM	alpha-2-macroglobulin family protein	-0.151732	10.3167	0.0069891	0.00959275
SSON53G_RS24205		pseudogene	-0.151078	7.72525	0.0182951	0.0240847
SSON53G_RS00830	gluQRS	tRNA glutamyl-Q(34) synthetase GluQRS	-0.150857	8.09708	0.00794184	0.0108037
SSON53G_RS08100		hypothetical protein	-0.15058	6.09446	0.214383	0.245814
SSON53G_RS11780	dsrB	hypothetical protein	-0.15028	6.04398	0.220853	0.252736
SSON53G_RS10310		DUF977 domain-containing protein	-0.149663	5.17803	0.389292	0.429894
SSON53G_RS04515	mdfA	pseudogene	-0.149625	7.61642	0.0582367	0.0723
SSON53G_RS30480		hypothetical protein	-0.149561	6.34982	0.157086	0.183591
SSON53G_RS16315		hypothetical protein	-0.149128	4.71552	0.485106	0.526162
SSON53G_RS24140	aceB	malate synthase A	-0.149127	6.21024	0.19256	0.222651
SSON53G_RS01080		hypothetical protein	-0.148563	7.29662	0.0648434	0.0798557
SSON53G_RS16835		aldolase	-0.147778	7.21133	0.0559014	0.069595
SSON53G_RS24920	cadC	pseudogene	-0.147768	8.5664	0.00730514	0.010008
SSON53G_RS13410	arnT	4-amino-4-deoxy-L-arabinose lipid A transferase	-0.147702	8.23532	0.0484003	0.0606812
SSON53G_RS09405	tus	DNA replication terminus site-binding protein	-0.147672	8.103	0.00909021	0.0122982
SSON53G_RS14365	glk	glucokinase	-0.147513	7.63807	0.0295472	0.0380529
SSON53G_RS00870	fhuC	iron-hydroxamate transporter ATP-binding protein	-0.147428	8.74526	0.0108572	0.0145735
SSON53G_RS17760	zapA	cell division protein ZapA	-0.147056	8.0739	0.0320006	0.0409321
SSON53G_RS00150		DUF2575 domain-containing protein	-0.146782	3.13081	0.819794	0.843114
SSON53G_RS12565		pseudogene	-0.146568	5.70974	0.306927	0.344412
SSON53G_RS14340	ptsP	pseudogene	-0.146363	9.06275	0.01811	0.0238623
SSON53G_RS13150	eco	ecotin	-0.145978	6.32791	0.21453	0.24588
SSON53G_RS02505	copA	copper-exporting P-type ATPase CopA	-0.145929	10.2148	0.00701352	0.00962033
SSON53G_RS22655	wzzE	LPS biosynthesis protein	-0.145331	9.83962	0.00284951	0.00406406
SSON53G_RS07905	astB	succinylarginine dihydrolase	-0.145123	7.66194	0.0265061	0.0343051
SSON53G_RS06320	dadX	alanine racemase	-0.145106	8.21623	0.0263257	0.0340916
SSON53G_RS02530		paraslipin	-0.144067	7.84609	0.0226182	0.0294878
SSON53G_RS23900	trmA	tRNA (uridine(54)-C5)-methyltransferase TrmA	-0.142184	9.53066	0.00638537	0.00878038
SSON53G_RS04430	moeA	molybdopterin molybdotransferase	-0.141956	7.91598	0.0201007	0.0263293
SSON53G_RS17345	ptsP	phosphoenolpyruvate-protein phosphotransferase PtsP	-0.141092	9.6758	0.0027212	0.00389105
SSON53G_RS25960	hpaR	homoprotocatechuate degradation operon regulator HpaR	-0.140652	7.14417	0.278208	0.314487
SSON53G_RS24065	nfi	endonuclease V	-0.140294	9.35497	0.00355214	0.00501631
SSON53G_RS00590	hofC	type IV pilin biogenesis protein	-0.139797	10.1362	0.00472112	0.00658558
SSON53G_RS16065		tail protein	-0.139699	5.84886	0.290306	0.327248
SSON53G_RS16730	hycD	hydrogenase 3 membrane subunit	-0.139695	7.23829	0.0973478	0.117255
SSON53G_RS07055		integrase	-0.139449	6.48165	0.237714	0.270916
SSON53G_RS01500	frsA	esterase	-0.13859	8.4293	0.023809	0.0309586
SSON53G_RS02990	citT	anion permease	-0.138197	8.05105	0.0168436	0.0222398
SSON53G_RS22210	dctA	C4-dicarboxylate ABC transporter	-0.137632	9.35913	0.00801938	0.0109059
SSON53G_RS10120	sitB	manganese transporter	-0.137188	6.42783	0.178426	0.207441
SSON53G_RS05005	gloC	MBL fold metallo-hydrolase	-0.136898	8.92384	0.0123734	0.0165289
SSON53G_RS12705	bglX	beta-glucosidase BglX	-0.13658	8.83385	0.0119797	0.0160174
SSON53G_RS01965		hypothetical protein	-0.136188	6.29338	0.354417	0.393827
SSON53G_RS04745	clpA	ATP-dependent Clp protease ATP-binding subunit ClpA	-0.136097	8.95581	0.0188659	0.0248216
SSON53G_RS07875	ydjY	protein YdjY	-0.13533	7.36479	0.0943415	0.113819
SSON53G_RS15155		pseudogene	-0.134635	7.61935	0.0506738	0.0633707
SSON53G_RS06980	edd	phosphogluconate dehydratase	-0.134438	8.60228	0.0344033	0.0438497
SSON53G_RS11975	amn	AMP nucleosidase	-0.134132	8.73609	0.0142618	0.0189603
SSON53G_RS20130	nirB	nitrite reductase large subunit	-0.132987	10.7275	0.0022064	0.00318257
SSON53G_RS09400	rstB	two-component system sensor histidine kinase RstB	-0.132057	7.89991	0.0991359	0.119344
SSON53G_RS22640	rho	transcription termination factor Rho	-0.131692	4.74738	0.574377	0.611797
SSON53G_RS27905	yejO	pseudogene	-0.13142	8.82434	0.0197777	0.0259444
SSON53G_RS08385	hemP	hemin uptake protein HemP	-0.131016	3.2843	0.743676	0.773235
SSON53G_RS09035	uxaB	altronate oxidoreductase	-0.130673	7.03137	0.105493	0.126551
SSON53G_RS22195	bcsZ	cellulase	-0.129099	9.57923	0.0368512	0.0468087
SSON53G_RS12135		FUSC family protein	-0.128817	7.41579	0.0712792	0.0872739
SSON53G_RS23445		phage portal protein	-0.128796	6.84901	0.153446	0.179715
SSON53G_RS00875	fhuD	iron-hydroxamate transporter substrate-binding subunit	-0.12862	8.62374	0.0336453	0.0429327
SSON53G_RS00815		fimbrial-like adhesin protein	-0.128174	7.44775	0.070756	0.0867048
SSON53G_RS04185		hypothetical protein	-0.126581	8.49075	0.0432942	0.0544945
SSON53G_RS15195	mltF	membrane-bound lytic murein transglycosylase MltF	-0.126473	8.15606	0.0603531	0.0747605
SSON53G_RS28160		pseudogene	-0.126287	5.85376	0.34206	0.381142
SSON53G_RS16505		MFS transporter	-0.12579	7.02387	0.146067	0.171705
SSON53G_RS07280		cyclic di-GMP phosphodiesterase	-0.125247	7.25432	0.266631	0.302014
SSON53G_RS30695		pseudogene	-0.124249	3.35537	0.752066	0.781046
SSON53G_RS12695	yehY	ABC transporter permease	-0.124143	7.8822	0.0422487	0.053254
SSON53G_RS09780		hypothetical protein	-0.123409	6.33533	0.285469	0.322203
SSON53G_RS05155		ATP-dependent protease	-0.122711	8.29516	0.0300678	0.0386226
SSON53G_RS04450	gsiC	glutathione ABC transporter permease	-0.122625	7.39835	0.122639	0.14594
SSON53G_RS21300	ilvN	acetolactate synthase isozyme 1 small subunit	-0.12246	5.7446	0.380393	0.420379
SSON53G_RS05140	pqiC	lipoprotein	-0.122177	8.00892	0.0385263	0.0487831
SSON53G_RS01055	ldcC	lysine decarboxylase LdcC	-0.122019	9.48224	0.0270586	0.0349732
SSON53G_RS00620	ampE	protein AmpE	-0.121576	9.64743	0.0301898	0.0387681
SSON53G_RS02715	nfrA	phage receptor	-0.121376	9.1678	0.0243469	0.0316211
SSON53G_RS26045			-0.121039	3.76355	0.722713	0.753553
SSON53G_RS15165	hmpA	NO-inducible flavohemoprotein	-0.120805	8.07681	0.0352257	0.0448464
SSON53G_RS25825		fructuronate reductase	-0.120038	8.22491	0.0400935	0.0506666
SSON53G_RS32130		hypothetical protein	-0.119774	5.61314	0.398055	0.438699
SSON53G_RS14490	ptsI	phosphoenolpyruvate--protein phosphotransferase	-0.115933	6.90447	0.607879	0.64501
SSON53G_RS17220	fucU	L-fucose mutarotase	-0.115539	7.27858	0.131574	0.155325
SSON53G_RS25365		HlyC/CorC family transporter	-0.11465	8.35983	0.0378608	0.0480089
SSON53G_RS04855	pflA	pyruvate formate lyase-activating protein	-0.114625	7.11756	0.255136	0.289806
SSON53G_RS04280		pseudogene	-0.114411	8.84792	0.0320038	0.0409321
SSON53G_RS25030	frdC	fumarate reductase subunit C	-0.114378	7.79629	0.20083	0.231491
SSON53G_RS25115	amiB	N-acetylmuramoyl-L-alanine amidase	-0.114036	9.50674	0.028622	0.0369469
SSON53G_RS06070	nagK	N-acetyl-D-glucosamine kinase	-0.112608	7.88782	0.0672006	0.0825528
SSON53G_RS04160	moaA	cyclic pyranopterin monophosphate synthase	-0.11228	7.41386	0.107447	0.128757
SSON53G_RS03210	gltK	glutamate ABC transporter permease	-0.111861	6.10916	0.334627	0.373328
SSON53G_RS03030	dpiB	GHKL domain-containing protein	-0.111666	8.25291	0.0798801	0.0972159
SSON53G_RS22370	lpfC-O113	fimbrial biogenesis outer membrane usher protein	-0.110671	10.1237	0.00977959	0.0131747
SSON53G_RS25090			-0.110523	5.81094	0.367454	0.407498
SSON53G_RS20455		pseudogene	-0.110317	5.69651	0.476969	0.518602
SSON53G_RS23380	cpxP	periplasmic protein CpxP	-0.110297	8.21553	0.126888	0.150112
SSON53G_RS04260	hcxB	dehydrogenase	-0.109987	8.21922	0.0488698	0.0612525
SSON53G_RS06305	fadR	fatty acid metabolism transcriptional regulator FadR	-0.109175	5.64127	0.545762	0.584539
SSON53G_RS16930	cas6e	pseudogene	-0.109166	5.99652	0.399481	0.440053
SSON53G_RS00335	djlA	co-chaperone DjlA	-0.108774	8.67155	0.0508754	0.0635871
SSON53G_RS18805	uxaA	altronate dehydratase	-0.108735	8.55752	0.0918136	0.11095
SSON53G_RS01610		iron-sulfur cluster-binding protein	-0.108699	6.82156	0.26713	0.302502
SSON53G_RS19425	nanA	N-acetylneuraminate lyase	-0.107781	8.49825	0.0793623	0.0966386
SSON53G_RS01260	icmH	membrane protein	-0.107078	6.972	0.221023	0.252866
SSON53G_RS10460	zntB	zinc transporter ZntB	-0.106899	7.26885	0.174137	0.202666
SSON53G_RS04215		inner membrane transport permease YbhR	-0.106632	7.6506	0.106997	0.128287
SSON53G_RS17750	pepP	Xaa-Pro aminopeptidase	-0.106445	9.17597	0.0935289	0.112869
SSON53G_RS24030	thiS	sulfur carrier protein ThiS	-0.106098	6.56156	0.263231	0.298315
SSON53G_RS03395	speF	ornithine decarboxylase SpeF	-0.10601	8.0781	0.0800819	0.0974082
SSON53G_RS09300		LysR family transcriptional regulator	-0.105153	6.77953	0.286762	0.32358
SSON53G_RS14725		ArsC family reductase	-0.105055	5.69822	0.395872	0.436618
SSON53G_RS09395	rstA	DNA-binding response regulator	-0.10471	8.05861	0.0780178	0.0951317
SSON53G_RS16945	cas5e	type I-E CRISPR-associated protein Cas5/CasD	-0.104443	6.47178	0.293158	0.330378
SSON53G_RS13370		competence/damage-inducible protein A	-0.104035	8.84322	0.0548187	0.0682854
SSON53G_RS13760		YfcL family protein	-0.103479	7.318	0.165565	0.193094
SSON53G_RS02050	tgt	tRNA guanosine(34) transglycosylase Tgt	-0.10171	8.57397	0.156045	0.182518
SSON53G_RS19315	kdsC	3-deoxy-D-manno-octulosonate 8-phosphate phosphatase KdsC	-0.101038	7.06022	0.246633	0.280721
SSON53G_RS13195	rcsB	DNA-binding response regulator	-0.100642	7.65964	0.121352	0.144486
SSON53G_RS04585	potG	ABC transporter ATP-binding protein	-0.100626	7.63281	0.139124	0.163977
SSON53G_RS03770	modF	molybdate ABC transporter ATP-binding protein ModF	-0.0990866	8.82296	0.0684514	0.0840197
SSON53G_RS20185		membrane protein	-0.0990341	9.98738	0.0307233	0.0394191
SSON53G_RS09465		glutamate decarboxylase beta	-0.0990299	6.6702	0.39351	0.434228
SSON53G_RS07900	astD	pseudogene	-0.0990169	7.20859	0.22854	0.261264
SSON53G_RS24095	zraR	two-component system response regulator ZraR	-0.09883	9.58422	0.0482166	0.0604679
SSON53G_RS10105	ompN	porin OmpS2	-0.0973978	6.00121	0.471266	0.512651
SSON53G_RS23540		tail fiber assembly protein	-0.0972201	7.64158	0.207656	0.238925
SSON53G_RS26210	creC	two-component system sensor histidine kinase CreC	-0.097201	8.49137	0.122587	0.145916
SSON53G_RS19235	dacB	serine-type D-Ala-D-Ala carboxypeptidase	-0.0970486	9.46233	0.0417341	0.0526651
SSON53G_RS17010		flavoprotein	-0.096208	7.32569	0.208792	0.239984
SSON53G_RS04945	ycaQ	winged helix-turn-helix domain-containing protein	-0.0960646	8.75709	0.0791176	0.0963934
SSON53G_RS10775		DUF2543 domain-containing protein	-0.0951637	5.05985	0.61919	0.655604
SSON53G_RS22770	cyaY	iron donor protein CyaY	-0.0950267	7.2194	0.26834	0.303796
SSON53G_RS20470		hypothetical protein	-0.0947907	8.0901	0.146966	0.172716
SSON53G_RS16115		DUF21 domain-containing protein	-0.0942489	9.1161	0.0664335	0.0817233
SSON53G_RS00380	thiQ	thiamine import ATP-binding protein ThiQ	-0.0935647	8.29408	0.124808	0.148242
SSON53G_RS05215		CoA-binding protein	-0.0935492	7.51528	0.173616	0.202113
SSON53G_RS01970	ppnP	hypothetical protein	-0.0933184	5.25443	0.565583	0.603442
SSON53G_RS17430	araE	arabinose-proton symporter	-0.0932703	7.85824	0.213311	0.244673
SSON53G_RS04300	rlmF	23S rRNA (adenine(1618)-N(6))-methyltransferase RlmF	-0.0931713	7.30155	0.254154	0.288764
SSON53G_RS13380	nudI	nucleoside triphosphatase	-0.0926573	3.82441	0.733577	0.763806
SSON53G_RS15895	tapT	DTW domain-containing protein	-0.0921044	7.2238	0.384592	0.424808
SSON53G_RS00610	nadC	carboxylating nicotinate-nucleotide diphosphorylase	-0.0918865	9.38602	0.0645839	0.0795801
SSON53G_RS20645	livK	branched chain amino acid ABC transporter substrate-binding protein	-0.0916458	8.59367	0.155569	0.182008
SSON53G_RS14660	eutT	ethanolamine utilization cob(I)yrinic acid a,c-diamide adenosyltransferase EutT	-0.0915319	7.03739	0.278113	0.314459
SSON53G_RS16045		tail protein	-0.0914971	7.78574	0.208488	0.239758
SSON53G_RS23680	hslV	HslU--HslV peptidase proteolytic subunit	-0.0912955	8.76426	0.252966	0.287488
SSON53G_RS11345		hypothetical protein	-0.0911023	7.13387	0.258698	0.293477
SSON53G_RS01360		pseudogene	-0.0907716	3.14741	1	1
SSON53G_RS17715	bglA	6-phospho-beta-glucosidase	-0.0906163	9.24848	0.0914009	0.110511
SSON53G_RS07340	rnd	ribonuclease D	-0.0904013	6.91096	0.308715	0.34633
SSON53G_RS17865		transporter	-0.0900885	7.85207	0.15155	0.177634
SSON53G_RS24230	rluF	23S rRNA pseudouridine synthase F	-0.0900659	6.74008	0.319175	0.357524
SSON53G_RS17730	gcvH	glycine cleavage system protein H	-0.0900517	7.88604	0.20654	0.237764
SSON53G_RS25965	tsr	pseudogene	-0.0892754	8.23293	0.140383	0.165329
SSON53G_RS00405	setA	MFS transporter	-0.0890535	8.00285	0.118872	0.141608
SSON53G_RS11310	tonB	TonB system transport protein TonB	-0.0885729	3.8251	0.860338	0.879118
SSON53G_RS19145	truB	tRNA pseudouridine(55) synthase TruB	-0.088413	9.10344	0.0810732	0.0985061
SSON53G_RS02210	cyoB	cytochrome ubiquinol oxidase subunit I	-0.0877633	9.59161	0.10916	0.130739
SSON53G_RS31660		trimethylamine N-oxide reductase catalytic subunit TorA	-0.0874502	7.82027	0.158654	0.185277
SSON53G_RS05280		hydrogenase expression/formation protein	-0.087181	8.20052	0.128248	0.15164
SSON53G_RS24695	yjdN	pseudogene	-0.0868924	5.99328	0.45008	0.491529
SSON53G_RS18430	qseB	two-component system response regulator QseB	-0.0860573	8.66931	0.130717	0.154354
SSON53G_RS17400	lplT	MFS transporter	-0.0857724	8.26551	0.116572	0.139018
SSON53G_RS16335		ABC transporter ATP-binding protein	-0.0847853	8.66976	0.134827	0.159039
SSON53G_RS21080	yidZ	transcriptional regulator	-0.084541	9.18007	0.124513	0.147932
SSON53G_RS21265		radical SAM protein	-0.0841511	7.03517	0.349725	0.389002
SSON53G_RS17475	yqeJ	hypothetical protein	-0.0839109	2.58556	0.886255	0.903111
SSON53G_RS12755		CidB/LrgB family autolysis modulator	-0.0835367	6.98037	0.293511	0.330693
SSON53G_RS02215	cyoA	cytochrome o ubiquinol oxidase subunit II	-0.0830211	8.95384	0.139259	0.164078
SSON53G_RS04200	clsB	cardiolipin synthase ClsB	-0.0830082	8.00936	0.167528	0.195332
SSON53G_RS12295	wcaB	serine acetyltransferase	-0.0828558	6.76816	0.348114	0.387403
SSON53G_RS19605	panF	sodium:pantothenate symporter	-0.0827276	8.91244	0.124182	0.147578
SSON53G_RS29305		pseudogene	-0.082245	4.32035	0.826016	0.848728
SSON53G_RS16020		baseplate protein	-0.0820668	8.44532	0.273853	0.3098
SSON53G_RS10095		DUF333 domain-containing protein	-0.0819247	4.63198	0.694458	0.727161
SSON53G_RS08260		hypothetical protein	-0.0817431	2.80438	0.801493	0.825629
SSON53G_RS10280		HNH endonuclease	-0.0815222	5.10649	0.700193	0.732305
SSON53G_RS06085	potC	spermidine/putrescine ABC transporter permease	-0.0813895	7.07282	0.336352	0.375065
SSON53G_RS17920	speA	arginine decarboxylase	-0.0813744	10.4524	0.357576	0.397038
SSON53G_RS24965	yjeH	L-methionine/branched-chain amino acid transporter	-0.0809813	9.17888	0.1094	0.130944
SSON53G_RS02655	allB	pseudogene	-0.0807927	7.11614	0.40855	0.44882
SSON53G_RS13375		membrane protein	-0.0794259	7.00472	0.353089	0.392547
SSON53G_RS20865	dinQ	hypothetical protein	-0.0793064	3.43673	0.919436	0.934354
SSON53G_RS23805	fsa	fructose-6-phosphate aldolase	-0.0792721	8.38785	0.206982	0.238212
SSON53G_RS02030	proY	proline-specific permease ProY	-0.078928	8.52016	0.22872	0.261403
SSON53G_RS31810		hypothetical protein	-0.0786338	5.34799	0.613321	0.650319
SSON53G_RS01010	skp	chaperone protein Skp	-0.0786262	5.34818	0.613321	0.650319
SSON53G_RS02600		metal-dependent hydrolase	-0.07791	7.23939	0.329758	0.368543
SSON53G_RS14320	alaC	glutamate--pyruvate aminotransferase AlaC	-0.0775908	8.57416	0.18529	0.214692
SSON53G_RS10785	sapA	ABC transporter substrate-binding protein	-0.0773723	6.35298	0.479233	0.520427
SSON53G_RS18260	gss	bifunctional glutathionylspermidine amidase/glutathionylspermidine synthase	-0.0772489	8.83818	0.147234	0.172986
SSON53G_RS05800	mdtH	MFS transporter	-0.0771294	8.45891	0.212948	0.244319
SSON53G_RS23145	glnG	nitrogen regulation protein NR(I)	-0.0762155	7.82235	0.232027	0.264842
SSON53G_RS07890	astC	succinylornithine aminotransferase	-0.0762067	8.07469	0.210691	0.241916
SSON53G_RS14240	emrY	multidrug resistance protein EmrY	-0.0760476	7.17826	0.314133	0.352054
SSON53G_RS15135		sugar ABC transporter permease	-0.0739719	8.09867	0.353499	0.392904
SSON53G_RS25235	ulaD	3-keto-L-gulonate-6-phosphate decarboxylase UlaD	-0.0739312	7.32118	0.326143	0.364778
SSON53G_RS12110		hypothetical protein	-0.0738591	7.63991	0.299175	0.336558
SSON53G_RS00270		FAD-dependent oxidoreductase	-0.0732097	8.0688	0.212749	0.244154
SSON53G_RS25165	rnr	ribonuclease R	-0.0726337	9.38801	0.248296	0.282541
SSON53G_RS24210		PTS sorbose transporter subunit IIA	-0.0723085	4.81991	0.760205	0.78821
SSON53G_RS32490		hypothetical protein	-0.0713916	4.13895	0.875612	0.893494
SSON53G_RS18425	ygiW	TIGR00156 family protein	-0.0711134	7.92089	0.444864	0.486071
SSON53G_RS06080	potD	spermidine/putrescine ABC transporter substrate-binding protein PotD	-0.0709399	7.83973	0.326378	0.364949
SSON53G_RS05475	rutB	peroxyureidoacrylate/ureidoacrylate amidohydrolase RutB	-0.0706748	6.08493	0.559734	0.59835
SSON53G_RS11460		nitrate reductase subunit alpha	-0.0703983	9.43121	0.226912	0.25947
SSON53G_RS05695	mdtG	multidrug transporter MdtG	-0.0703312	5.6854	0.622377	0.658509
SSON53G_RS16155	dgcN	diguanylate cyclase	-0.070009	7.92286	0.255436	0.290073
SSON53G_RS19570		acrylyl-CoA reductase AcuI	-0.0700086	9.3667	0.210118	0.241445
SSON53G_RS24990	epmB	EF-P beta-lysylation protein EpmB	-0.0695595	6.83758	0.491821	0.533056
SSON53G_RS02910	cstA	carbon starvation protein A	-0.0689287	9.16027	0.199219	0.229753
SSON53G_RS01305	tssB	type VI secretion system contractile sheath small subunit	-0.0681869	7.06815	0.441311	0.482545
SSON53G_RS23215		aldose 1-epimerase	-0.0670252	6.57714	0.492167	0.533301
SSON53G_RS23195		aldolase	-0.0667237	7.04081	0.375199	0.415155
SSON53G_RS22550		ATP-dependent protease	-0.066686	8.03274	0.28269	0.319148
[truncated: 2,448 more rows]

## Sheet: plasmid A
locus_tag	gene_name	function	logFC	logCPM	PValue	q.value
SSON53G_RS27400	repA2	replication regulatory protein repA2	-3.62762	8.74929	2.38047e-121	5.31637e-120
SSON53G_RS27460		IS91 family transposase	-2.84587	9.50374	7.09345e-154	3.56446e-152
SSON53G_RS33140		pseudogene	-2.72711	7.65794	8.46596e-46	3.33659e-45
SSON53G_RS31235		pseudogene	-2.69202	7.47468	2.56272e-40	8.5851e-40
SSON53G_RS27530		DegT/DnrJ/EryC1/StrS family aminotransferase	-2.63223	12.1363	1.32682e-145	4.44486e-144
SSON53G_RS27350	vapB	antitoxin	-2.61087	8.94886	1.05923e-90	1.52075e-89
SSON53G_RS26600	faeC	fimbrial protein	-2.56196	11.8238	1.71879e-165	1.15159e-163
SSON53G_RS26295		pseudogene	-2.39186	8.6363	6.02438e-67	4.65731e-66
SSON53G_RS26615	faeF	hypothetical protein	-2.3879	10.1289	1.08334e-173	1.08876e-171
SSON53G_RS26605	faeD	outer membrane usher protein PefC	-2.23112	13.5146	1.26265e-123	3.17242e-122
SSON53G_RS27355	traI	conjugative transfer relaxase/helicase TraI	-1.96616	15.9791	3.41978e-81	3.81875e-80
SSON53G_RS27245		hypothetical protein	-1.88247	10.4588	2.01156e-117	4.04324e-116
SSON53G_RS26415		DDE domain-containing protein	-1.81214	10.9622	2.02623e-100	3.13287e-99
SSON53G_RS27325		antirestriction protein YubI	-1.77932	11.6628	3.19588e-78	3.3809e-77
SSON53G_RS27815		pseudogene	-1.7354	9.55335	7.3108e-72	6.389e-71
SSON53G_RS26305	ospB	ospB	-1.70587	8.01007	5.31236e-29	1.31825e-28
SSON53G_RS27500	wbgU	Vi polysaccharide biosynthesis UDP-N-acetylglucosaminuronic acid C-4 epimerase TviC	-1.68511	12.4115	7.39745e-29	1.81328e-28
SSON53G_RS27420		plasmid stabilization protein	-1.59178	6.79463	1.84134e-11	2.89149e-11
SSON53G_RS27305		pseudogene	-1.55394	12.3128	8.04365e-63	5.98805e-62
SSON53G_RS27540	wbgZ	polysaccharide biosynthesis protein	-1.54866	13.1842	4.88618e-36	1.4443e-35
SSON53G_RS26610	faeE	molecular chaperone ClpE	-1.47761	10.6688	2.29804e-73	2.19955e-72
SSON53G_RS31090		pseudogene	-1.46091	7.97063	5.49391e-22	1.07211e-21
SSON53G_RS31230		pseudogene	-1.44733	11.4535	1.53168e-54	7.69669e-54
SSON53G_RS27020		hypothetical protein	-1.43427	11.9207	5.95383e-56	3.23438e-55
SSON53G_RS33190		pseudogene	-1.43015	10.2623	7.85965e-69	6.31916e-68
SSON53G_RS27985		pseudogene	-1.36165	11.7873	2.16206e-53	1.05993e-52
SSON53G_RS27135	ltrA	pseudogene	-1.34	12.648	4.18714e-48	1.79067e-47
SSON53G_RS27220	yacA	hypothetical protein	-1.31146	10.5171	1.23665e-58	7.1019e-58
SSON53G_RS31115		glutathione S-transferase	-1.29466	5.59841	0.000919765	0.00116272
SSON53G_RS33195		pseudogene	-1.27886	11.9282	1.11956e-47	4.68817e-47
SSON53G_RS26635	faeJ	phosphoadenosine phosphosulfate reductase	-1.26768	13.0335	1.24673e-42	4.55624e-42
SSON53G_RS31070		pseudogene	-1.26135	10.3132	1.57313e-45	6.08075e-45
SSON53G_RS31150		reverse transcriptase	-1.26119	10.1915	3.33593e-37	1.00078e-36
SSON53G_RS27195		pseudogene	-1.23782	11.0347	1.41578e-40	4.82326e-40
SSON53G_RS31180		pseudogene	-1.21543	8.22426	3.21873e-17	5.72535e-17
SSON53G_RS31100		pseudogene	-1.21113	9.22264	1.48639e-32	4.09266e-32
SSON53G_RS31185		pseudogene	-1.17397	9.80123	1.24205e-44	4.62318e-44
SSON53G_RS27820	tnpA	transposase	-1.17307	10.383	8.22626e-58	4.593e-57
SSON53G_RS33240	repA4	replication protein RepA4	-1.17119	6.95267	1.00659e-07	1.45558e-07
SSON53G_RS33105		pseudogene	-1.13518	9.09994	1.19703e-23	2.48045e-23
SSON53G_RS33170		pseudogene	-1.12365	7.91535	3.37347e-13	5.60386e-13
SSON53G_RS26360		pseudogene	-1.12155	7.00007	1.60653e-07	2.27404e-07
SSON53G_RS31140		pseudogene	-1.11275	11.3259	3.1309e-41	1.08502e-40
SSON53G_RS30995		pseudogene	-1.10602	9.18437	2.26147e-26	5.1654e-26
SSON53G_RS26625	faeH	K88 minor fimbrial subunit faeH	-1.08902	10.9049	1.47821e-35	4.30608e-35
SSON53G_RS33110		hypothetical protein	-1.05063	11.194	3.82475e-34	1.06774e-33
SSON53G_RS26420		pseudogene	-1.03422	9.67483	5.79689e-31	1.57456e-30
SSON53G_RS31110		hypothetical protein	-1.00899	10.8253	4.65926e-39	1.4633e-38
SSON53G_RS27340	traD	type IV conjugative transfer system coupling protein TraD	-0.972696	13.3059	1.38151e-24	2.95409e-24
SSON53G_RS26460		chromosome partitioning protein ParB	-0.971621	8.38609	3.08618e-13	5.16936e-13
SSON53G_RS27535	wbgY	sugar transferase	-0.970807	10.9994	4.11244e-21	7.79811e-21
SSON53G_RS26385	tnpC	pseudogene	-0.945678	12.4314	2.12088e-23	4.30602e-23
SSON53G_RS31060		pseudogene	-0.905542	9.80985	6.17246e-18	1.11772e-17
SSON53G_RS26345		pseudogene	-0.904442	10.0926	2.4248e-30	6.49848e-30
SSON53G_RS26470		pseudogene	-0.89833	8.89768	1.10802e-13	1.88739e-13
SSON53G_RS26630	faeI	K88 minor fimbrial subunit faeI	-0.891437	11.4179	9.0372e-25	1.9532e-24
SSON53G_RS26380	tnpB	IS66 family insertion sequence hypothetical protein	-0.868547	9.84923	5.29978e-23	1.06526e-22
SSON53G_RS27495	wbgT	Vi polysaccharide biosynthesis UDP-N-acetylglucosamine C-6 dehydrogenase TviB	-0.848872	13.2085	1.60612e-12	2.60346e-12
SSON53G_RS26555		hypothetical protein	-0.836114	8.06565	3.68233e-09	5.48258e-09
SSON53G_RS31035		pseudogene	-0.835789	10.1603	8.86503e-29	2.14683e-28
SSON53G_RS26640	faeA	transcriptional regulator	-0.823485	11.8256	1.14847e-22	2.26317e-22
SSON53G_RS26790		IS3 family transposase	-0.817489	11.3678	6.23553e-23	1.24093e-22
SSON53G_RS26490		pseudogene	-0.807131	7.97387	1.56518e-07	2.23121e-07
SSON53G_RS26365		hypothetical protein	-0.770629	7.02097	0.00012064	0.000155439
SSON53G_RS27315		pseudogene	-0.765568	11.3915	1.13415e-13	1.91567e-13
SSON53G_RS27255		hypothetical protein	-0.727474	14.2615	1.23151e-15	2.17135e-15
SSON53G_RS33090		pseudogene	-0.721004	11.1541	4.08057e-20	7.59439e-20
SSON53G_RS31050		protein encoded within IS	-0.705529	10.0513	6.24468e-18	1.1207e-17
SSON53G_RS27410	repA	incFII family plasmid replication initiator RepA	-0.690037	6.7871	0.00254928	0.00318264
SSON53G_RS27345	vapC	tRNA(fMet)-specific endonuclease VapC	-0.641921	10.5859	6.45072e-13	1.05414e-12
SSON53G_RS33220		pseudogene	-0.635804	8.76814	7.67895e-08	1.11846e-07
SSON53G_RS31040		pseudogene	-0.595526	9.21042	1.99454e-06	2.74591e-06
SSON53G_RS33075		sensor dcuS domain protein	-0.590284	13.0174	6.12959e-11	9.40494e-11
SSON53G_RS33165		IS3 family transposase	-0.580182	9.36685	7.01116e-09	1.03621e-08
SSON53G_RS27170		pseudogene	-0.571425	10.5596	1.41157e-10	2.14944e-10
SSON53G_RS27415		hypothetical protein	-0.564253	6.83519	0.0108697	0.0128518
SSON53G_RS27130		hypothetical protein	-0.562997	10.7008	7.47814e-12	1.19294e-11
SSON53G_RS26475		pseudogene	-0.561187	11.6354	5.68879e-10	8.53319e-10
SSON53G_RS27235		pseudogene	-0.553788	6.00535	0.0759602	0.0852961
SSON53G_RS27230		hypothetical protein	-0.537319	9.38359	1.22244e-06	1.70632e-06
SSON53G_RS27375	yigB	endonuclease	-0.515643	12.0982	1.94459e-08	2.85301e-08
SSON53G_RS31195		replication protein RepA4	-0.477569	8.73203	6.87198e-05	9.0279e-05
SSON53G_RS27485		pseudogene	-0.471873	4.61393	0.571669	0.595365
SSON53G_RS31010		pseudogene	-0.414463	11.9831	4.00307e-06	5.43661e-06
SSON53G_RS27450	ipaH1.4	E3 ubiquitin--protein ligase	-0.339372	11.0278	1.79905e-05	2.41072e-05
SSON53G_RS26620	faeG	hypothetical protein	-0.319249	11.6469	0.000109801	0.000143312
SSON53G_RS27510	wzy	O-antigen ligase domain-containing protein	-0.296105	10.187	0.00286118	0.00354999
SSON53G_RS27070		pseudogene	-0.277433	7.90465	0.0806372	0.0895474
SSON53G_RS33085		pseudogene	-0.276722	6.63263	0.288994	0.3123
SSON53G_RS27120	ushA	bifunctional UDP-sugar hydrolase/5'-nucleotidase	-0.238428	14.0712	0.00632669	0.00761475
SSON53G_RS27105	icsA	autotransporter outer membrane beta-barrel domain-containing protein	-0.180864	15.4951	0.0404518	0.0464618
SSON53G_RS27395		DUF2726 domain-containing protein	-0.142643	9.07763	0.212683	0.233602
SSON53G_RS26455		ParA family protein	-0.11094	8.4049	0.468277	0.492794
SSON53G_RS31030		hypothetical protein	-0.105569	10.6492	0.181551	0.200504
SSON53G_RS27175		N-acetylmuramoyl-L-alanine amidase	-0.0993037	10.1147	0.356142	0.380768
SSON53G_RS31225		hypothetical protein	-0.0932111	6.54794	0.80016	0.808202
SSON53G_RS26715		hypothetical protein	-0.0362635	8.50491	0.752587	0.771786
SSON53G_RS27545	aqpZ	pseudogene	-0.0362513	10.4345	0.651085	0.671118
SSON53G_RS31280		transposase	0.000764843	8.60044	1	1
SSON53G_RS26800		hypothetical protein	0.0426606	10.8938	0.600957	0.622641
SSON53G_RS33200		IS3 family transposase	0.0502733	8.27177	0.758417	0.773816
SSON53G_RS27385		hypothetical protein	0.0757501	9.61421	0.365932	0.387117
SSON53G_RS26765	tnpA	IS66 family insertion sequence hypothetical protein	0.0851798	10.7583	0.262471	0.286721
SSON53G_RS26465		pseudogene	0.108414	8.93361	0.35081	0.377073
SSON53G_RS27995	capU	glycosyltransferase family 1 protein	0.114143	14.8762	0.274332	0.298058
SSON53G_RS33175		hypothetical protein	0.146691	10.5359	0.065893	0.0744073
SSON53G_RS26690	ipaH7.8	invasion plasmid antigen	0.161816	7.00263	0.474655	0.496904
SSON53G_RS30990		pseudogene	0.181767	7.46369	0.364077	0.387117
SSON53G_RS27285	virK	DUF535 domain-containing protein	0.204266	13.2843	0.0362311	0.0418532
SSON53G_RS26575	ospD3	hypothetical protein	0.207335	13.4013	0.0262885	0.0307209
SSON53G_RS26830	ipaC	IpaC/SipC family type III secretion system effector	0.211652	14.541	0.0306593	0.0356215
SSON53G_RS27155		pseudogene	0.217695	11.3775	0.00665469	0.00796187
SSON53G_RS27035		pseudogene	0.232862	5.26305	0.77553	0.78728
SSON53G_RS31160		pseudogene	0.250743	11.5828	0.00212319	0.00266726
SSON53G_RS27275		carbohydrate transporter	0.26706	13.714	0.0033462	0.00410113
SSON53G_RS31020		pseudogene	0.267857	8.20273	0.0791264	0.0883578
SSON53G_RS26400		hypothetical protein	0.285767	10.9235	0.000330585	0.000423233
SSON53G_RS27560		transposase	0.292135	8.05616	0.045459	0.0519162
SSON53G_RS27525		glycosyltransferase family 2 protein	0.309155	9.60424	0.00752264	0.00894704
SSON53G_RS26595		pseudogene	0.322378	7.91466	0.0576143	0.0654264
SSON53G_RS27425		type II toxin-antitoxin system RelE/ParE family toxin	0.403929	9.03403	0.000712409	0.000906292
SSON53G_RS27290	lpxM	lauroyl-Kdo(2)-lipid IV(A) myristoyltransferase	0.421901	12.9661	2.68012e-06	3.66465e-06
SSON53G_RS27215	ipaH9.8	E3 ubiquitin--protein ligase	0.505446	10.7424	5.37693e-11	8.31355e-11
SSON53G_RS31125		hypothetical protein	0.52457	8.17049	0.00357806	0.00435873
SSON53G_RS27600	icsP	outer membrane protease PgtE	0.534107	13.4449	1.47064e-07	2.11142e-07
SSON53G_RS31005		helicase	0.584852	9.27895	1.37929e-06	1.91198e-06
SSON53G_RS33150		IS5/IS1182 family transposase	0.657901	8.06275	0.000112313	0.000145645
SSON53G_RS27225	ospG	protein kinase OspG	0.700131	13.6925	2.11703e-15	3.7002e-15
SSON53G_RS33210		pseudogene	0.824428	9.45403	4.78409e-12	7.69282e-12
SSON53G_RS26650		AraC family transcriptional regulator	0.836408	9.19213	3.02232e-14	5.23695e-14
SSON53G_RS26695	ipaH4.5	invasion plasmid antigen	0.907311	14.1993	2.09143e-23	4.28956e-23
SSON53G_RS33205		hypothetical protein	0.928161	10.5551	3.19968e-30	8.3524e-30
SSON53G_RS31145		pseudogene	0.9314	5.45742	0.0248077	0.0291599
SSON53G_RS27490	wzz	chain-length determining protein	0.966831	13.1579	9.6702e-26	2.15968e-25
SSON53G_RS26805	ipaJ	cysteine protease	0.969932	14.6284	4.20694e-26	9.50107e-26
SSON53G_RS27520	wbgV	hypothetical protein	1.02025	8.04414	2.21035e-11	3.44404e-11
SSON53G_RS26340	ospF	phosphothreonine lyase OspF	1.02727	11.8663	3.97218e-30	1.0236e-29
SSON53G_RS33070		pseudogene	1.03423	6.99954	4.63591e-06	6.25381e-06
SSON53G_RS26310	phoN2	phosphatase PAP2 family protein	1.03685	9.75913	1.05589e-26	2.43947e-26
SSON53G_RS27100	virA	hypothetical protein	1.04063	12.7607	4.96984e-28	1.17522e-27
SSON53G_RS33180		pseudogene	1.04674	8.28617	8.6457e-12	1.36834e-11
SSON53G_RS26925	mxiC	YopN family type III secretion system gatekeeper subunit	1.04675	13.8257	2.04742e-21	3.95703e-21
SSON53G_RS27380	hha	hemolysin expression modulator Hha	1.08801	6.53034	4.79193e-05	6.3367e-05
SSON53G_RS26335		hypothetical protein	1.09349	10.5836	1.96602e-28	4.7044e-28
SSON53G_RS26510		pseudogene	1.10105	8.0005	5.70353e-13	9.3968e-13
SSON53G_RS26915	mxiE	transcriptional regulator MxiE	1.1025	12.7928	3.78953e-21	7.25424e-21
SSON53G_RS27180		transporter	1.11066	8.77781	9.72293e-20	1.79294e-19
SSON53G_RS26835	ipaB	type III secretion system needle tip complex protein SipB	1.13245	14.9034	1.9412e-24	4.10716e-24
SSON53G_RS33160		hypothetical protein	1.14922	9.56554	6.87624e-19	1.25648e-18
SSON53G_RS26940	spaL	FliI/YscN family ATPase	1.17144	14.0577	1.11209e-23	2.32843e-23
SSON53G_RS27505		transporter	1.17552	6.86315	6.38246e-07	8.97115e-07
SSON53G_RS26395	ospD1	hypothetical protein	1.19811	12.8477	5.87435e-39	1.81653e-38
SSON53G_RS26405	ipgB2	hypothetical protein	1.21913	12.7209	1.059e-41	3.73437e-41
SSON53G_RS27580	ospZ	hypothetical protein	1.24077	11.806	1.52824e-46	6.26892e-46
SSON53G_RS26885	mxiI	protein MxiI	1.26963	13.2537	1.09787e-27	2.56596e-27
SSON53G_RS26820	ipaA	invasin	1.28661	13.8963	1.00993e-41	3.62491e-41
SSON53G_RS26855	icsB	hypothetical protein	1.31131	13.322	2.42674e-25	5.3019e-25
SSON53G_RS26570	ospC1	hypothetical protein	1.40452	8.41716	1.76574e-20	3.31696e-20
SSON53G_RS26890	mxiJ	EscJ/YscJ/HrcJ family type III secretion inner membrane ring protein	1.42043	14.099	9.65535e-30	2.45661e-29
SSON53G_RS26775	ospC4	hypothetical protein	1.44515	11.8172	2.59312e-60	1.62881e-59
SSON53G_RS26970	spa29	EscT/YscT/HrcT family type III secretion system export apparatus protein	1.44581	12.2363	3.14665e-30	8.32205e-30
SSON53G_RS26935	spa15	surface presentation of antigens protein SpaK	1.46058	11.935	4.36569e-35	1.25358e-34
SSON53G_RS26870	ipgF	protein IpgF	1.46236	14.7467	3.60433e-40	1.18766e-39
SSON53G_RS26740	ospC2	hypothetical protein	1.47588	14.3398	4.39203e-59	2.59647e-58
SSON53G_RS26860		inositol phosphate phosphatase IpgD	1.51014	15.7184	5.62844e-40	1.8247e-39
SSON53G_RS26980		hypothetical protein	1.52128	10.3578	1.71194e-59	1.04273e-58
SSON53G_RS26900	mxiN	type III secretion system protein MxiN	1.53384	13.55	2.09494e-34	5.93076e-34
SSON53G_RS26825	ipaD	type III secretion system needle tip complex protein IpaD	1.53853	12.9096	6.50621e-50	2.90611e-49
SSON53G_RS26840	ipgC	CesD/SycD/LcrH family type III secretion system chaperone	1.56154	13.4486	3.10749e-39	9.91437e-39
SSON53G_RS26930	mxiA	EscV/YscV/HrcV family type III secretion system export apparatus protein	1.62367	14.1428	5.59956e-38	1.70532e-37
SSON53G_RS26960	spa24	EscR/YscR/HrcR family type III secretion system export apparatus protein	1.6412	12.9659	9.30701e-45	3.52964e-44
SSON53G_RS26845	ipgB1	protein ipgB	1.68835	14.1557	9.23615e-50	4.0358e-49
SSON53G_RS26810	virB	Virulence regulon transcriptional activator VirB	1.70298	11.8487	6.51848e-46	2.62043e-45
SSON53G_RS31175		pseudogene	1.71084	6.62025	2.79567e-10	4.22504e-10
SSON53G_RS26965	spaQ	EscS/YscS/HrcS family type III secretion system export apparatus protein	1.7114	11.6238	4.5082e-51	2.1575e-50
SSON53G_RS31245		hypothetical protein	1.72506	4.71564	0.00333389	0.00410113
SSON53G_RS33080		pseudogene	1.77942	2.99001	1	1
SSON53G_RS26865	ipgE	chaperone protein IpgE	1.88439	13.5377	1.3185e-55	6.97416e-55
SSON53G_RS27065		pseudogene	1.91745	7.71068	1.01728e-25	2.24696e-25
SSON53G_RS26875	mxiG	protein MxiG	1.93335	14.7247	1.00193e-50	4.68344e-50
SSON53G_RS26950	spa32	surface presentation of antigens protein SpaN	1.94499	12.0128	3.5892e-61	2.32719e-60
SSON53G_RS26880	mxiH	EscF/YscF/HrpA family type III secretion system needle major subunit	1.94726	13.5768	7.11935e-62	4.76996e-61
SSON53G_RS26920	mxiD	EscC/YscC/HrcC family type III secretion system outer membrane ring protein	2.04542	14.2912	3.2165e-62	2.22937e-61
SSON53G_RS26895	mxiK	protein MxiK	2.19681	12.1921	4.02625e-55	2.07507e-54
SSON53G_RS26525		pseudogene	2.24451	9.40569	6.12045e-71	5.12587e-70
SSON53G_RS26905	mxiM	hypothetical protein	2.26906	11.5196	8.56884e-63	6.1512e-62
SSON53G_RS26975	spa40	EscU/YscU/HrcU family type III secretion system export apparatus switch protein	2.27454	11.7139	5.84117e-76	5.87038e-75
SSON53G_RS26350		hypothetical protein	2.39112	12.5004	3.69204e-130	1.06014e-128
SSON53G_RS26955	spa33	surface presentation of antigens protein SpaO	2.4872	12.2626	8.38285e-73	7.65887e-72
SSON53G_RS27025		hypothetical protein	2.5113	12.5268	2.66293e-152	1.0705e-150
SSON53G_RS26850	ipgA	chaperone protein IpgA	2.64474	12.5877	2.61526e-108	4.38056e-107
SSON53G_RS26945	spa13	surface presentation of antigens protein SpaM	2.6882	11.6726	1.83623e-90	2.46055e-89
SSON53G_RS26815		acyl carrier protein	2.96428	9.41001	2.5757e-50	1.17662e-49
SSON53G_RS26910	mxiM	lipoprotein MxiM	2.9649	12.8492	5.3152e-112	9.71232e-111
SSON53G_RS31080		hypothetical protein	3.36887	5.88024	3.07109e-14	5.27598e-14
SSON53G_RS26530	virF	Virulence regulon transcriptional activator VirF	3.47407	11.3862	1.09854e-201	2.20807e-199
SSON53G_RS26540	ospE2	hypothetical protein	3.79064	8.48501	2.06399e-83	2.44036e-82
SSON53G_RS26645		pseudogene	4.11713	8.50744	3.90165e-88	4.90145e-87
SSON53G_RS27405	tap	positive regulator of RepFIC repA1 expression	4.6627	3.74765	0.00390834	0.00473239
SSON53G_RS27590		hypothetical protein	5.40462	4.14653	3.05721e-05	4.06953e-05
SSON53G_RS27455		pseudogene	8.1188	6.25127	4.27931e-29	1.07518e-28

## Sheet: plasmid B
locus_tag	gene_name	function	logFC	logCPM	PValue	q.value
SSON53G_RS33265		pseudogene	-1.90712	9.41724	1.68331e-12	1.68331e-12
SSON53G_RS27630		entry exclusion protein 1	-1.20162	17.6854	0	0
SSON53G_RS27615		Rop family plasmid primer RNA-binding protein	-0.685629	15.0888	9.22231e-34	1.05398e-33
SSON53G_RS27620	mobA	hypothetical protein	-0.64089	16.1267	1.65965e-275	6.63859e-275
SSON53G_RS27625		entry exclusion protein 2	-0.549462	16.6445	1.69792e-112	2.26389e-112
SSON53G_RS27605		colicin E1	0.194378	18.6614	6.7768e-220	1.35536e-219
SSON53G_RS31290		colicin E1 lysis protein	0.644289	16.8066	5.91381e-151	9.4621e-151
SSON53G_RS27610		colicin E1 immunity protein	2.15851	15.6435	1.75675e-265	4.68466e-265

## Sheet: plasmid C
locus_tag	gene_name	function	logFC	logCPM	PValue	q.value
SSON53G_RS27635		hypothetical protein	-0.211718	19.4306	9.62217e-268	9.62217e-268
SSON53G_RS31300		hypothetical protein	1.03896	17.3135	0	0
SSON53G_RS27640		hypothetical protein	2.83045	16.7372	0	0
