# Supplementary material for: Genome-wide analysis exploring mechanisms used by Shigella sonnei to survive long-term nutrient starvation
Source: mSystems. 2026 Mar 16;11(4):e00088-26. doi: 10.1128/msystems.00088-26 (PMC13098226; doi:10.1128/msystems.00088-26)
Supplement: Table S4 — GO biological process. [file msystems.00088-26-s0005.xlsx]

## Sheet: Legend
Supplementary Table 4. Gene Ontology (GO) enrichment analysis of conditionally essential genes. For each GO biological process term, the number of genes in the E. coli reference genome and in the query gene set is shown, together with the expected count, direction of enrichment, fold enrichment, raw p-value and FDR-adjusted p-value. Analysis was performed using PANTHER and Fisher’s exact test wit…

## Sheet: GO biological process
Analysis Type:	PANTHER Overrepresentation Test (Released 20240226)
Annotation Version and Release Date:	GO Ontology database DOI: 10.5281/zenodo.10536401 Released 2024-01-17
Analyzed List:	upload_1 (Escherichia coli)
Reference List:	Escherichia coli (all genes in database)
Test Type:	FISHER
Correction:	FDR
GO biological process complete	Escherichia coli - REFLIST (4403)	upload_1 (196)	upload_1 (expected)	upload_1 (over/under)	upload_1 (fold Enrichment)	upload_1 (raw P-value)	upload_1 (FDR)
cellular response to peptide (GO:1901653)	2	2	0.09	+	22.46	0.00197	0.0339
cellular response to bacteriocin (GO:0071237)	2	2	0.09	+	22.46	0.00197	0.0337
response to bacteriocin (GO:0046678)	2	2	0.09	+	22.46	0.00197	0.0335
resolution of DNA recombination intermediates (GO:0071139)	2	2	0.09	+	22.46	0.00197	0.0334
ADP-L-glycero-beta-D-manno-heptose biosynthetic process (GO:0097171)	3	3	0.13	+	22.46	8.69e-05	0.00201
ADP-L-glycero-beta-D-manno-heptose metabolic process (GO:0097170)	3	3	0.13	+	22.46	8.69e-05	0.00199
L-proline biosynthetic process (GO:0055129)	3	3	0.13	+	22.46	8.69e-05	0.00198
'de novo' AMP biosynthetic process (GO:0044208)	2	2	0.09	+	22.46	0.00197	0.0332
negative regulation of carbohydrate metabolic process (GO:0045912)	2	2	0.09	+	22.46	0.00197	0.033
regulation of membrane invagination (GO:1905153)	5	5	0.22	+	22.46	1.66e-07	5.19e-06
'de novo' UMP biosynthetic process (GO:0044205)	7	7	0.31	+	22.46	3.12e-10	1.32e-08
proton motive force-driven plasma membrane ATP synthesis (GO:0042777)	8	7	0.36	+	19.66	2.4e-09	8.79e-08
hydrogen sulfide biosynthetic process (GO:0070814)	6	5	0.27	+	18.72	9.62e-07	2.61e-05
hydrogen sulfide metabolic process (GO:0070813)	6	5	0.27	+	18.72	9.62e-07	2.59e-05
ATP biosynthetic process (GO:0006754)	9	7	0.4	+	17.47	1.04e-08	3.63e-07
proton motive force-driven ATP synthesis (GO:0015986)	9	7	0.4	+	17.47	1.04e-08	3.58e-07
proline biosynthetic process (GO:0006561)	4	3	0.18	+	16.85	0.000336	0.00696
proline metabolic process (GO:0006560)	4	3	0.18	+	16.85	0.000336	0.00691
'de novo' IMP biosynthetic process (GO:0006189)	12	9	0.53	+	16.85	1.12e-10	4.89e-09
purine nucleoside triphosphate biosynthetic process (GO:0009145)	11	8	0.49	+	16.34	1.97e-09	7.39e-08
purine ribonucleoside triphosphate biosynthetic process (GO:0009206)	11	8	0.49	+	16.34	1.97e-09	7.3e-08
pyrimidine ribonucleoside monophosphate biosynthetic process (GO:0009174)	10	7	0.45	+	15.72	3.34e-08	1.09e-06
UMP biosynthetic process (GO:0006222)	10	7	0.45	+	15.72	3.34e-08	1.07e-06
cellular response to antibiotic (GO:0071236)	6	4	0.27	+	14.98	5.33e-05	0.00125
'de novo' pyrimidine nucleobase biosynthetic process (GO:0006207)	9	6	0.4	+	14.98	5.42e-07	1.59e-05
sulfate assimilation (GO:0000103)	9	6	0.4	+	14.98	5.42e-07	1.57e-05
ribonucleoside triphosphate biosynthetic process (GO:0009201)	14	9	0.62	+	14.44	9.46e-10	3.78e-08
leucine biosynthetic process (GO:0009098)	8	5	0.36	+	14.04	8.34e-06	0.000209
leucine metabolic process (GO:0006551)	8	5	0.36	+	14.04	8.34e-06	0.000208
pyrimidine ribonucleotide biosynthetic process (GO:0009220)	13	8	0.58	+	13.82	1.42e-08	4.74e-07
protein import (GO:0017038)	5	3	0.22	+	13.48	0.000813	0.0152
histidine biosynthetic process (GO:0000105)	10	6	0.45	+	13.48	1.31e-06	3.48e-05
histidine metabolic process (GO:0006547)	10	6	0.45	+	13.48	1.31e-06	3.45e-05
IMP metabolic process (GO:0046040)	17	10	0.76	+	13.21	3.61e-10	1.51e-08
pyrimidine ribonucleoside monophosphate metabolic process (GO:0009173)	12	7	0.53	+	13.1	2.04e-07	6.3e-06
UMP metabolic process (GO:0046049)	12	7	0.53	+	13.1	2.04e-07	6.23e-06
pyrimidine nucleobase biosynthetic process (GO:0019856)	14	8	0.62	+	12.84	3.2e-08	1.05e-06
IMP biosynthetic process (GO:0006188)	16	9	0.71	+	12.64	5e-09	1.8e-07
ribonucleoside monophosphate biosynthetic process (GO:0009156)	36	20	1.6	+	12.48	1.4e-18	1.34e-16
nucleobase biosynthetic process (GO:0046112)	20	11	0.89	+	12.36	1.22e-10	5.23e-09
pyrimidine nucleoside monophosphate biosynthetic process (GO:0009130)	15	8	0.67	+	11.98	6.59e-08	2.1e-06
glutamine metabolic process (GO:0006541)	19	10	0.85	+	11.82	1.59e-09	6.26e-08
nucleoside triphosphate biosynthetic process (GO:0009142)	19	10	0.85	+	11.82	1.59e-09	6.18e-08
purine ribonucleoside monophosphate biosynthetic process (GO:0009168)	23	12	1.02	+	11.72	3.82e-11	1.77e-09
purine nucleoside monophosphate biosynthetic process (GO:0009127)	23	12	1.02	+	11.72	3.82e-11	1.74e-09
ribonucleoside monophosphate metabolic process (GO:0009161)	39	20	1.74	+	11.52	1.17e-17	8.91e-16
nucleoside monophosphate biosynthetic process (GO:0009124)	41	21	1.83	+	11.51	1.77e-18	1.64e-16
purine ribonucleoside monophosphate metabolic process (GO:0009167)	24	12	1.07	+	11.23	7.34e-11	3.29e-09
purine nucleoside monophosphate metabolic process (GO:0009126)	24	12	1.07	+	11.23	7.34e-11	3.24e-09
purine nucleobase biosynthetic process (GO:0009113)	6	3	0.27	+	11.23	0.00157	0.0282
threonine biosynthetic process (GO:0009088)	6	3	0.27	+	11.23	0.00157	0.028
pyrimidine ribonucleotide metabolic process (GO:0009218)	16	8	0.71	+	11.23	1.27e-07	3.99e-06
enterobacterial common antigen biosynthetic process (GO:0009246)	14	7	0.62	+	11.23	8.2e-07	2.27e-05
enterobacterial common antigen metabolic process (GO:0046378)	14	7	0.62	+	11.23	8.2e-07	2.25e-05
ribonucleotide biosynthetic process (GO:0009260)	62	30	2.76	+	10.87	4.12e-25	1.02e-22
pyrimidine nucleoside monophosphate metabolic process (GO:0009129)	17	8	0.76	+	10.57	2.3e-07	6.96e-06
ribose phosphate biosynthetic process (GO:0046390)	65	30	2.89	+	10.37	2.45e-24	4.54e-22
arginine biosynthetic process (GO:0006526)	16	7	0.71	+	9.83	2.53e-06	6.52e-05
purine ribonucleotide biosynthetic process (GO:0009152)	48	21	2.14	+	9.83	1.12e-16	7.71e-15
pyridoxine biosynthetic process (GO:0008615)	7	3	0.31	+	9.63	0.00266	0.0433
pyridoxine metabolic process (GO:0008614)	7	3	0.31	+	9.63	0.00266	0.0431
homoserine metabolic process (GO:0009092)	7	3	0.31	+	9.63	0.00266	0.0428
nucleoside monophosphate metabolic process (GO:0009123)	50	21	2.23	+	9.43	3.12e-16	1.97e-14
glutamine family amino acid biosynthetic process (GO:0009084)	27	11	1.2	+	9.15	7.19e-09	2.56e-07
purine ribonucleoside triphosphate metabolic process (GO:0009205)	30	12	1.34	+	8.99	1.85e-09	7.13e-08
bacteriocin transport (GO:0043213)	10	4	0.45	+	8.99	0.000647	0.0126
ATP metabolic process (GO:0046034)	28	11	1.25	+	8.83	1.14e-08	3.87e-07
pyrimidine nucleotide biosynthetic process (GO:0006221)	23	9	1.02	+	8.79	2.72e-07	8.05e-06
ribonucleoside triphosphate metabolic process (GO:0009199)	34	13	1.51	+	8.59	7.4e-10	3e-08
ribonucleotide metabolic process (GO:0009259)	95	36	4.23	+	8.51	1.93e-25	5.72e-23
branched-chain amino acid biosynthetic process (GO:0009082)	25	9	1.11	+	8.09	6.29e-07	1.81e-05
branched-chain amino acid metabolic process (GO:0009081)	25	9	1.11	+	8.09	6.29e-07	1.79e-05
lipopolysaccharide core region metabolic process (GO:0046401)	25	9	1.11	+	8.09	6.29e-07	1.77e-05
lipopolysaccharide core region biosynthetic process (GO:0009244)	25	9	1.11	+	8.09	6.29e-07	1.76e-05
protein insertion into membrane (GO:0051205)	14	5	0.62	+	8.02	0.000239	0.0051
purine nucleoside triphosphate metabolic process (GO:0009144)	34	12	1.51	+	7.93	1e-08	3.54e-07
purine ribonucleotide metabolic process (GO:0009150)	78	27	3.47	+	7.78	5.14e-18	4.35e-16
oligosaccharide biosynthetic process (GO:0009312)	29	10	1.29	+	7.75	2.32e-07	6.95e-06
purine nucleotide biosynthetic process (GO:0006164)	61	21	2.72	+	7.73	3.68e-14	2.09e-12
ribose phosphate metabolic process (GO:0019693)	108	37	4.81	+	7.7	2.61e-24	4.54e-22
hexose biosynthetic process (GO:0019319)	15	5	0.67	+	7.49	0.000346	0.00707
gluconeogenesis (GO:0006094)	15	5	0.67	+	7.49	0.000346	0.00702
pyrimidine nucleotide metabolic process (GO:0006220)	27	9	1.2	+	7.49	1.33e-06	3.5e-05
glutamine family amino acid metabolic process (GO:0009064)	55	18	2.45	+	7.35	7.34e-12	3.51e-10
nucleoside triphosphate metabolic process (GO:0009141)	43	14	1.91	+	7.31	1.9e-09	7.21e-08
purine-containing compound biosynthetic process (GO:0072522)	65	21	2.89	+	7.26	1.57e-13	8.15e-12
nucleotide biosynthetic process (GO:0009165)	99	31	4.41	+	7.03	4.12e-19	4.36e-17
nucleoside phosphate biosynthetic process (GO:1901293)	99	31	4.41	+	7.03	4.12e-19	4.21e-17
methionine biosynthetic process (GO:0009086)	16	5	0.71	+	7.02	0.000486	0.00964
methionine metabolic process (GO:0006555)	16	5	0.71	+	7.02	0.000486	0.00958
amino acid biosynthetic process (GO:0008652)	141	42	6.28	+	6.69	7.94e-25	1.68e-22
establishment of protein localization to membrane (GO:0090150)	17	5	0.76	+	6.61	0.000663	0.0128
recombinational repair (GO:0000725)	17	5	0.76	+	6.61	0.000663	0.0127
threonine metabolic process (GO:0006566)	17	5	0.76	+	6.61	0.000663	0.0127
proteinogenic amino acid biosynthetic process (GO:0170038)	87	24	3.87	+	6.2	1.35e-13	7.28e-12
L-amino acid biosynthetic process (GO:0170034)	87	24	3.87	+	6.2	1.35e-13	7.15e-12
alpha-amino acid biosynthetic process (GO:1901607)	121	33	5.39	+	6.13	3.11e-18	2.79e-16
serine family amino acid biosynthetic process (GO:0009070)	26	7	1.16	+	6.05	9.94e-05	0.00225
nucleotide-sugar metabolic process (GO:0009225)	26	7	1.16	+	6.05	9.94e-05	0.00223
sulfur amino acid biosynthetic process (GO:0000097)	27	7	1.2	+	5.82	0.000129	0.00285
pyrimidine nucleobase metabolic process (GO:0006206)	31	8	1.38	+	5.8	4.36e-05	0.00105
arginine metabolic process (GO:0006525)	28	7	1.25	+	5.62	0.000166	0.00361
purine nucleotide metabolic process (GO:0006163)	112	28	4.99	+	5.62	1.65e-14	9.79e-13
chorismate metabolic process (GO:0046417)	20	5	0.89	+	5.62	0.00149	0.0271
nucleotide-sugar biosynthetic process (GO:0009226)	20	5	0.89	+	5.62	0.00149	0.0269
pyrimidine-containing compound biosynthetic process (GO:0072528)	41	10	1.83	+	5.48	8.14e-06	0.000206
ubiquinone biosynthetic process (GO:0006744)	21	5	0.93	+	5.35	0.00189	0.033
ubiquinone metabolic process (GO:0006743)	21	5	0.93	+	5.35	0.00189	0.0328
oligosaccharide metabolic process (GO:0009311)	42	10	1.87	+	5.35	1.03e-05	0.000251
monosaccharide biosynthetic process (GO:0046364)	21	5	0.93	+	5.35	0.00189	0.0326
proteinogenic amino acid metabolic process (GO:0170039)	152	36	6.77	+	5.32	1.22e-17	9.03e-16
L-amino acid metabolic process (GO:0170033)	153	36	6.81	+	5.29	1.54e-17	1.11e-15
tricarboxylic acid cycle (GO:0006099)	30	7	1.34	+	5.24	0.000264	0.00559
aromatic amino acid family biosynthetic process (GO:0009073)	26	6	1.16	+	5.18	0.000786	0.0148
nucleotide metabolic process (GO:0009117)	165	38	7.34	+	5.17	3.77e-18	3.28e-16
serine family amino acid metabolic process (GO:0009069)	44	10	1.96	+	5.11	1.6e-05	0.000389
nucleoside phosphate metabolic process (GO:0006753)	169	38	7.52	+	5.05	9.1e-18	7.48e-16
aspartate family amino acid biosynthetic process (GO:0009067)	36	8	1.6	+	4.99	0.000138	0.00302
alpha-amino acid metabolic process (GO:1901605)	200	44	8.9	+	4.94	3.69e-20	4.37e-18
organic acid biosynthetic process (GO:0016053)	205	45	9.13	+	4.93	1.4e-20	1.88e-18
carboxylic acid biosynthetic process (GO:0046394)	205	45	9.13	+	4.93	1.4e-20	1.8e-18
sulfur amino acid metabolic process (GO:0000096)	37	8	1.65	+	4.86	0.000169	0.00366
nucleobase metabolic process (GO:0009112)	51	11	2.27	+	4.85	1.02e-05	0.000252
carbohydrate derivative biosynthetic process (GO:1901137)	256	55	11.4	+	4.83	8.11e-25	1.6e-22
purine-containing compound metabolic process (GO:0072521)	136	29	6.05	+	4.79	4.62e-13	2.32e-11
small molecule biosynthetic process (GO:0044283)	310	64	13.8	+	4.64	4.17e-28	2.06e-25
membrane organization (GO:0061024)	35	7	1.56	+	4.49	0.000723	0.0137
organophosphate biosynthetic process (GO:0090407)	195	39	8.68	+	4.49	2.38e-16	1.57e-14
amino acid metabolic process (GO:0006520)	245	48	10.91	+	4.4	9.87e-20	1.08e-17
DNA conformation change (GO:0071103)	31	6	1.38	+	4.35	0.00209	0.0347
nucleobase-containing small molecule metabolic process (GO:0055086)	247	47	11	+	4.27	9.21e-19	9.09e-17
aspartate family amino acid metabolic process (GO:0009066)	60	11	2.67	+	4.12	5.18e-05	0.00123
aromatic amino acid metabolic process (GO:0009072)	33	6	1.47	+	4.08	0.00292	0.0466
nucleobase-containing compound biosynthetic process (GO:0034654)	249	44	11.08	+	3.97	2.84e-16	1.83e-14
organonitrogen compound biosynthetic process (GO:1901566)	533	92	23.73	+	3.88	1.4e-35	1.04e-32
carbohydrate biosynthetic process (GO:0016051)	134	23	5.97	+	3.86	1.33e-08	4.47e-07
sulfur compound biosynthetic process (GO:0044272)	70	12	3.12	+	3.85	4.72e-05	0.00113
aromatic compound biosynthetic process (GO:0019438)	333	57	14.82	+	3.85	1.59e-20	1.96e-18
organic cyclic compound biosynthetic process (GO:1901362)	372	62	16.56	+	3.74	8.22e-22	1.16e-19
carbohydrate derivative metabolic process (GO:1901135)	404	67	17.98	+	3.73	1.31e-23	2.16e-21
heterocycle biosynthetic process (GO:0018130)	357	58	15.89	+	3.65	9.73e-20	1.11e-17
organophosphate metabolic process (GO:0019637)	296	48	13.18	+	3.64	3.48e-16	2.14e-14
polysaccharide biosynthetic process (GO:0000271)	113	18	5.03	+	3.58	1.75e-06	4.53e-05
cell division (GO:0051301)	83	13	3.69	+	3.52	6.11e-05	0.00142
pyrimidine-containing compound metabolic process (GO:0072527)	66	10	2.94	+	3.4	0.000578	0.0113
lipopolysaccharide metabolic process (GO:0008653)	75	11	3.34	+	3.29	0.000412	0.00829
cell cycle (GO:0007049)	89	13	3.96	+	3.28	0.000128	0.00285
polysaccharide metabolic process (GO:0005976)	125	18	5.56	+	3.23	7.72e-06	0.000197
liposaccharide metabolic process (GO:1903509)	85	12	3.78	+	3.17	0.000324	0.00676
lipopolysaccharide biosynthetic process (GO:0009103)	72	10	3.21	+	3.12	0.00116	0.0213
phosphate-containing compound metabolic process (GO:0006796)	429	59	19.1	+	3.09	1.87e-16	1.26e-14
phosphorus metabolic process (GO:0006793)	452	62	20.12	+	3.08	2.72e-17	1.91e-15
water-soluble vitamin biosynthetic process (GO:0042364)	66	9	2.94	+	3.06	0.00233	0.0386
vitamin biosynthetic process (GO:0009110)	67	9	2.98	+	3.02	0.00259	0.0424
response to radiation (GO:0009314)	97	13	4.32	+	3.01	0.00031	0.00651
cellular nitrogen compound biosynthetic process (GO:0044271)	480	62	21.37	+	2.9	5.72e-16	3.45e-14
cellular biosynthetic process (GO:0044249)	1046	135	46.56	+	2.9	8.33e-43	1.23e-39
biosynthetic process (GO:0009058)	1088	139	48.43	+	2.87	2.85e-44	8.44e-41
protein complex oligomerization (GO:0051259)	79	10	3.52	+	2.84	0.00239	0.0393
organic substance biosynthetic process (GO:1901576)	1075	136	47.85	+	2.84	3.27e-42	3.22e-39
dicarboxylic acid metabolic process (GO:0043648)	96	12	4.27	+	2.81	0.001	0.0184
sulfur compound metabolic process (GO:0006790)	114	14	5.07	+	2.76	0.00046	0.0092
carboxylic acid metabolic process (GO:0019752)	500	61	22.26	+	2.74	1.72e-14	9.97e-13
small molecule metabolic process (GO:0044281)	886	106	39.44	+	2.69	3.52e-27	1.3e-24
oxoacid metabolic process (GO:0043436)	529	62	23.55	+	2.63	6.61e-14	3.69e-12
organic acid metabolic process (GO:0006082)	543	62	24.17	+	2.56	2.28e-13	1.16e-11
organonitrogen compound metabolic process (GO:1901564)	970	108	43.18	+	2.5	4.88e-25	1.11e-22
heterocycle metabolic process (GO:0046483)	873	82	38.86	+	2.11	5.82e-13	2.87e-11
organic cyclic compound metabolic process (GO:1901360)	921	86	41	+	2.1	1.17e-13	6.4e-12
nucleobase-containing compound metabolic process (GO:0006139)	743	68	33.07	+	2.06	5.37e-10	2.21e-08
cellular aromatic compound metabolic process (GO:0006725)	886	81	39.44	+	2.05	3.74e-12	1.82e-10
nitrogen compound metabolic process (GO:0006807)	1481	131	65.93	+	1.99	3.31e-22	4.9e-20
cellular nitrogen compound metabolic process (GO:0034641)	969	84	43.14	+	1.95	2.28e-11	1.07e-09
primary metabolic process (GO:0044238)	1663	144	74.03	+	1.95	3.85e-25	1.03e-22
carbohydrate metabolic process (GO:0005975)	387	33	17.23	+	1.92	0.000233	0.00499
cellular metabolic process (GO:0044237)	1935	161	86.14	+	1.87	4.1e-29	2.43e-26
organic substance metabolic process (GO:0071704)	1956	160	87.07	+	1.84	1.01e-27	4.26e-25
metabolic process (GO:0008152)	2171	167	96.64	+	1.73	7.74e-27	2.55e-24
macromolecule biosynthetic process (GO:0009059)	613	44	27.29	+	1.61	0.000963	0.0178
cellular process (GO:0009987)	2934	186	130.61	+	1.42	2.3e-22	3.58e-20
biological_process (GO:0008150)	3381	192	150.51	+	1.28	9.46e-18	7.57e-16
Unclassified (UNCLASSIFIED)	1022	4	45.49	-	0.09	9.46e-18	7.37e-16
carboxylic acid transport (GO:0046942)	150	0	6.68	-	< 0.01	0.00186	0.0329
organic acid transport (GO:0015849)	151	0	6.72	-	< 0.01	0.00188	0.0331
organic anion transport (GO:0015711)	168	0	7.48	-	< 0.01	0.000815	0.0152
