# Supplementary material for: Genome-wide analysis exploring mechanisms used by Shigella sonnei to survive long-term nutrient starvation
Source: mSystems. 2026 Mar 16;11(4):e00088-26. doi: 10.1128/msystems.00088-26 (PMC13098226; doi:10.1128/msystems.00088-26)
Supplement: Table S5 — BLASTp CEGs with S. flexneri. [file msystems.00088-26-s0006.xlsx]

## Sheet: Legend
Supplementary Table 5. BLASTp of S. sonnei conditionally essential genes with S. flexneri. The 209 CEGs were analysed by BLASTp for similarity to S. flexneri M90T, S. flexneri 2457T, S. sonnei 381 genomes. The percentage identity and query cover for the orthologous predicted protein from each genome is reported. Genes were then categorised based on whether they were different to M90T (column J) a…

## Sheet: CEGs_Chromosome
Locus_tag (CEGs)	Gene name	log FC	M90T query cover	M90T identity (%)	2457T query cover	2457T identity (%)	381 query cover	381 identity (%)	Condition 1 (different to M90T)	Condition 2 (different to 2457T)	Condition 3 (identical to SS381)	Meet criteria?
SSON53G_RS22670	rffG	-10.1992	100	99.44	100	99.15	100	100	TRUE	TRUE	TRUE	TRUE
SSON53G_RS22680	wecD	-8.82448	100	98.66	81	98.9	100	99.55	TRUE	TRUE	FALSE	FALSE
SSON53G_RS10870	lapB	-8.67389	100	99.74	100	99.74	100	100	TRUE	TRUE	TRUE	TRUE
SSON53G_RS14940	guaB	-8.54695	100	100	100	100	100	100	FALSE	FALSE	TRUE	FALSE
SSON53G_RS09845	yncJ	-2.3259	0	0	0	0	100	100	TRUE	TRUE	TRUE	TRUE
SSON53G_RS24370	lexA	-8.34247	100	100	100	100	100	100	FALSE	FALSE	TRUE	FALSE
SSON53G_RS14935	guaA	-8.26452	100	99.62	100	99.62	100	100	TRUE	TRUE	TRUE	TRUE
SSON53G_RS19475	degS	-7.9549	100	99.72	100	99.72	100	100	TRUE	TRUE	TRUE	TRUE
SSON53G_RS18570	rfaE	-7.94227	100	99.58	100	99.58	100	99.79	TRUE	TRUE	FALSE	FALSE
SSON53G_RS22675	rffH	-7.77365	100	99.66	100	99.66	100	100	TRUE	TRUE	TRUE	TRUE
SSON53G_RS22305	atpE	-7.74769	100	100	100	100	100	100	FALSE	FALSE	TRUE	FALSE
SSON53G_RS21745	waaC	-7.27883	97	95.51	93	95.36	100	99.69	TRUE	TRUE	FALSE	FALSE
SSON53G_RS15785	lepB	-7.14219	100	100	100	100	100	99.69	FALSE	FALSE	FALSE	FALSE
SSON53G_RS22685	wecE	-7.13609	100	99.47	100	99.47	100	100	TRUE	TRUE	TRUE	TRUE
SSON53G_RS21750	waaF	-7.03212	100	99.14	100	99.14	100	100	TRUE	TRUE	TRUE	TRUE
SSON53G_RS22265	glmS	-6.9215	100	99.84	100	99.84	100	100	TRUE	TRUE	TRUE	TRUE
SSON53G_RS21755	rfaD	-6.72448	100	100	100	100	100	100	FALSE	FALSE	TRUE	FALSE
SSON53G_RS22280	atpD	-6.59238	100	100	100	100	100	100	FALSE	FALSE	TRUE	FALSE
SSON53G_RS22290	atpA	-6.57016	100	100	100	100	100	100	FALSE	FALSE	TRUE	FALSE
SSON53G_RS17780	rpiA	-6.45658	100	100	100	100	100	100	FALSE	FALSE	TRUE	FALSE
SSON53G_RS14125	ybcO	-2.128	100	67.71	98	61.22	100	100	TRUE	TRUE	TRUE	TRUE
SSON53G_RS22300	atpF	-6.0225	100	100	100	100	100	100	FALSE	FALSE	TRUE	FALSE
SSON53G_RS10885	ribA	-5.93335	100	99.49	100	99.49	100	100	TRUE	TRUE	TRUE	TRUE
SSON53G_RS22700	wzyE	-5.93335	100	99.56	100	99.33	100	99.78	TRUE	TRUE	FALSE	FALSE
SSON53G_RS11410	galU	-5.80213	100	100	100	100	100	100	FALSE	FALSE	TRUE	FALSE
SSON53G_RS17095	pyrG	-5.76637	100	100	100	100	100	100	FALSE	FALSE	TRUE	FALSE
SSON53G_RS00325	surA	-5.72089	100	100	100	100	100	100	FALSE	FALSE	TRUE	FALSE
SSON53G_RS18755	higA	-5.63393	100	99.28	100	99.28	100	100	TRUE	TRUE	TRUE	TRUE
SSON53G_RS23615	tpiA	-5.289	100	100	100	100	100	100	FALSE	FALSE	TRUE	FALSE
SSON53G_RS01405	lpcA	-5.15729	100	98.96	100	100	100	100	TRUE	FALSE	TRUE	FALSE
SSON53G_RS23125	yihA	-3.65395	100	95.52	94	99.49	100	100	TRUE	TRUE	TRUE	TRUE
SSON53G_RS25265	rpsF	-5.10411	100	100	100	100	100	100	FALSE	FALSE	TRUE	FALSE
SSON53G_RS01940	proC	-5.0896	100	99.63	100	100	100	100	TRUE	FALSE	TRUE	FALSE
SSON53G_RS07185	prc	-5.03019	100	99.12	100	99.12	100	99.85	TRUE	TRUE	FALSE	FALSE
SSON53G_RS25155	purA	-5.0154	100	99.54	100	99.54	100	100	TRUE	TRUE	TRUE	TRUE
SSON53G_RS22285	atpG	-4.97165	100	100	100	100	100	99.65	FALSE	FALSE	FALSE	FALSE
SSON53G_RS22275	atpC	-4.94415	100	100	99	100	100	100	FALSE	TRUE	TRUE	FALSE
SSON53G_RS22295	atpH	-4.90592	100	100	100	99.87	100	100	FALSE	TRUE	TRUE	FALSE
SSON53G_RS22310	atpA	-4.87626	100	99.63	100	99.63	100	100	TRUE	TRUE	TRUE	TRUE
SSON53G_RS02625	purK	-4.80028	100	99.44	100	99.44	100	100	TRUE	TRUE	TRUE	TRUE
SSON53G_RS19210	folP	-4.79263	100	100	100	100	100	100	FALSE	FALSE	TRUE	FALSE
SSON53G_RS24105	purH	-4.7386	100	100	100	100	100	100	FALSE	FALSE	TRUE	FALSE
SSON53G_RS06330	ldcA	-4.38977	100	97.04	100	97.36	100	100	TRUE	TRUE	TRUE	TRUE
SSON53G_RS22695	wecF	-4.676	100	99.16	100	99.16	100	100	TRUE	TRUE	TRUE	TRUE
SSON53G_RS00205	carB	-4.65215	100	99.91	100	99.91	100	100	TRUE	TRUE	TRUE	TRUE
SSON53G_RS25485	pyrB	-4.58784	100	100	100	100	100	100	FALSE	FALSE	TRUE	FALSE
SSON53G_RS00655	acnB	-4.54967	100	99.42	100	99.65	100	99.88	TRUE	TRUE	FALSE	FALSE
SSON53G_RS17300	recB	-4.50857	100	99.41	100	99.41	100	99.92	TRUE	TRUE	FALSE	FALSE
SSON53G_RS14890	purM	-4.4267	100	100	100	99.71	100	100	FALSE	TRUE	TRUE	FALSE
SSON53G_RS14755	purC	-4.41574	100	99.58	100	99.58	100	100	TRUE	TRUE	TRUE	TRUE
SSON53G_RS10570	frsA	-2.10316	100	97.06	0	0	100	100	TRUE	TRUE	TRUE	TRUE
SSON53G_RS00495	murF	-4.39484	100	99.34	100	99.12	100	98.78	TRUE	TRUE	FALSE	FALSE
SSON53G_RS02060	secD	-4.39484	100	100	100	100	100	100	FALSE	FALSE	TRUE	FALSE
SSON53G_RS13000	yejL	-2.12206	100	97.33	100	97.33	100	100	TRUE	TRUE	TRUE	TRUE
SSON53G_RS02620	purE	-4.38083	100	98.22	100	98.22	100	99.41	TRUE	TRUE	FALSE	FALSE
SSON53G_RS08750	pdxH	-4.13302	100	99.54	100	99.54	100	100	TRUE	TRUE	TRUE	TRUE
SSON53G_RS00200	carA	-4.0902	100	99.48	100	99.48	100	100	TRUE	TRUE	TRUE	TRUE
SSON53G_RS21705	waaG	-4.0673	100	99.47	100	99.2	100	100	TRUE	TRUE	TRUE	TRUE
SSON53G_RS04785	ftsK	-3.97312	100	99.54	100	98.46	100	99.93	TRUE	TRUE	FALSE	FALSE
SSON53G_RS22790	xerC	-3.95931	100	98.66	100	98.99	100	99.66	TRUE	TRUE	FALSE	FALSE
SSON53G_RS00305	apaH	-3.95841	100	99.64	100	99.64	100	100	TRUE	TRUE	TRUE	TRUE
SSON53G_RS12225	hisIE	-2.89721	100	98.03	100	97.54	100	100	TRUE	TRUE	TRUE	TRUE
SSON53G_RS05970	holB	-3.93407	100	99.7	100	99.7	100	100	TRUE	TRUE	TRUE	TRUE
SSON53G_RS15190	purL	-3.90925	100	99.31	100	99.31	100	100	TRUE	TRUE	TRUE	TRUE
SSON53G_RS03580	sucA	-3.89677	100	99.46	100	99.46	100	100	TRUE	TRUE	TRUE	TRUE
SSON53G_RS03230	lnt	-2.94091	100	98.05	100	97.66	100	100	TRUE	TRUE	TRUE	TRUE
SSON53G_RS05785	pyrC	-3.85963	100	99.14	100	99.43	100	99.71	TRUE	TRUE	FALSE	FALSE
SSON53G_RS22570	ilvE	-3.84887	100	99.35	100	99.35	100	100	TRUE	TRUE	TRUE	TRUE
SSON53G_RS06125	purB	-3.84377	100	99.78	100	99.78	100	100	TRUE	TRUE	TRUE	TRUE
SSON53G_RS15960	bamD	-3.84377	100	99.59	100	99.59	100	100	TRUE	TRUE	TRUE	TRUE
SSON53G_RS19255	rplU	-3.84377	100	100	100	100	100	100	FALSE	FALSE	TRUE	FALSE
SSON53G_RS21710	rfaP	-2.40379	100	98.11	100	98.11	100	100	TRUE	TRUE	TRUE	TRUE
SSON53G_RS22995	rfaH	-2.30894	100	98.15	100	98.15	100	100	TRUE	TRUE	TRUE	TRUE
SSON53G_RS05105	pyrD	-3.81703	100	99.7	100	99.7	100	100	TRUE	TRUE	TRUE	TRUE
SSON53G_RS30105		-3.80145							TRUE	TRUE	FALSE	FALSE
SSON53G_RS23765	metB	-3.76291	100	99.22	100	99.22	100	99.74	TRUE	TRUE	FALSE	FALSE
SSON53G_RS20090	crp	-3.75857	100	99.05	100	99.52	100	99.52	TRUE	TRUE	FALSE	FALSE
SSON53G_RS15760	acpS	-3.73585	100	100	100	100	100	100	FALSE	FALSE	TRUE	FALSE
SSON53G_RS08460	aroD	-3.71303	100	99.21	100	99.21	100	100	TRUE	TRUE	TRUE	TRUE
SSON53G_RS06875	ruvC	-3.06989	100	98.27	100	98.27	100	100	TRUE	TRUE	TRUE	TRUE
SSON53G_RS10865	pyrF	-3.95814	100	98.37	100	97.96	100	100	TRUE	TRUE	TRUE	TRUE
SSON53G_RS06890	ruvB	-3.65167	100	99.4	100	99.4	100	100	TRUE	TRUE	TRUE	TRUE
SSON53G_RS28260		-3.63521							TRUE	TRUE	FALSE	FALSE
SSON53G_RS01520	proA	-3.57332	100	99.28	100	99.28	100	99.76	TRUE	TRUE	FALSE	FALSE
SSON53G_RS23155	glnA	-3.54942	100	100	100	100	100	100	FALSE	FALSE	TRUE	FALSE
SSON53G_RS10925	topA	-3.54763	100	99.42	100	99.42	100	100	TRUE	TRUE	TRUE	TRUE
SSON53G_RS17310	recC	-3.54257	100	99.38	100	99.29	100	100	TRUE	TRUE	TRUE	TRUE
SSON53G_RS01065	tilS	-2.94091	100	98.38	100	99.38	100	100	TRUE	TRUE	TRUE	TRUE
SSON53G_RS20330	ompR	-3.46901	100	100	100	100	100	100	FALSE	FALSE	TRUE	FALSE
SSON53G_RS00835	dksA	-3.41091	100	100	100	100	100	100	FALSE	FALSE	TRUE	FALSE
SSON53G_RS06150	icd	-3.40201	100	99.52	100	99.52	100	100	TRUE	TRUE	TRUE	TRUE
SSON53G_RS03665	pal	-3.39832	100	100	100	100	100	100	FALSE	FALSE	TRUE	FALSE
SSON53G_RS23000	ubiD	-3.3898	100	99.2	100	99.2	100	100	TRUE	TRUE	TRUE	TRUE
SSON53G_RS00010	thrA	-3.38735	100	99.63	100	99.76	100	100	TRUE	TRUE	TRUE	TRUE
SSON53G_RS22575	ilvD	-3.36707	100	99.84	100	99.68	100	100	TRUE	TRUE	TRUE	TRUE
SSON53G_RS22580	ilvA	-3.36308	100	100	100	100	100	100	FALSE	FALSE	TRUE	FALSE
SSON53G_RS03545	gltA	-3.34091	100	99.3	100	99.53	100	100	TRUE	TRUE	TRUE	TRUE
SSON53G_RS23650	glpK	-3.33101	98	99.8	100	99.8	100	100	TRUE	TRUE	TRUE	TRUE
SSON53G_RS03650	tolR	-3.3069	100	100	100	100	100	100	FALSE	FALSE	TRUE	FALSE
SSON53G_RS01130	gmhB	-3.29409	100	100	100	100	100	100	FALSE	FALSE	TRUE	FALSE
SSON53G_RS17680	xerD	-3.28095	100	100	100	99.66	100	100	FALSE	TRUE	TRUE	FALSE
SSON53G_RS17290	argA	-3.27643	100	99.1	100	99.91	100	100	TRUE	TRUE	TRUE	TRUE
SSON53G_RS14960	bamB	-3.25068	100	99.49	100	99.74	100	100	TRUE	TRUE	TRUE	TRUE
SSON53G_RS20290	igaA	-3.24831	100	99.58	100	99.44	100	100	TRUE	TRUE	TRUE	TRUE
SSON53G_RS13695	purF	-3.24371	100	99.8	100	100	100	100	TRUE	FALSE	TRUE	FALSE
SSON53G_RS02615	lpxH	-3.2165	100	99.58	100	99.58	100	100	TRUE	TRUE	TRUE	TRUE
SSON53G_RS23980	secE	-6.08299	100	98.43	100	98.43	100	100	TRUE	TRUE	TRUE	TRUE
SSON53G_RS22395	pstB	-3.16725	100	100	100	100	100	100	FALSE	FALSE	TRUE	FALSE
SSON53G_RS20500	glgA	-3.14187	100	99.58	100	99.37	100	100	TRUE	TRUE	TRUE	TRUE
SSON53G_RS12210	hisH	-3.13231	100	99.49	100	99.49	100	100	TRUE	TRUE	TRUE	TRUE
SSON53G_RS22590	ilvC	-3.10942	100	99.8	100	99.59	100	100	TRUE	TRUE	TRUE	TRUE
SSON53G_RS14495	crr	-3.10618	100	100	100	100	100	100	FALSE	FALSE	TRUE	FALSE
SSON53G_RS17745	ubiH	-2.25144	100	98.47	100	98.47	100	100	TRUE	TRUE	TRUE	TRUE
SSON53G_RS12330	dcd	-3.05886	100	100	100	100	100	100	FALSE	FALSE	TRUE	FALSE
SSON53G_RS03660	tolB	-3.04289	100	99.77	100	100	100	100	TRUE	FALSE	TRUE	FALSE
SSON53G_RS02055	yajC	-3.00475	100	100	100	100	100	100	FALSE	FALSE	TRUE	FALSE
SSON53G_RS23770	metL	-2.99696	100	99.38	100	99.52	100	100	TRUE	TRUE	TRUE	TRUE
SSON53G_RS21640	pyrE	-4.3989	100	98.59	100	98.59	100	100	TRUE	TRUE	TRUE	TRUE
SSON53G_RS24100	purD	-4.6925	100	98.6	100	98.37	100	100	TRUE	TRUE	TRUE	TRUE
SSON53G_RS20445	glpD	-3.88229	100	98.6	96	98.76	100	100	TRUE	TRUE	TRUE	TRUE
SSON53G_RS03240	ybeY	-2.94091	100	100	100	100	100	100	FALSE	FALSE	TRUE	FALSE
SSON53G_RS16580	csrA	-2.94091	100	100	100	100	100	100	FALSE	FALSE	TRUE	FALSE
SSON53G_RS19830	rpsD	-2.94091	100	100	98	99.5	100	100	FALSE	TRUE	TRUE	FALSE
SSON53G_RS15050	iscS	-2.90145	100	100	100	100	100	100	FALSE	FALSE	TRUE	FALSE
SSON53G_RS25540	argF	-2.90075	86	99.31	100	99.7	100	100	TRUE	TRUE	TRUE	TRUE
SSON53G_RS22585	ilvY	-2.83011	100	98.65	100	98.65	100	100	TRUE	TRUE	TRUE	TRUE
SSON53G_RS11285		-2.89609	67	50	69	41.89	67	50	TRUE	TRUE	FALSE	FALSE
SSON53G_RS01515	proB	-2.89065	100	100	100	97.73	100	97.73	FALSE	TRUE	FALSE	FALSE
SSON53G_RS22615	rep	-2.86369	100	99.5	100	99.55	100	100	TRUE	TRUE	TRUE	TRUE
SSON53G_RS19185	argG	-2.84708	100	99.55	100	99.55	100	100	TRUE	TRUE	TRUE	TRUE
SSON53G_RS15805	rseA	-8.46678	100	98.71	100	98.61	100	100	TRUE	TRUE	TRUE	TRUE
SSON53G_RS03385	pgm	-2.79761	100	99.27	100	99.27	100	100	TRUE	TRUE	TRUE	TRUE
SSON53G_RS24245	pgi	-2.77678	100	99.64	100	99.82	100	100	TRUE	TRUE	TRUE	TRUE
SSON53G_RS04910	ihfB	-2.76173	100	100	100	100	100	100	FALSE	FALSE	TRUE	FALSE
SSON53G_RS03645	tolQ	-2.74699	100	100	100	100	100	100	FALSE	FALSE	TRUE	FALSE
SSON53G_RS22400	phoU	-2.71563	100	100	100	100	100	100	FALSE	FALSE	TRUE	FALSE
SSON53G_RS00645	lpdA	-2.69511	100	100	100	100	100	100	FALSE	FALSE	TRUE	FALSE
SSON53G_RS22915	metE	-2.69437	100	99.47	100	99.34	100	100	TRUE	TRUE	TRUE	TRUE
SSON53G_RS12190	hisG	-2.66345	100	99.67	100	99.67	100	100	TRUE	TRUE	TRUE	TRUE
SSON53G_RS25420	fbp	-2.66319	100	99.4	100	99.4	100	100	TRUE	TRUE	TRUE	TRUE
SSON53G_RS22630	trxA	-2.65348	100	100	100	100	100	100	FALSE	FALSE	TRUE	FALSE
SSON53G_RS03620	cydA	-2.64259	100	99.62	100	99.81	100	100	TRUE	TRUE	TRUE	TRUE
SSON53G_RS13690	ubiX	-2.63599	100	99.47	100	99.47	100	100	TRUE	TRUE	TRUE	TRUE
SSON53G_RS12205	hisB	-2.62963	100	99.15	100	99.15	100	100	TRUE	TRUE	TRUE	TRUE
SSON53G_RS00425	leuB	-2.62938	100	99.17	100	99.17	100	100	TRUE	TRUE	TRUE	TRUE
SSON53G_RS22760	hemC	-3.84377	100	98.72	100	98.72	100	100	TRUE	TRUE	TRUE	TRUE
SSON53G_RS12200	hisC	-2.61954	100	97.75	100	97.74	100	99.72	TRUE	TRUE	FALSE	FALSE
SSON53G_RS19820	rplQ	-2.61904	100	100	100	100	100	100	FALSE	FALSE	TRUE	FALSE
SSON53G_RS00015	thrB	-2.58016	100	99.53	100	99.35	100	100	TRUE	TRUE	TRUE	TRUE
SSON53G_RS17775	serA	-2.57949	100	100	100	100	100	100	FALSE	FALSE	TRUE	FALSE
SSON53G_RS23865	argC	-2.5578	100	99.7	100	99.7	100	100	TRUE	TRUE	TRUE	TRUE
SSON53G_RS12215	hisA	-2.55705	100	99.18	100	99.18	100	100	TRUE	TRUE	TRUE	TRUE
SSON53G_RS03585	odhB	-2.54489	100	99.51	100	99.75	100	100	TRUE	TRUE	TRUE	TRUE
SSON53G_RS00430	leuA	-2.51745	100	99.43	100	99.24	100	99.81	TRUE	TRUE	FALSE	FALSE
SSON53G_RS16980	cysI	-2.51317	100	99.47	100	99.65	0	0	TRUE	TRUE	FALSE	FALSE
SSON53G_RS19550	mreC	-2.49468	100	99.18	81	99.66	100	100	TRUE	TRUE	TRUE	TRUE
SSON53G_RS26150	serB	-2.48323	100	99.69	100	100	100	100	TRUE	FALSE	TRUE	FALSE
SSON53G_RS24135	metA	-2.47407	100	99.68	100	99.68	100	100	TRUE	TRUE	TRUE	TRUE
SSON53G_RS20145	cysG	-2.46822	100	100	100	100	100	100	FALSE	FALSE	TRUE	FALSE
SSON53G_RS03145	holA	-2.43015	100	98.83	100	99.13	100	99.71	TRUE	TRUE	FALSE	FALSE
SSON53G_RS16200	tyrA	-2.42434	100	100	100	99.73	100	100	FALSE	TRUE	TRUE	FALSE
SSON53G_RS23475		-2.419	0	0	0	0	0	0	TRUE	TRUE	FALSE	FALSE
SSON53G_RS19295	mlaE	-2.41597	100	100	100	100	100	99.23	FALSE	FALSE	FALSE	FALSE
SSON53G_RS16900	cysN	-2.17809	100	98.74	100	98.95	100	100	TRUE	TRUE	TRUE	TRUE
SSON53G_RS16975	cysH	-2.99236	100	98.77	100	99.18	100	100	TRUE	TRUE	TRUE	TRUE
SSON53G_RS21095	mnmE	-2.39928	100	99.12	100	99.12	100	99.78	TRUE	TRUE	FALSE	FALSE
SSON53G_RS03255	ubiF	-2.37677	100	99.49	100	99.23	100	100	TRUE	TRUE	TRUE	TRUE
SSON53G_RS16895	cysC	-2.3709	100	100	100	99.5	100	100	FALSE	TRUE	TRUE	FALSE
SSON53G_RS05900		-2.34739							TRUE	TRUE	FALSE	FALSE
SSON53G_RS15765	pdxJ	-2.34556	100	98.77	100	98.77	100	100	TRUE	TRUE	TRUE	TRUE
SSON53G_RS25345	cysQ	-5.14429	100	98.78	100	99.19	100	100	TRUE	TRUE	TRUE	TRUE
SSON53G_RS04425	moeB	-2.05137	100	98.8	100	98.8	100	100	TRUE	TRUE	TRUE	TRUE
SSON53G_RS13460	elaB	-2.26989	100	99.01	100	99.01	100	100	TRUE	TRUE	TRUE	TRUE
SSON53G_RS16985	cysJ	-2.62903	100	98.83	100	98.83	100	100	TRUE	TRUE	TRUE	TRUE
SSON53G_RS13830	sixA	-2.23242	100	99.38	100	99.38	100	100	TRUE	TRUE	TRUE	TRUE
SSON53G_RS03655	tolA	-2.22598	30	100	30	100	100	99.76	TRUE	TRUE	FALSE	FALSE
SSON53G_RS10990	trpCF	-2.20768	100	99.12	100	99.12	100	100	TRUE	TRUE	TRUE	TRUE
SSON53G_RS20505	glgC	-2.20724	100	100	100	100	100	100	FALSE	FALSE	TRUE	FALSE
SSON53G_RS01825		-2.18726	55	26.89	55	26.89	100	99.46	TRUE	TRUE	FALSE	FALSE
SSON53G_RS00420	leuC	-2.18381	100	99.57	100	99.57	100	99.57	TRUE	TRUE	FALSE	FALSE
SSON53G_RS23870	argB	-2.40719	100	98.84	100	99.22	100	100	TRUE	TRUE	TRUE	TRUE
SSON53G_RS00320	pdxA	-2.17739	100	99.09	100	99.09	100	99.7	TRUE	TRUE	FALSE	FALSE
SSON53G_RS29545		-2.16516							TRUE	TRUE	FALSE	FALSE
SSON53G_RS20670	ftsX	-2.16149	100	100	100	100	100	99.72	FALSE	FALSE	FALSE	FALSE
SSON53G_RS03765	galE	-2.1596	100	99.11	100	99.41	100	100	TRUE	TRUE	TRUE	TRUE
SSON53G_RS19465	zapG	-2.15489	100	99.24	100	99.24	100	100	TRUE	TRUE	TRUE	TRUE
SSON53G_RS20085		-2.14991							TRUE	TRUE	FALSE	FALSE
SSON53G_RS10155		-2.14307	0	0	0	0	0	0	TRUE	TRUE	FALSE	FALSE
SSON53G_RS11540	prmC	-2.13671	100	99.28	100	99.28	100	100	TRUE	TRUE	TRUE	TRUE
SSON53G_RS22765	cyaA	-3.69263	100	98.88	100	99.76	100	100	TRUE	TRUE	TRUE	TRUE
SSON53G_RS19155	infB	-2.03605	100	98.88	100	98.99	100	100	TRUE	TRUE	TRUE	TRUE
SSON53G_RS23855	ppc	-2.11181	100	99.89	100	99.89	100	100	TRUE	TRUE	TRUE	TRUE
SSON53G_RS20245	aroB	-3.81993	100	98.9	100	99.17	100	100	TRUE	TRUE	TRUE	TRUE
SSON53G_RS20325	envZ	-2.1027	100	100	100	100	100	100	FALSE	FALSE	TRUE	FALSE
SSON53G_RS21390		-2.09561							TRUE	TRUE	FALSE	FALSE
SSON53G_RS19755	aroE	-3.47559	100	98.9	100	99.26	100	100	TRUE	TRUE	TRUE	TRUE
SSON53G_RS25920		-2.0758	91	64	91	64	0	0	TRUE	TRUE	FALSE	FALSE
SSON53G_RS11060		-2.07517	100	92.96	100	91.96	100	91.96	TRUE	TRUE	FALSE	FALSE
SSON53G_RS24365	dgkA	-2.05278	100	100	100	100	100	100	FALSE	FALSE	TRUE	FALSE
SSON53G_RS08910	manA	-3.19541	100	98.98	100	99.23	100	100	TRUE	TRUE	TRUE	TRUE
SSON53G_RS00910	mtnN	-2.03976	100	100	100	100	100	100	FALSE	FALSE	TRUE	FALSE
SSON53G_RS13265	ubiG	-2.03816	100	100	100	100	100	100	FALSE	FALSE	TRUE	FALSE
SSON53G_RS13620	pta	-2.03713	100	100	100	100	100	100	FALSE	FALSE	TRUE	FALSE
SSON53G_RS22095	dppC	-2.08536	100	99	100	99	100	100	TRUE	TRUE	TRUE	TRUE
SSON53G_RS23655	glpF	-2.03459	100	99.64	76	100	100	100	TRUE	TRUE	TRUE	TRUE
SSON53G_RS22910	metR	-2.03048	100	99.68	100	99.37	100	100	TRUE	TRUE	TRUE	TRUE
SSON53G_RS00415	leuD	-2.01454	100	99.5	100	99.5	100	100	TRUE	TRUE	TRUE	TRUE
SSON53G_RS22665	wecC	-2.01052	100	99.76	100	99.76	100	100	TRUE	TRUE	TRUE	TRUE
