# Supplementary material for: Genome-wide analysis exploring mechanisms used by Shigella sonnei to survive long-term nutrient starvation
Source: mSystems. 2026 Mar 16;11(4):e00088-26. doi: 10.1128/msystems.00088-26 (PMC13098226; doi:10.1128/msystems.00088-26)
Supplement: Table S6 — Primers. [file msystems.00088-26-s0007.xlsx]

## Sheet: Sheet1
Table S6: Primers used in this study
Primer name	Primer sequence (5’−3’)	Description
ins_ups_glmS_F	GGATTACCCTGTTATCCCTAGTCTGCAGGCGCTGCCGAG	For amplification of the upstream region of the insertion site downstream of glmS
ins_ups_glmS_R	TACTCTATCGCCACAAGCCCTTTTTTATCTATGATAGTGATTACTCAACCG	For amplification of the upstream region of the insertion site downstream of glmS
GFP_F	GGGCTTGTGGCGATAGAGTATTGACTTCGCATC	For amplification of the green fluorescent protein (GFP) encoding gene from pULTRA-GFP
GFP_R	TATTGTCCGCCGCGAAGTAATCTTTTCGGTTTTAAAG	For amplification of the green fluorescent protein (GFP) encoding gene from pULTRA-GFP
ins_downs_glmS_F	TTACTTCGCGGCGGACAATAAAGTCTTAAACTGAAC	For amplification of the downstream region of the insertion site downstream of glmS
Ins_downs_glmS_R	TATAGGGATAACAGGGTAATGCTGCTGCAGGTTTGACTTG	For amplification of the downstream region of the insertion site downstream of glmS
purF_F_XbaI	ATTCTAGATGAGTCATTAAACGCAGATGGC	For amplification of purF and flanking regions with XbaI restriction site
purF_R_BamHI	CTAGGATCCCTGGATTGATTACGCCATAATC	For amplification of purF and flanking regions with BamHI restriction site
purF_inv_F	ACGTCTTTTTCCTCGTTAAGCCAC	For inverse-PCR to remove purF from cloning construct
purF_inv_R	TGCCTTCGCTGAGGGTG	For inverse-PCR to remove purF from cloning construct
purF_screen_F	GATTTGATCGCGGTTGCAAAATTGC	Screening primer to check for purF deletion
purF_screen_R	TGTTAGAACCGTAGGTCGGATAAGGCGT	Screening primer to check for purF deletion
guaA_F_XbaI	ATTCTAGAAAGGCAGCATGACGAATGGGTCG	For amplification of guaA and flanking regions with XbaI restriction site
guaA_R_BamHI	CTAGGATCCTTCCATGCTGGCGGGTACTGAAGAA	For amplification of guaA and flanking regions with BamHI restriction site
guaA_inv_F	TGACGCTTATTCCGAGGCAAG	For inverse-PCR to remove guaA from cloning construct
guaA_inv_R	TTTTAATCCCTGCACTATGAATGAACAAAAC	For inverse-PCR to remove guaA from cloning construct
guaA_screen_F	AAGTGTATACCTCCACCCAGGTGGGTA	Screening primer to check for guaA deletion
guaA_screen_R	AAGACGAGCAAGGCCGTCTGCGT	Screening primer to check for guaA deletion
metE_F_SalI	TAGTCGACTATGGCACTCAATGGCA	For amplification of metE and flanking regions with SalI restriction site
metE_R_XbaI	CTATCTAGAACCACCAGGATGCACTTG	For amplification of metE and flanking regions with XbaI restriction site
metE_inv_F	TTTTCTTCCTCTAATTATATGTAAATCCTATG	For inverse-PCR to remove metE from cloning construct
metE_inv_R	TGAATATTAACGAGTCACTGTAAATTGC	For inverse-PCR to remove metE from cloning construct
metE_screen_F	ATAAATCAACAGCGTCTCG	Screening primer to check for metE deletion
metE_screen_R	TCTTTAATCTGCTTCATGGCGG	Screening primer to check for metE deletion
cysI_F_SalI	TAGTCGACATTGTACTTTTCAATGCC	For amplification of cysI and flanking regions with SalI restriction site
cysI_R_XbaI	CTATCTAGAACTTTACGGAAGATTTCCTCTA	For amplification of cysI and flanking regions with XbaI restriction site
cysI_inv_F	TTAGTAGACATCTCGCTGATAACG	For inverse-PCR to remove cysI from cloning construct
cysI_inv_R	TAACCATCAGCCCGGTCTTG	For inverse-PCR to remove cysI from cloning construct
cysI_screen_F	TGCCAGGTTCCCATTTACGG	Screening primer to check for cysI deletion
cysI_screen_R	ATGCCGAAGCGCTGATTAACCTG	Screening primer to check for cysI deletion
ups_tolA_F	ACGCCGGATTACCCTGTTATCCCTAGTAAGCCATGGCCAGAGC	For amplification of upstream region of tolA
ups_tolA_R	TCAACATCGCGATCTCGGTTTCCAAAAACTGTTC	For amplification of upstream region of tolA
downs_tolA_F	TTGGAAACCGAGATCGCGATGTTGACTGTTC	For amplification of downstream region of tolA
downs_tolA_R	GCCAGTAATTACCCTGTTATCCCTACCGCCAGTGTCAACAAGTTG	For amplification of downstream region of tolA
tolA_screen_F	ACGGAACGCACCTTTAATGC	Screening primer to check for tolA deletion
tolA_screen_R	TTGGTCTGTTCGCCGCAATT	Screening primer to check for tolA deletion
bamB_F_XbaI	ATTCTAGAAGTGAGCGAAGGCAAACCGGATAGC	For amplification of bamB and flanking regions with XbaI restriction site
bamB_R_BamHI	CTAGGATCCAGACCGTCAGTTTTGTTTGCCA	For amplification of bamB and flanking regions with BamHI restriction site
bamB_inv_F	TCGTCTCTGTCGTTCACTTTGAAAACG	For inverse-PCR to remove bamB from cloning construct
bamB_inv_R	CGGGTCCCTCTCAGATGGACAA	For inverse-PCR to remove bamB from cloning construct
bamB_screen_F	AGTACAGGCCGTTAATCCGGAATTTAA	Screening primer to check for bamB deletion
bamB_screen_R	CCACGTTGGTATCTTCAATGGCCTGC	Screening primer to check for bamB deletion
ups_yncJ_F	AGAACAAATGGTAGTGTCCGCTATT	For amplification of upstream region of yncJ
ups_yncJ_R	GCATCAAACGACCCTGCCACCTTTTTCTTACC	For amplification of upstream region of yncJ
downs_yncJ_F	AAAAGGTGGCAGGGTCGTTTGATGCCGGATGC	For amplification of downstream region of yncJ
downs_yncJ_R	GCCAGTAATTACCCTGTTATCCCTATCCTGCGCCGGTTTTTCC	For amplification of downstream region of yncJ
yncJ_screen_F	TACGCCCGCGATGTGCAAAT	Screening primer to check for yncJ deletion
yncJ_screen_R	CTGCTGAACCAGACGTTCAC	Screening primer to check for yncJ deletion
rseA_F_SalI	TAGTCGACTAGCTGTAGCGTGTACCATCTCGGGC	For amplifcation of rseA and flanking regions with SalI restriction site
rseA_R_XbaI	CTATCTAGAAGCCTATCGTGCGCTGGATTCG	For amplifcation of rseA and flanking regions with XbaI restriction site
rseA_inv_F	GCCTAATACCCTTATCCAGTATCCCG	For inverse-PCR to remove rseA from cloning construct
rseA_inv_R	ATGAAGCAACTTTGGTTTGCCATG	For inverse-PCR to remove rseA from cloning construct
rseA_screen_F	ACGGTAGCCCACTCTTTGATCATT	Screening primer to check for rseA deletion
rseA_screen_R	AGCAGTTAACGGACCAGGTCCTG	Screening primer to check for rseA deletion
ups_ldcA_F	ACGCCGGATTACCCTGTTATCCCTACGAGCCAACACGTTCGTTAAG	For amplification of ldcA upstream flanking region
ups_ldcA_R	CAAGGAATTGCCAAAAATCACGCTTCAGGGC	For amplification of ldcA upstream flanking region
downs_ldcA_F	GCCAGTAATTACCCTGTTATCCCTACTGCCCCGTTAGCGTATG	For amplification of ldcA downstream flanking region
downs_ldcA_R	AAGCGTGATTTTTGGCAATTCCTTGCTGACAAC	For amplification of ldcA downstream flanking region
ldcA_screen_F	GGATCATCGCAATCAGGGTA	Screening primer to check for ldcA deletion
ldcA_screen_R	AGGAACTCGTCAGCATCCAA	Screening primer to check for ldcA deletion
downs_ldcA_swap_F	ACGCCGGATTACCCTGTTATCCCTATCTTCAATGCCTGCCAGC	For amplification of downstream region for allele swap with S. flexneri M90T ldcA
downs_ldcA_swap_R	AAACAGAGACATGGCAATTCCTTGCTGACAAC	For amplification of downstream region for allele swap with S. flexneri M90T ldcA
ldcA_M90T_F	GCAAGGAATTGCCATGTCTCTGTTTCACTTAATTG	For amplification of S. flexneri M90T ldcA for allele swap
ldcA_M90T_R	AAGCGTGATTTTTTTACATTTTAAGAACAGGATGAC	For amplification of S. flexneri M90T ldcA for allele swap
ups_ldcA_swap_F	CTTAAAATGTAAAAAAATCACGCTTCAGGGC	For amplification of upstream region for allele swap with S. flexneri M90T ldcA
ups_ldcA_swap_R	GCCAGTAATTACCCTGTTATCCCTACTGCAGCATCGGTAGAGC	For amplification of upstream region for allele swap with S. flexneri M90T ldcA
rseA_ups_swap_F	ACGCCGGATTACCCTGTTATCCCTAAGCCTATCGTGCGCTGGATTCG	For amplification of S. flexneri M90T rseA and upstream region for allele swap
rseA_downs_swap_R	GCCAGTAATTACCCTGTTATCCCTAGTTAGCAGAGAATAACAGGC	For amplification of S. flexneri M90T rseA and downstream region for allele swap
